# Supplementary material for: Multi-Omics Investigation of Innate Navitoclax Resistance in Triple-Negative Breast Cancer Cells
Source: Cancers (Basel). 2020 Sep 8;12(9):2551. doi: 10.3390/cancers12092551 (PMC7563413; doi:10.3390/cancers12092551)
Supplement: Supplementary file 1 [file cancers-12-02551-s001.zip]

Archive with 5 entries (5 files):
- Supplementary Figures.pdf
- Table S1 - Significant features.xlsx
- Table S2 - Important gene sets.xlsx
- Table S4 - PCR primers.xlsx
- Table S3 - Resistance markers.xlsx
