# Supplementary material for: Multi-Omics Investigation of Innate Navitoclax Resistance in Triple-Negative Breast Cancer Cells
Source: Cancers (Basel). 2020 Sep 8;12(9):2551. doi: 10.3390/cancers12092551 (PMC7563413; doi:10.3390/cancers12092551)
Supplement: Supplementary file 1 [file cancers-12-02551-s001.zip › Table S1 - Significant features.xlsx]

## Sheet: RNAseq
Comparison	Gene	Log2FC	DESEq2 statistic	P-value	FDR
Baseline (T1) vs On-treatment (T2)	OLFML2A	-1.93626	-10.5412	5.57826e-26	7.51448e-22
Baseline (T1) vs On-treatment (T2)	HMOX1	2.0012	10.0639	7.9788e-24	4.2848e-20
Baseline (T1) vs On-treatment (T2)	AQP1	-2.37036	-10.0463	9.54227e-24	4.2848e-20
Baseline (T1) vs On-treatment (T2)	INHBB	-1.70366	-9.10023	9.0144e-20	3.03582e-16
Baseline (T1) vs On-treatment (T2)	IFIT1	-1.32552	-8.46234	2.62073e-17	7.06076e-14
Baseline (T1) vs On-treatment (T2)	FTL	1.44984	8.20088	2.38642e-16	5.35791e-13
Baseline (T1) vs On-treatment (T2)	OASL	-1.46707	-8.14967	3.64915e-16	7.02252e-13
Baseline (T1) vs On-treatment (T2)	MMP1	1.30526	8.02628	1.0047e-15	1.69178e-12
Baseline (T1) vs On-treatment (T2)	FST	-1.217	-7.99083	1.34031e-15	2.00615e-12
Baseline (T1) vs On-treatment (T2)	FOS	-1.93049	-7.95162	1.84082e-15	2.47977e-12
Baseline (T1) vs On-treatment (T2)	BCAM	-1.45881	-7.88168	3.22998e-15	3.95556e-12
Baseline (T1) vs On-treatment (T2)	PBX1	-1.65688	-7.74293	9.71506e-15	1.0906e-11
Baseline (T1) vs On-treatment (T2)	NQO1	1.30418	7.57331	3.63824e-14	3.77006e-11
Baseline (T1) vs On-treatment (T2)	CYP1B1	1.33356	7.43423	1.05181e-13	1.01207e-10
Baseline (T1) vs On-treatment (T2)	IL11	-1.48097	-7.40169	1.34463e-13	1.20757e-10
Baseline (T1) vs On-treatment (T2)	PDE7B	-2.06389	-7.37969	1.58655e-13	1.33577e-10
Baseline (T1) vs On-treatment (T2)	FTH1	1.52927	7.35629	1.89099e-13	1.49844e-10
Baseline (T1) vs On-treatment (T2)	LOXL4	-1.412	-7.33224	2.26332e-13	1.69385e-10
Baseline (T1) vs On-treatment (T2)	RARRES3	-1.63038	-7.25053	4.1513e-13	2.85866e-10
Baseline (T1) vs On-treatment (T2)	PI16	-2.50961	-7.24754	4.24417e-13	2.85866e-10
Baseline (T1) vs On-treatment (T2)	ALPP	-2.25656	-7.13713	9.53005e-13	6.1133e-10
Baseline (T1) vs On-treatment (T2)	CEMIP	-1.95424	-7.11867	1.08976e-12	6.38269e-10
Baseline (T1) vs On-treatment (T2)	DMBT1	-1.45667	-7.12057	1.07482e-12	6.38269e-10
Baseline (T1) vs On-treatment (T2)	PTGES	-1.142	-6.99463	2.65956e-12	1.49279e-09
Baseline (T1) vs On-treatment (T2)	CCBE1	-1.71133	-6.98058	2.93956e-12	1.58395e-09
Baseline (T1) vs On-treatment (T2)	MAMDC2	-1.63985	-6.94863	3.68858e-12	1.91111e-09
Baseline (T1) vs On-treatment (T2)	IFIT2	-1.06581	-6.77132	1.27612e-11	6.3669e-09
Baseline (T1) vs On-treatment (T2)	CLIC3	-1.60318	-6.7386	1.59922e-11	7.69397e-09
Baseline (T1) vs On-treatment (T2)	MT1X	1.17287	6.68944	2.24023e-11	1.04062e-08
Baseline (T1) vs On-treatment (T2)	PPL	-1.68134	-6.65886	2.75961e-11	1.23915e-08
Baseline (T1) vs On-treatment (T2)	SQSTM1	1.35394	6.65377	2.85671e-11	1.2398e-08
Baseline (T1) vs On-treatment (T2)	ANXA8L1	-2.09993	-6.64929	2.9451e-11	1.2398e-08
Baseline (T1) vs On-treatment (T2)	TRIM16L	1.13699	6.6201	3.58964e-11	1.42224e-08
Baseline (T1) vs On-treatment (T2)	SLC3A2	1.19984	6.6226	3.52938e-11	1.42224e-08
Baseline (T1) vs On-treatment (T2)	TP53I11	-1.79336	-6.57577	4.84024e-11	1.86294e-08
Baseline (T1) vs On-treatment (T2)	NEDD9	-1.54197	-6.51567	7.23672e-11	2.70794e-08
Baseline (T1) vs On-treatment (T2)	SERPINB2	1.7893	6.48657	8.78129e-11	3.1971e-08
Baseline (T1) vs On-treatment (T2)	GCLM	1.13307	6.39949	1.55896e-10	5.52653e-08
Baseline (T1) vs On-treatment (T2)	ANXA8	-1.83705	-6.38006	1.77023e-10	6.11456e-08
Baseline (T1) vs On-treatment (T2)	MATN2	-1.4633	-6.37078	1.88075e-10	6.3339e-08
Baseline (T1) vs On-treatment (T2)	PARM1	1.39658	6.35859	2.03615e-10	6.69001e-08
Baseline (T1) vs On-treatment (T2)	BMP4	-1.21077	-6.34799	2.18149e-10	6.99686e-08
Baseline (T1) vs On-treatment (T2)	GBP4	-1.58963	-6.33968	2.30236e-10	7.21281e-08
Baseline (T1) vs On-treatment (T2)	PDE4B	-1.66434	-6.28993	3.17607e-10	9.72384e-08
Baseline (T1) vs On-treatment (T2)	ANGPTL4	1.39541	6.27929	3.40126e-10	1.01819e-07
Baseline (T1) vs On-treatment (T2)	RNF43	-1.77987	-6.24863	4.14078e-10	1.21262e-07
Baseline (T1) vs On-treatment (T2)	HEG1	-1.06203	-6.24217	4.31539e-10	1.23686e-07
Baseline (T1) vs On-treatment (T2)	OXTR	-1.46536	-6.18409	6.24599e-10	1.71714e-07
Baseline (T1) vs On-treatment (T2)	AQP3	-1.41578	-6.07334	1.25274e-09	3.37514e-07
Baseline (T1) vs On-treatment (T2)	VWA1	-1.24286	-6.04267	1.51582e-09	4.00384e-07
Baseline (T1) vs On-treatment (T2)	EDN1	-1.3972	-6.03354	1.60402e-09	4.07694e-07
Baseline (T1) vs On-treatment (T2)	ANGPTL2	-1.29972	-6.0351	1.58865e-09	4.07694e-07
Baseline (T1) vs On-treatment (T2)	SEMA5A	-2.06789	-6.02978	1.6418e-09	4.09569e-07
Baseline (T1) vs On-treatment (T2)	MUC1	-1.5785	-6.02016	1.7424e-09	4.26762e-07
Baseline (T1) vs On-treatment (T2)	LBH	-1.63956	-5.97465	2.30582e-09	5.54673e-07
Baseline (T1) vs On-treatment (T2)	RAB37	-1.64557	-5.92526	3.11801e-09	7.3689e-07
Baseline (T1) vs On-treatment (T2)	RNF144A	-1.96535	-5.88422	3.9993e-09	9.05373e-07
Baseline (T1) vs On-treatment (T2)	ABCA1	-1.4357	-5.88285	4.03254e-09	9.05373e-07
Baseline (T1) vs On-treatment (T2)	PDGFRB	-1.61696	-5.87742	4.16712e-09	9.2025e-07
Baseline (T1) vs On-treatment (T2)	PLEKHS1	-2.02935	-5.84775	4.98277e-09	1.08263e-06
Baseline (T1) vs On-treatment (T2)	CLDN2	-1.80098	-5.77681	7.61311e-09	1.60244e-06
Baseline (T1) vs On-treatment (T2)	HHIP	-1.3536	-5.74627	9.12333e-09	1.89077e-06
Baseline (T1) vs On-treatment (T2)	KISS1	-1.12092	-5.73031	1.00248e-08	2.04612e-06
Baseline (T1) vs On-treatment (T2)	VCAM1	-1.60557	-5.63284	1.77267e-08	3.56412e-06
Baseline (T1) vs On-treatment (T2)	STEAP1	1.19059	5.5963	2.18973e-08	4.32838e-06
Baseline (T1) vs On-treatment (T2)	DENND2A	-1.46807	-5.56791	2.57819e-08	4.89167e-06
Baseline (T1) vs On-treatment (T2)	CXCR4	-1.48349	-5.56434	2.63143e-08	4.92333e-06
Baseline (T1) vs On-treatment (T2)	SAA1	-1.45974	-5.51867	3.41567e-08	6.2179e-06
Baseline (T1) vs On-treatment (T2)	ASAP3	-1.08707	-5.47701	4.32584e-08	7.66755e-06
Baseline (T1) vs On-treatment (T2)	LPXN	1.04094	5.46227	4.70081e-08	8.22397e-06
Baseline (T1) vs On-treatment (T2)	LRIG1	-1.06183	-5.45314	4.94868e-08	8.43843e-06
Baseline (T1) vs On-treatment (T2)	TNFSF10	-1.49082	-5.44573	5.15945e-08	8.59349e-06
Baseline (T1) vs On-treatment (T2)	MAGEA2B	-1.78763	-5.44546	5.1672e-08	8.59349e-06
Baseline (T1) vs On-treatment (T2)	SPINK4	-1.90262	-5.43324	5.534e-08	9.09128e-06
Baseline (T1) vs On-treatment (T2)	ARC	1.73344	5.35903	8.36699e-08	1.34181e-05
Baseline (T1) vs On-treatment (T2)	DDR1	-1.09047	-5.29671	1.1791e-07	1.80497e-05
Baseline (T1) vs On-treatment (T2)	ADAMTS1	-1.14958	-5.29073	1.21828e-07	1.84398e-05
Baseline (T1) vs On-treatment (T2)	LGALS12	-1.52661	-5.24408	1.57066e-07	2.29982e-05
Baseline (T1) vs On-treatment (T2)	RSAD2	-1.62197	-5.23838	1.61997e-07	2.34651e-05
Baseline (T1) vs On-treatment (T2)	SOX4	-1.26388	-5.20265	1.96464e-07	2.78585e-05
Baseline (T1) vs On-treatment (T2)	LCP1	1.4977	5.15955	2.47546e-07	3.40275e-05
Baseline (T1) vs On-treatment (T2)	JUP	-1.02056	-5.10375	3.32987e-07	4.39771e-05
Baseline (T1) vs On-treatment (T2)	SDPR	-1.03108	-5.0823	3.729e-07	4.87702e-05
Baseline (T1) vs On-treatment (T2)	PALM	-1.46318	-5.07154	3.94614e-07	5.11138e-05
Baseline (T1) vs On-treatment (T2)	SORCS2	-1.43138	-5.04158	4.61713e-07	5.92355e-05
Baseline (T1) vs On-treatment (T2)	SOST	-1.54343	-5.00514	5.58221e-07	6.96277e-05
Baseline (T1) vs On-treatment (T2)	FPR1	-1.49002	-4.97133	6.64939e-07	8.2178e-05
Baseline (T1) vs On-treatment (T2)	SLC2A12	-1.14824	-4.95289	7.3119e-07	8.87375e-05
Baseline (T1) vs On-treatment (T2)	CSPG4	-1.21373	-4.95378	7.27855e-07	8.87375e-05
Baseline (T1) vs On-treatment (T2)	SEMA3F	-1.24212	-4.94226	7.72219e-07	9.12505e-05
Baseline (T1) vs On-treatment (T2)	HIST2H2AA4	-1.31253	-4.93523	8.00576e-07	9.29703e-05
Baseline (T1) vs On-treatment (T2)	ABCA2	-1.05456	-4.91541	8.85976e-07	0.000102008
Baseline (T1) vs On-treatment (T2)	MAP2K6	-1.52157	-4.89972	9.59722e-07	0.000109563
Baseline (T1) vs On-treatment (T2)	VSTM2L	-1.13984	-4.89641	9.76056e-07	0.000109588
Baseline (T1) vs On-treatment (T2)	C9orf152	-1.3732	-4.89637	9.76212e-07	0.000109588
Baseline (T1) vs On-treatment (T2)	CSGALNACT1	-1.32394	-4.88048	1.0583e-06	0.000117619
Baseline (T1) vs On-treatment (T2)	FAXDC2	-1.42798	-4.85181	1.22339e-06	0.000129766
Baseline (T1) vs On-treatment (T2)	CMKLR1	-1.12864	-4.85652	1.19465e-06	0.000129766
Baseline (T1) vs On-treatment (T2)	PSG5	-1.46736	-4.85317	1.21505e-06	0.000129766
Baseline (T1) vs On-treatment (T2)	INHBA	-1.374	-4.78884	1.67752e-06	0.000172503
Baseline (T1) vs On-treatment (T2)	DUSP1	-1.11633	-4.75024	2.03175e-06	0.000202738
Baseline (T1) vs On-treatment (T2)	TRANK1	-1.11989	-4.75063	2.02786e-06	0.000202738
Baseline (T1) vs On-treatment (T2)	SAA2	-1.36313	-4.74486	2.08654e-06	0.000206675
Baseline (T1) vs On-treatment (T2)	SCNN1A	-1.18821	-4.71449	2.42311e-06	0.000234832
Baseline (T1) vs On-treatment (T2)	NHSL2	-1.16094	-4.70781	2.50394e-06	0.000240933
Baseline (T1) vs On-treatment (T2)	BEST1	1.45467	4.66404	3.10065e-06	0.000288061
Baseline (T1) vs On-treatment (T2)	WT1	-1.45602	-4.65485	3.24221e-06	0.000299149
Baseline (T1) vs On-treatment (T2)	LAMP3	1.42486	4.61582	3.91538e-06	0.000353987
Baseline (T1) vs On-treatment (T2)	ACTBL2	-1.38742	-4.58458	4.54908e-06	0.000405832
Baseline (T1) vs On-treatment (T2)	SESN2	1.2536	4.57105	4.85283e-06	0.000424496
Baseline (T1) vs On-treatment (T2)	CXADR	-1.085	-4.55903	5.13903e-06	0.000442524
Baseline (T1) vs On-treatment (T2)	TSPAN8	-1.25451	-4.54194	5.57384e-06	0.000472234
Baseline (T1) vs On-treatment (T2)	LRRC15	-1.46511	-4.47498	7.64174e-06	0.000627694
Baseline (T1) vs On-treatment (T2)	MMP24	-1.35025	-4.44152	8.93272e-06	0.000716266
Baseline (T1) vs On-treatment (T2)	CCND2	1.08195	4.43863	9.05315e-06	0.000721627
Baseline (T1) vs On-treatment (T2)	DDX60	-1.07851	-4.42562	9.61652e-06	0.000757568
Baseline (T1) vs On-treatment (T2)	F2RL2	-1.01019	-4.41099	1.02897e-05	0.000792211
Baseline (T1) vs On-treatment (T2)	HSPA6	1.40744	4.37595	1.20904e-05	0.000920165
Baseline (T1) vs On-treatment (T2)	GYG2	-1.20702	-4.34018	1.42368e-05	0.00105347
Baseline (T1) vs On-treatment (T2)	BEX2	1.18128	4.31271	1.61265e-05	0.00114942
Baseline (T1) vs On-treatment (T2)	LFNG	-1.10035	-4.26557	1.99395e-05	0.00134978
Baseline (T1) vs On-treatment (T2)	SNED1	-1.21396	-4.25703	2.07159e-05	0.00138151
Baseline (T1) vs On-treatment (T2)	HTRA3	-1.31682	-4.23878	2.24735e-05	0.00149133
Baseline (T1) vs On-treatment (T2)	PRSS2	-1.09195	-4.23368	2.29901e-05	0.0015034
Baseline (T1) vs On-treatment (T2)	LYPD6B	-1.34439	-4.22833	2.35429e-05	0.00151744
Baseline (T1) vs On-treatment (T2)	PLA2G4A	1.09482	4.22139	2.42804e-05	0.00155753
Baseline (T1) vs On-treatment (T2)	CLIC5	-1.01684	-4.21918	2.45192e-05	0.00156107
Baseline (T1) vs On-treatment (T2)	TET1	-1.30532	-4.21874	2.45673e-05	0.00156107
Baseline (T1) vs On-treatment (T2)	NUAK2	-1.16204	-4.18691	2.82776e-05	0.0017394
Baseline (T1) vs On-treatment (T2)	CRLF2	-1.19181	-4.17906	2.92722e-05	0.00179239
Baseline (T1) vs On-treatment (T2)	C1R	-1.08557	-4.13503	3.54907e-05	0.00212487
Baseline (T1) vs On-treatment (T2)	GBP2	-1.07607	-4.12423	3.7197e-05	0.0021915
Baseline (T1) vs On-treatment (T2)	ARTN	-1.27118	-4.10801	3.9909e-05	0.00230736
Baseline (T1) vs On-treatment (T2)	EPHB3	-1.14811	-4.08019	4.49988e-05	0.00255772
Baseline (T1) vs On-treatment (T2)	RBPMS2	-1.29787	-4.07503	4.60089e-05	0.00257173
Baseline (T1) vs On-treatment (T2)	ASIC1	-1.16034	-4.06428	4.81807e-05	0.00265216
Baseline (T1) vs On-treatment (T2)	BMPER	-1.02975	-4.02695	5.65052e-05	0.00300862
Baseline (T1) vs On-treatment (T2)	DBNDD1	-1.1459	-4.0071	6.14697e-05	0.00320953
Baseline (T1) vs On-treatment (T2)	FAM69B	-1.26484	-3.97487	7.04168e-05	0.00362055
Baseline (T1) vs On-treatment (T2)	PTK2B	-1.12139	-3.95531	7.64366e-05	0.00388558
Baseline (T1) vs On-treatment (T2)	RHOJ	-1.11983	-3.94673	7.92255e-05	0.0040122
Baseline (T1) vs On-treatment (T2)	FCGBP	-1.10658	-3.93606	8.28309e-05	0.00416349
Baseline (T1) vs On-treatment (T2)	NNMT	-1.04378	-3.93246	8.40812e-05	0.00421063
Baseline (T1) vs On-treatment (T2)	TRIM29	-1.22177	-3.92313	8.74078e-05	0.00431308
Baseline (T1) vs On-treatment (T2)	DIO2	-1.30076	-3.88436	0.0001026	0.00500768
Baseline (T1) vs On-treatment (T2)	TUB	-1.30731	-3.87917	0.000104814	0.00506074
Baseline (T1) vs On-treatment (T2)	OAS1	-1.09153	-3.86978	0.000108932	0.00521229
Baseline (T1) vs On-treatment (T2)	EDN2	-1.06636	-3.83066	0.000127802	0.00606204
Baseline (T1) vs On-treatment (T2)	C10orf10	-1.02992	-3.80896	0.000139554	0.00652756
Baseline (T1) vs On-treatment (T2)	FOLR1	-1.1286	-3.8025	0.000143245	0.00664403
Baseline (T1) vs On-treatment (T2)	LRP3	-1.04051	-3.80201	0.000143524	0.00664403
Baseline (T1) vs On-treatment (T2)	PPFIBP2	-1.02532	-3.75405	0.000173997	0.0076101
Baseline (T1) vs On-treatment (T2)	SPNS2	-1.06531	-3.74374	0.0001813	0.00782785
Baseline (T1) vs On-treatment (T2)	ZNF467	-1.04768	-3.72593	0.000194599	0.00829571
Baseline (T1) vs On-treatment (T2)	MX2	-1.10655	-3.70861	0.000208401	0.00877305
Baseline (T1) vs On-treatment (T2)	ADORA2A	-1.19867	-3.68192	0.00023148	0.00959469
Baseline (T1) vs On-treatment (T2)	SEMA4G	-1.05247	-3.66919	0.00024332	0.00999316
Baseline (T1) vs On-treatment (T2)	BZRAP1	-1.12179	-3.64807	0.000264217	0.0106885
Baseline (T1) vs On-treatment (T2)	CXXC4	-1.06735	-3.57132	0.000355181	0.0135159
Baseline (T1) vs On-treatment (T2)	LGALS9	-1.05197	-3.56405	0.00036518	0.0138471
Baseline (T1) vs On-treatment (T2)	MPZL2	-1.10558	-3.49419	0.000475496	0.0170811
Baseline (T1) vs On-treatment (T2)	HTR1D	-1.02764	-3.47774	0.000505654	0.0179727
Baseline (T1) vs On-treatment (T2)	SALL2	-1.02512	-3.46768	0.000524978	0.0185616
Baseline (T1) vs On-treatment (T2)	COL1A2	-1.11733	-3.4354	0.000591682	0.020385
Baseline (T1) vs On-treatment (T2)	ALPK2	-1.25714	-3.4238	0.000617517	0.0210597
Baseline (T1) vs On-treatment (T2)	KRT17	-1.0537	-3.4124	0.000643929	0.0217041
Baseline (T1) vs On-treatment (T2)	EHD3	-1.00683	-3.40554	0.000660336	0.0220729
Baseline (T1) vs On-treatment (T2)	SYT12	-1.06138	-3.40073	0.000672058	0.0222987
Baseline (T1) vs On-treatment (T2)	FAM198B	-1.04229	-3.39156	0.000694957	0.0227227
Baseline (T1) vs On-treatment (T2)	PCDH18	-1.02093	-3.37062	0.000749998	0.0239982
Baseline (T1) vs On-treatment (T2)	SEL1L3	1.02997	3.35419	0.000795975	0.0251114
Baseline (T1) vs On-treatment (T2)	PARD6G	-1.06565	-3.35084	0.000805673	0.0251232
Baseline (T1) vs On-treatment (T2)	EFNB3	-1.05136	-3.32737	0.000876704	0.0267563
Baseline (T1) vs On-treatment (T2)	FAM179A	-1.04292	-3.32322	0.000889845	0.0269373
Baseline (T1) vs On-treatment (T2)	LONRF2	-1.01136	-3.31888	0.000903778	0.0271168
Baseline (T1) vs On-treatment (T2)	PTPRQ	-1.09351	-3.31108	0.000929382	0.0276985
Baseline (T1) vs On-treatment (T2)	SMIM11A	-1.0622	-3.23073	0.00123473	0.0337948
On-treatment (T2) vs post-treatment (T3)	NOX5	2.84327	16.1319	1.5233e-58	2.10033e-54
On-treatment (T2) vs post-treatment (T3)	LOXL4	2.66033	13.6952	1.08527e-42	5.42189e-39
On-treatment (T2) vs post-treatment (T3)	AQP1	3.27134	13.6891	1.1797e-42	5.42189e-39
On-treatment (T2) vs post-treatment (T3)	PTGES	2.21324	13.5732	5.77331e-42	1.99006e-38
On-treatment (T2) vs post-treatment (T3)	MUC1	3.36129	12.1727	4.34276e-34	1.19756e-30
On-treatment (T2) vs post-treatment (T3)	OASL	2.18154	12.1495	5.76897e-34	1.32571e-30
On-treatment (T2) vs post-treatment (T3)	OLFML2A	2.23037	12.1336	7.01086e-34	1.38094e-30
On-treatment (T2) vs post-treatment (T3)	PPL	3.10866	11.7975	4.01967e-32	6.9279e-29
On-treatment (T2) vs post-treatment (T3)	PBX1	2.52291	11.7386	8.07654e-32	1.23733e-28
On-treatment (T2) vs post-treatment (T3)	SOX4	2.83158	11.3083	1.19375e-29	1.64595e-26
On-treatment (T2) vs post-treatment (T3)	HLA-DRA	1.7379	11.2579	2.11768e-29	2.65442e-26
On-treatment (T2) vs post-treatment (T3)	SCNN1A	2.83666	10.7891	3.87592e-27	4.45343e-24
On-treatment (T2) vs post-treatment (T3)	S100A4	1.91416	10.7734	4.59646e-27	4.87508e-24
On-treatment (T2) vs post-treatment (T3)	CMKLR1	2.52512	10.5732	3.96723e-26	3.7106e-23
On-treatment (T2) vs post-treatment (T3)	IFIT1	1.65856	10.5716	4.03677e-26	3.7106e-23
On-treatment (T2) vs post-treatment (T3)	BCAM	1.91591	10.349	4.22943e-25	3.64471e-22
On-treatment (T2) vs post-treatment (T3)	PTPRU	1.79714	10.2267	1.50599e-24	1.22144e-21
On-treatment (T2) vs post-treatment (T3)	JUP	2.05638	10.2015	1.9519e-24	1.49515e-21
On-treatment (T2) vs post-treatment (T3)	SPRY1	1.58339	10.177	2.51095e-24	1.75718e-21
On-treatment (T2) vs post-treatment (T3)	MARCKSL1	1.80706	10.1756	2.54885e-24	1.75718e-21
On-treatment (T2) vs post-treatment (T3)	RARRES3	2.28335	10.1545	3.16589e-24	2.07863e-21
On-treatment (T2) vs post-treatment (T3)	SERPINA1	2.32219	10.1498	3.31959e-24	2.08048e-21
On-treatment (T2) vs post-treatment (T3)	INHBB	1.90096	10.133	3.94447e-24	2.36462e-21
On-treatment (T2) vs post-treatment (T3)	TIMP3	1.76729	10.119	4.55091e-24	2.50992e-21
On-treatment (T2) vs post-treatment (T3)	ANGPTL2	2.20425	10.1229	4.37357e-24	2.50992e-21
On-treatment (T2) vs post-treatment (T3)	RAB37	2.90862	9.94461	2.66228e-23	1.41183e-20
On-treatment (T2) vs post-treatment (T3)	GBP2	2.7421	9.92235	3.32822e-23	1.69961e-20
On-treatment (T2) vs post-treatment (T3)	SLCO4A1	1.81923	9.84651	7.09641e-23	3.49447e-20
On-treatment (T2) vs post-treatment (T3)	DDX60	2.3915	9.66974	4.05398e-22	1.92746e-19
On-treatment (T2) vs post-treatment (T3)	IFIT2	1.51442	9.63757	5.54874e-22	2.5502e-19
On-treatment (T2) vs post-treatment (T3)	C10orf10	2.78534	9.57721	9.9699e-22	4.42095e-19
On-treatment (T2) vs post-treatment (T3)	VWA1	1.97875	9.57425	1.02604e-21	4.42095e-19
On-treatment (T2) vs post-treatment (T3)	ABCA1	2.33592	9.49997	2.09952e-21	8.77218e-19
On-treatment (T2) vs post-treatment (T3)	GGT1	2.10474	9.43189	4.02758e-21	1.6333e-18
On-treatment (T2) vs post-treatment (T3)	OAS2	1.4979	9.3765	6.81994e-21	2.61204e-18
On-treatment (T2) vs post-treatment (T3)	HLA-DPA1	1.94244	9.37903	6.65796e-21	2.61204e-18
On-treatment (T2) vs post-treatment (T3)	VSTM2L	2.19669	9.31212	1.25309e-20	4.66962e-18
On-treatment (T2) vs post-treatment (T3)	H6PD	1.9148	9.24836	2.27962e-20	8.05934e-18
On-treatment (T2) vs post-treatment (T3)	NDRG1	2.15096	9.24864	2.27372e-20	8.05934e-18
On-treatment (T2) vs post-treatment (T3)	DDR1	1.9084	9.16936	4.75837e-20	1.64021e-17
On-treatment (T2) vs post-treatment (T3)	CA12	2.01061	9.05555	1.35887e-19	4.56979e-17
On-treatment (T2) vs post-treatment (T3)	GSN	1.8913	9.02593	1.78172e-19	5.84914e-17
On-treatment (T2) vs post-treatment (T3)	HMOX1	-1.78948	-9.00061	2.24469e-19	7.19763e-17
On-treatment (T2) vs post-treatment (T3)	ENTPD3	1.87389	8.88223	6.55335e-19	2.05358e-16
On-treatment (T2) vs post-treatment (T3)	PECAM1	2.79252	8.82962	1.05028e-18	3.21806e-16
On-treatment (T2) vs post-treatment (T3)	AQP3	2.03668	8.71023	3.03252e-18	9.08966e-16
On-treatment (T2) vs post-treatment (T3)	CSPG4	2.15627	8.68862	3.66863e-18	1.07624e-15
On-treatment (T2) vs post-treatment (T3)	CD74	1.35662	8.68547	3.77196e-18	1.08349e-15
On-treatment (T2) vs post-treatment (T3)	ZFP36	2.12163	8.68056	3.9383e-18	1.10819e-15
On-treatment (T2) vs post-treatment (T3)	ITGB4	2.12284	8.67048	4.30318e-18	1.17583e-15
On-treatment (T2) vs post-treatment (T3)	HEG1	1.48027	8.66926	4.34925e-18	1.17583e-15
On-treatment (T2) vs post-treatment (T3)	C9orf152	3.02072	8.66587	4.48072e-18	1.18808e-15
On-treatment (T2) vs post-treatment (T3)	ADAMTS1	1.90229	8.62573	6.3685e-18	1.65677e-15
On-treatment (T2) vs post-treatment (T3)	ISG15	1.37729	8.57381	1.00116e-17	2.55629e-15
On-treatment (T2) vs post-treatment (T3)	NHSL2	2.11867	8.48842	2.09466e-17	5.25113e-15
On-treatment (T2) vs post-treatment (T3)	GCLM	-1.50333	-8.48358	2.18366e-17	5.37649e-15
On-treatment (T2) vs post-treatment (T3)	SNED1	2.68009	8.45595	2.76814e-17	6.69599e-15
On-treatment (T2) vs post-treatment (T3)	DMBT1	1.73066	8.44875	2.94426e-17	6.99922e-15
On-treatment (T2) vs post-treatment (T3)	BNIP3	1.17676	8.44562	3.02442e-17	7.06791e-15
On-treatment (T2) vs post-treatment (T3)	MAST4	1.49618	8.32703	8.28983e-17	1.905e-14
On-treatment (T2) vs post-treatment (T3)	FAM156B	-2.03992	-8.29183	1.11524e-16	2.5208e-14
On-treatment (T2) vs post-treatment (T3)	SORL1	1.64509	8.21759	2.0763e-16	4.61741e-14
On-treatment (T2) vs post-treatment (T3)	DUSP4	1.36551	8.17547	2.94707e-16	6.17309e-14
On-treatment (T2) vs post-treatment (T3)	IGFBP4	1.1504	8.17515	2.95492e-16	6.17309e-14
On-treatment (T2) vs post-treatment (T3)	ABCG1	2.74878	8.17606	2.93268e-16	6.17309e-14
On-treatment (T2) vs post-treatment (T3)	NQO1	-1.40532	-8.17663	2.91896e-16	6.17309e-14
On-treatment (T2) vs post-treatment (T3)	CLU	1.5024	8.17221	3.02785e-16	6.23104e-14
On-treatment (T2) vs post-treatment (T3)	DUSP6	1.6128	8.1371	4.04849e-16	8.20891e-14
On-treatment (T2) vs post-treatment (T3)	LRP1	2.04893	8.09793	5.59014e-16	1.11706e-13
On-treatment (T2) vs post-treatment (T3)	ABCA2	1.74547	8.03307	9.50609e-16	1.87243e-13
On-treatment (T2) vs post-treatment (T3)	C3	2.6056	8.01317	1.1179e-15	2.17093e-13
On-treatment (T2) vs post-treatment (T3)	TNFSF10	2.19612	8.00073	1.23683e-15	2.36853e-13
On-treatment (T2) vs post-treatment (T3)	CST3	1.61087	7.99425	1.30364e-15	2.46226e-13
On-treatment (T2) vs post-treatment (T3)	ELF3	2.51208	7.98668	1.38622e-15	2.58287e-13
On-treatment (T2) vs post-treatment (T3)	CLIC3	1.89391	7.97369	1.54006e-15	2.83125e-13
On-treatment (T2) vs post-treatment (T3)	CSGALNACT1	2.22782	7.9708	1.57655e-15	2.8602e-13
On-treatment (T2) vs post-treatment (T3)	CST1	2.51058	7.96396	1.66617e-15	2.98352e-13
On-treatment (T2) vs post-treatment (T3)	CDH11	1.28787	7.95036	1.8597e-15	3.28737e-13
On-treatment (T2) vs post-treatment (T3)	PI16	2.89805	7.94481	1.94491e-15	3.39449e-13
On-treatment (T2) vs post-treatment (T3)	TUBA1A	1.44434	7.93975	2.0259e-15	3.49163e-13
On-treatment (T2) vs post-treatment (T3)	FOXQ1	1.4716	7.89852	2.82237e-15	4.8043e-13
On-treatment (T2) vs post-treatment (T3)	PBXIP1	1.72819	7.87778	3.33243e-15	5.60337e-13
On-treatment (T2) vs post-treatment (T3)	C1R	2.11712	7.86524	3.68376e-15	6.04663e-13
On-treatment (T2) vs post-treatment (T3)	TCEA3	1.78465	7.86654	3.64598e-15	6.04663e-13
On-treatment (T2) vs post-treatment (T3)	EPHA4	1.49931	7.8464	4.28162e-15	6.94529e-13
On-treatment (T2) vs post-treatment (T3)	IQSEC2	1.5849	7.82192	5.20242e-15	8.34081e-13
On-treatment (T2) vs post-treatment (T3)	ASAP3	1.55653	7.80979	5.72815e-15	9.06806e-13
On-treatment (T2) vs post-treatment (T3)	TRIM16L	-1.3479	-7.80849	5.78757e-15	9.06806e-13
On-treatment (T2) vs post-treatment (T3)	GBP4	1.96419	7.78036	7.23177e-15	1.12036e-12
On-treatment (T2) vs post-treatment (T3)	ADAM8	2.01403	7.76645	8.0715e-15	1.23655e-12
On-treatment (T2) vs post-treatment (T3)	ALDOC	2.47087	7.72777	1.09448e-14	1.65831e-12
On-treatment (T2) vs post-treatment (T3)	IFITM1	1.99645	7.69493	1.41569e-14	2.12168e-12
On-treatment (T2) vs post-treatment (T3)	ADIRF	1.9005	7.68682	1.50838e-14	2.2363e-12
On-treatment (T2) vs post-treatment (T3)	CYTH4	2.10291	7.66855	1.73948e-14	2.55148e-12
On-treatment (T2) vs post-treatment (T3)	COL6A1	1.9032	7.62875	2.37044e-14	3.44039e-12
On-treatment (T2) vs post-treatment (T3)	SRPRB	-1.18561	-7.61718	2.59284e-14	3.72396e-12
On-treatment (T2) vs post-treatment (T3)	MYO1F	2.233	7.6022	2.91127e-14	4.13821e-12
On-treatment (T2) vs post-treatment (T3)	ANGPTL4	-1.70024	-7.59904	2.98338e-14	4.19744e-12
On-treatment (T2) vs post-treatment (T3)	CCNG2	1.63167	7.59424	3.09603e-14	4.31192e-12
On-treatment (T2) vs post-treatment (T3)	ISG20	2.06087	7.58998	3.19958e-14	4.41157e-12
On-treatment (T2) vs post-treatment (T3)	TRANK1	1.81176	7.58796	3.24988e-14	4.43658e-12
On-treatment (T2) vs post-treatment (T3)	EEF1A2	1.35233	7.57958	3.46685e-14	4.68637e-12
On-treatment (T2) vs post-treatment (T3)	DGAT2	1.45671	7.57029	3.72394e-14	4.97363e-12
On-treatment (T2) vs post-treatment (T3)	OAS1	2.24778	7.56933	3.75151e-14	4.97363e-12
On-treatment (T2) vs post-treatment (T3)	ITGA10	2.58105	7.51479	5.70024e-14	7.48523e-12
On-treatment (T2) vs post-treatment (T3)	SERPINE1	-1.25773	-7.4614	8.56087e-14	1.11356e-11
On-treatment (T2) vs post-treatment (T3)	LAMB2	1.38065	7.41479	1.21822e-13	1.56979e-11
On-treatment (T2) vs post-treatment (T3)	SERPINB2	-1.99647	-7.38672	1.50497e-13	1.92134e-11
On-treatment (T2) vs post-treatment (T3)	ITIH4	2.79564	7.38442	1.53117e-13	1.93686e-11
On-treatment (T2) vs post-treatment (T3)	EGLN3	1.70566	7.35628	1.89106e-13	2.37035e-11
On-treatment (T2) vs post-treatment (T3)	KYNU	1.95781	7.3397	2.1407e-13	2.65909e-11
On-treatment (T2) vs post-treatment (T3)	HLA-DRB1	1.7372	7.23088	4.79886e-13	5.90774e-11
On-treatment (T2) vs post-treatment (T3)	BCL3	1.87141	7.22941	4.8511e-13	5.9192e-11
On-treatment (T2) vs post-treatment (T3)	GPR153	1.89743	7.22157	5.1391e-13	6.2156e-11
On-treatment (T2) vs post-treatment (T3)	SREBF1	1.92304	7.21826	5.26551e-13	6.31312e-11
On-treatment (T2) vs post-treatment (T3)	ENPP1	1.47524	7.2044	5.83015e-13	6.92984e-11
On-treatment (T2) vs post-treatment (T3)	PLXND1	1.60753	7.19999	6.02172e-13	7.09637e-11
On-treatment (T2) vs post-treatment (T3)	ARC	-2.31992	-7.17927	7.00845e-13	8.18919e-11
On-treatment (T2) vs post-treatment (T3)	STC1	1.61319	7.16441	7.81228e-13	9.05174e-11
On-treatment (T2) vs post-treatment (T3)	SPDEF	1.21221	7.15125	8.59899e-13	9.88024e-11
On-treatment (T2) vs post-treatment (T3)	NET1	1.10108	7.13761	9.49709e-13	1.0822e-10
On-treatment (T2) vs post-treatment (T3)	SEMA3F	1.80458	7.10669	1.18858e-12	1.34329e-10
On-treatment (T2) vs post-treatment (T3)	AHNAK2	1.55345	7.09297	1.31261e-12	1.4714e-10
On-treatment (T2) vs post-treatment (T3)	RALGDS	1.48165	7.08715	1.36905e-12	1.52229e-10
On-treatment (T2) vs post-treatment (T3)	SLC2A12	1.63811	7.07539	1.49026e-12	1.64382e-10
On-treatment (T2) vs post-treatment (T3)	CPE	1.85526	7.06184	1.6431e-12	1.79802e-10
On-treatment (T2) vs post-treatment (T3)	KLHL4	1.0746	7.06002	1.66484e-12	1.80746e-10
On-treatment (T2) vs post-treatment (T3)	SAA2	2.1127	7.02168	2.19219e-12	2.3614e-10
On-treatment (T2) vs post-treatment (T3)	KLF9	1.73574	7.00707	2.43365e-12	2.60117e-10
On-treatment (T2) vs post-treatment (T3)	RAB3D	1.58815	6.98687	2.81077e-12	2.98114e-10
On-treatment (T2) vs post-treatment (T3)	PRSS2	2.23904	6.96854	3.20251e-12	3.3707e-10
On-treatment (T2) vs post-treatment (T3)	DDX58	1.08675	6.94869	3.68689e-12	3.85113e-10
On-treatment (T2) vs post-treatment (T3)	LRP5	1.60739	6.92561	4.34099e-12	4.50026e-10
On-treatment (T2) vs post-treatment (T3)	ZNF467	2.23302	6.89976	5.20891e-12	5.35974e-10
On-treatment (T2) vs post-treatment (T3)	HSPG2	1.68754	6.87442	6.22437e-12	6.31041e-10
On-treatment (T2) vs post-treatment (T3)	ECM1	1.0497	6.87015	6.41339e-12	6.45458e-10
On-treatment (T2) vs post-treatment (T3)	MALL	1.45689	6.84831	7.47278e-12	7.46628e-10
On-treatment (T2) vs post-treatment (T3)	CTSF	1.36555	6.84592	7.59884e-12	7.53761e-10
On-treatment (T2) vs post-treatment (T3)	LY6E	1.10101	6.83992	7.92374e-12	7.80375e-10
On-treatment (T2) vs post-treatment (T3)	TRIB2	1.21666	6.82792	8.61533e-12	8.42469e-10
On-treatment (T2) vs post-treatment (T3)	PFKFB4	1.47204	6.81943	9.14004e-12	8.87485e-10
On-treatment (T2) vs post-treatment (T3)	CNTNAP1	1.44688	6.81315	9.54864e-12	9.20676e-10
On-treatment (T2) vs post-treatment (T3)	HLA-B	1.37644	6.81191	9.6312e-12	9.22187e-10
On-treatment (T2) vs post-treatment (T3)	BAHCC1	1.24249	6.7904	1.11821e-11	1.06331e-09
On-treatment (T2) vs post-treatment (T3)	CD24	1.56409	6.7867	1.14725e-11	1.08345e-09
On-treatment (T2) vs post-treatment (T3)	P4HA1	1.23517	6.76982	1.28942e-11	1.20942e-09
On-treatment (T2) vs post-treatment (T3)	CFP	1.67125	6.75368	1.44141e-11	1.34285e-09
On-treatment (T2) vs post-treatment (T3)	TUBB3	1.0868	6.74074	1.57583e-11	1.4485e-09
On-treatment (T2) vs post-treatment (T3)	FCGBP	2.01028	6.74088	1.57427e-11	1.4485e-09
On-treatment (T2) vs post-treatment (T3)	ATP2B4	1.22233	6.68015	2.38704e-11	2.1653e-09
On-treatment (T2) vs post-treatment (T3)	ALDH3B1	1.62548	6.67712	2.43689e-11	2.19606e-09
On-treatment (T2) vs post-treatment (T3)	CST4	2.10842	6.67401	2.48914e-11	2.22859e-09
On-treatment (T2) vs post-treatment (T3)	KCNN4	1.18215	6.64159	3.1032e-11	2.76044e-09
On-treatment (T2) vs post-treatment (T3)	ARRB1	1.27639	6.63563	3.23115e-11	2.85584e-09
On-treatment (T2) vs post-treatment (T3)	C4B	2.1597	6.63277	3.29447e-11	2.89326e-09
On-treatment (T2) vs post-treatment (T3)	NNMT	1.76074	6.61045	3.83156e-11	3.34364e-09
On-treatment (T2) vs post-treatment (T3)	LTBP2	1.5723	6.60224	4.05002e-11	3.51206e-09
On-treatment (T2) vs post-treatment (T3)	L1CAM	1.35094	6.5906	4.38059e-11	3.77497e-09
On-treatment (T2) vs post-treatment (T3)	APOL1	1.29014	6.58116	4.66807e-11	3.99772e-09
On-treatment (T2) vs post-treatment (T3)	SECTM1	1.37668	6.56025	5.3718e-11	4.56883e-09
On-treatment (T2) vs post-treatment (T3)	FAXDC2	1.99847	6.55943	5.40122e-11	4.56883e-09
On-treatment (T2) vs post-treatment (T3)	MXRA8	1.05023	6.55359	5.6169e-11	4.72231e-09
On-treatment (T2) vs post-treatment (T3)	S100A3	1.5017	6.54243	6.05275e-11	5.0579e-09
On-treatment (T2) vs post-treatment (T3)	SHH	1.98814	6.52269	6.90589e-11	5.73605e-09
On-treatment (T2) vs post-treatment (T3)	CGNL1	1.80326	6.5189	7.08255e-11	5.84755e-09
On-treatment (T2) vs post-treatment (T3)	ACSF2	1.37783	6.51641	7.20106e-11	5.91001e-09
On-treatment (T2) vs post-treatment (T3)	PALM	1.94175	6.50804	7.61373e-11	6.21172e-09
On-treatment (T2) vs post-treatment (T3)	PDE4B	1.72851	6.50139	7.9581e-11	6.45448e-09
On-treatment (T2) vs post-treatment (T3)	SH3TC2	1.17372	6.50026	8.01837e-11	6.46534e-09
On-treatment (T2) vs post-treatment (T3)	PAQR8	1.63529	6.49361	8.38011e-11	6.71773e-09
On-treatment (T2) vs post-treatment (T3)	MYO18A	1.0196	6.49128	8.5111e-11	6.7833e-09
On-treatment (T2) vs post-treatment (T3)	JUNB	1.7513	6.48808	8.69391e-11	6.88917e-09
On-treatment (T2) vs post-treatment (T3)	DUSP1	1.52403	6.46315	1.02544e-10	8.07926e-09
On-treatment (T2) vs post-treatment (T3)	PRSS23	1.25974	6.44691	1.14154e-10	8.94296e-09
On-treatment (T2) vs post-treatment (T3)	MUC5AC	1.66133	6.43834	1.20784e-10	9.40884e-09
On-treatment (T2) vs post-treatment (T3)	SOD3	1.73143	6.43012	1.275e-10	9.87627e-09
On-treatment (T2) vs post-treatment (T3)	KRT19	1.22962	6.42828	1.29052e-10	9.94059e-09
On-treatment (T2) vs post-treatment (T3)	SULT1A4	1.96923	6.42668	1.3042e-10	9.99021e-09
On-treatment (T2) vs post-treatment (T3)	C15orf48	1.67804	6.41913	1.37055e-10	1.04404e-08
On-treatment (T2) vs post-treatment (T3)	CEBPD	1.85998	6.41344	1.42274e-10	1.07785e-08
On-treatment (T2) vs post-treatment (T3)	SEMA6B	1.06744	6.4038	1.51556e-10	1.14189e-08
On-treatment (T2) vs post-treatment (T3)	SMIM14	1.84108	6.3901	1.6578e-10	1.24227e-08
On-treatment (T2) vs post-treatment (T3)	FAM13B	-1.31372	-6.37907	1.78168e-10	1.32075e-08
On-treatment (T2) vs post-treatment (T3)	CEMIP	1.79936	6.37933	1.77863e-10	1.32075e-08
On-treatment (T2) vs post-treatment (T3)	PYROXD2	1.50382	6.36997	1.89068e-10	1.39405e-08
On-treatment (T2) vs post-treatment (T3)	ATP6V0A2	-1.10957	-6.35704	2.05676e-10	1.50844e-08
On-treatment (T2) vs post-treatment (T3)	CXCL1	2.03744	6.35467	2.08875e-10	1.52379e-08
On-treatment (T2) vs post-treatment (T3)	RASSF4	1.52864	6.34118	2.28006e-10	1.6546e-08
On-treatment (T2) vs post-treatment (T3)	ETV1	1.19518	6.32788	2.48548e-10	1.79423e-08
On-treatment (T2) vs post-treatment (T3)	CST2	1.95264	6.30409	2.89885e-10	2.07095e-08
On-treatment (T2) vs post-treatment (T3)	PTGS1	1.49502	6.29602	3.05387e-10	2.17045e-08
On-treatment (T2) vs post-treatment (T3)	DBNDD1	1.93605	6.29083	3.15771e-10	2.23274e-08
On-treatment (T2) vs post-treatment (T3)	TTC28	1.10688	6.28863	3.20288e-10	2.25289e-08
On-treatment (T2) vs post-treatment (T3)	LFNG	1.65441	6.28707	3.23522e-10	2.25289e-08
On-treatment (T2) vs post-treatment (T3)	TRPV2	1.87256	6.2874	3.22824e-10	2.25289e-08
On-treatment (T2) vs post-treatment (T3)	CRLF2	1.82167	6.27579	3.47864e-10	2.41023e-08
On-treatment (T2) vs post-treatment (T3)	RAB3B	2.14385	6.27268	3.5488e-10	2.44655e-08
On-treatment (T2) vs post-treatment (T3)	HLA-DPB1	1.70173	6.26076	3.831e-10	2.62795e-08
On-treatment (T2) vs post-treatment (T3)	SORCS2	1.82332	6.22203	4.90753e-10	3.34975e-08
On-treatment (T2) vs post-treatment (T3)	YPEL3	1.8491	6.19256	5.91942e-10	4.00083e-08
On-treatment (T2) vs post-treatment (T3)	PPP2R2C	1.1947	6.18026	6.3995e-10	4.28155e-08
On-treatment (T2) vs post-treatment (T3)	RCSD1	1.18109	6.17962	6.42578e-10	4.28155e-08
On-treatment (T2) vs post-treatment (T3)	TCEA2	1.4795	6.15075	7.71157e-10	5.11188e-08
On-treatment (T2) vs post-treatment (T3)	SPAG4	1.80951	6.14915	7.78999e-10	5.13916e-08
On-treatment (T2) vs post-treatment (T3)	PLD1	1.68216	6.14375	8.05932e-10	5.29152e-08
On-treatment (T2) vs post-treatment (T3)	NR4A2	1.90297	6.13798	8.35769e-10	5.46142e-08
On-treatment (T2) vs post-treatment (T3)	TFF2	2.05659	6.11671	9.55287e-10	6.21297e-08
On-treatment (T2) vs post-treatment (T3)	MAP3K14	-1.11255	-6.11257	9.80382e-10	6.34625e-08
On-treatment (T2) vs post-treatment (T3)	FOS	1.48075	6.10986	9.97203e-10	6.42497e-08
On-treatment (T2) vs post-treatment (T3)	DNAH11	1.69569	6.07269	1.25788e-09	8.06683e-08
On-treatment (T2) vs post-treatment (T3)	RIPK4	1.28746	6.06512	1.31855e-09	8.41673e-08
On-treatment (T2) vs post-treatment (T3)	HLA-DMA	1.18068	6.05273	1.42414e-09	9.04885e-08
On-treatment (T2) vs post-treatment (T3)	KLC4	1.29082	6.04715	1.4743e-09	9.32463e-08
On-treatment (T2) vs post-treatment (T3)	LTBP3	1.56772	6.04525	1.49178e-09	9.39207e-08
On-treatment (T2) vs post-treatment (T3)	SLC3A2	-1.08694	-6.04261	1.51639e-09	9.50364e-08
On-treatment (T2) vs post-treatment (T3)	ALPP	1.85962	6.0288	1.65176e-09	1.03052e-07
On-treatment (T2) vs post-treatment (T3)	PRICKLE2	1.15149	5.99576	2.02541e-09	1.24812e-07
On-treatment (T2) vs post-treatment (T3)	IGFBP6	1.27752	5.99557	2.02769e-09	1.24812e-07
On-treatment (T2) vs post-treatment (T3)	MSLN	1.14515	5.97089	2.35965e-09	1.446e-07
On-treatment (T2) vs post-treatment (T3)	APOBEC3G	1.72876	5.96952	2.37957e-09	1.45175e-07
On-treatment (T2) vs post-treatment (T3)	VWA5A	1.95808	5.96025	2.51859e-09	1.5298e-07
On-treatment (T2) vs post-treatment (T3)	PAK1IP1	-1.13019	-5.95825	2.54954e-09	1.5418e-07
On-treatment (T2) vs post-treatment (T3)	FAM83A	1.13013	5.95631	2.58003e-09	1.55343e-07
On-treatment (T2) vs post-treatment (T3)	ITGA2	1.19377	5.93554	2.92882e-09	1.75576e-07
On-treatment (T2) vs post-treatment (T3)	CYP1B1	-1.06717	-5.93251	2.98331e-09	1.78069e-07
On-treatment (T2) vs post-treatment (T3)	ANO8	1.40627	5.92283	3.16444e-09	1.88066e-07
On-treatment (T2) vs post-treatment (T3)	DPYSL2	1.01373	5.91622	3.29434e-09	1.94946e-07
On-treatment (T2) vs post-treatment (T3)	TMEM38B	-1.00938	-5.91135	3.39308e-09	1.99931e-07
On-treatment (T2) vs post-treatment (T3)	B4GALNT3	1.9751	5.9043	3.54141e-09	2.07783e-07
On-treatment (T2) vs post-treatment (T3)	LMO7	1.12119	5.90318	3.56552e-09	2.08311e-07
On-treatment (T2) vs post-treatment (T3)	SERPIND1	1.85542	5.89733	3.69426e-09	2.14922e-07
On-treatment (T2) vs post-treatment (T3)	KDM5B	1.06287	5.89361	3.77855e-09	2.18902e-07
On-treatment (T2) vs post-treatment (T3)	SLC14A1	1.87123	5.88856	3.89564e-09	2.24741e-07
On-treatment (T2) vs post-treatment (T3)	GRAMD1B	1.77541	5.87771	4.15989e-09	2.37994e-07
On-treatment (T2) vs post-treatment (T3)	JUN	1.04409	5.87778	4.15817e-09	2.37994e-07
On-treatment (T2) vs post-treatment (T3)	SORBS2	1.52745	5.87624	4.19682e-09	2.39115e-07
On-treatment (T2) vs post-treatment (T3)	SEMA3B	1.50529	5.87366	4.26286e-09	2.41878e-07
On-treatment (T2) vs post-treatment (T3)	MRC2	1.25104	5.86915	4.38031e-09	2.46978e-07
On-treatment (T2) vs post-treatment (T3)	SIGIRR	1.49422	5.85958	4.64027e-09	2.59029e-07
On-treatment (T2) vs post-treatment (T3)	SERPINB1	1.24746	5.84643	5.0224e-09	2.78796e-07
On-treatment (T2) vs post-treatment (T3)	NIPSNAP1	1.43244	5.84602	5.03483e-09	2.78796e-07
On-treatment (T2) vs post-treatment (T3)	ITGA1	1.50443	5.83896	5.25274e-09	2.89699e-07
On-treatment (T2) vs post-treatment (T3)	LPXN	-1.1154	-5.83755	5.29727e-09	2.90991e-07
On-treatment (T2) vs post-treatment (T3)	CLSTN3	1.40264	5.81997	5.88571e-09	3.2076e-07
On-treatment (T2) vs post-treatment (T3)	CX3CL1	1.89523	5.80559	6.41409e-09	3.46061e-07
On-treatment (T2) vs post-treatment (T3)	SH2D5	-1.23647	-5.8053	6.42528e-09	3.46061e-07
On-treatment (T2) vs post-treatment (T3)	CNTNAP3	1.47709	5.80042	6.61476e-09	3.54881e-07
On-treatment (T2) vs post-treatment (T3)	PNRC1	1.66118	5.79721	6.74261e-09	3.60338e-07
On-treatment (T2) vs post-treatment (T3)	PDE4D	1.37474	5.79617	6.78462e-09	3.61183e-07
On-treatment (T2) vs post-treatment (T3)	SDR16C5	1.57442	5.79297	6.91507e-09	3.65306e-07
On-treatment (T2) vs post-treatment (T3)	FUCA1	1.08012	5.79351	6.89298e-09	3.65306e-07
On-treatment (T2) vs post-treatment (T3)	SPINK4	2.25344	5.79031	7.02571e-09	3.69735e-07
On-treatment (T2) vs post-treatment (T3)	MAGI1	1.01853	5.78841	7.10562e-09	3.72518e-07
On-treatment (T2) vs post-treatment (T3)	S100A6	1.03495	5.78423	7.28458e-09	3.77956e-07
On-treatment (T2) vs post-treatment (T3)	FMOD	1.83382	5.78271	7.35046e-09	3.79581e-07
On-treatment (T2) vs post-treatment (T3)	CRAT	1.1297	5.78063	7.44218e-09	3.8146e-07
On-treatment (T2) vs post-treatment (T3)	RNF43	1.63628	5.7684	8.00287e-09	4.05304e-07
On-treatment (T2) vs post-treatment (T3)	SAA1	1.53088	5.76765	8.03845e-09	4.05304e-07
On-treatment (T2) vs post-treatment (T3)	TCN2	1.69519	5.76732	8.05434e-09	4.05304e-07
On-treatment (T2) vs post-treatment (T3)	PLXNB3	1.6167	5.76735	8.05283e-09	4.05304e-07
On-treatment (T2) vs post-treatment (T3)	FCGRT	1.23575	5.76017	8.40279e-09	4.21301e-07
On-treatment (T2) vs post-treatment (T3)	IFIH1	1.38002	5.75796	8.51382e-09	4.25321e-07
On-treatment (T2) vs post-treatment (T3)	MXI1	1.54027	5.74604	9.13596e-09	4.53117e-07
On-treatment (T2) vs post-treatment (T3)	ERBB3	1.57005	5.7382	9.56865e-09	4.72877e-07
On-treatment (T2) vs post-treatment (T3)	GGT5	1.46998	5.72341	1.04405e-08	5.14118e-07
On-treatment (T2) vs post-treatment (T3)	LIPH	1.474	5.7228	1.04784e-08	5.14149e-07
On-treatment (T2) vs post-treatment (T3)	AMIGO2	-1.20698	-5.69662	1.22209e-08	5.93316e-07
On-treatment (T2) vs post-treatment (T3)	FTL	-1.00625	-5.69116	1.26176e-08	6.10427e-07
On-treatment (T2) vs post-treatment (T3)	AKAP13	1.10958	5.68346	1.31998e-08	6.34141e-07
On-treatment (T2) vs post-treatment (T3)	CD99L2	1.0186	5.68278	1.32523e-08	6.34292e-07
On-treatment (T2) vs post-treatment (T3)	PLAT	1.33085	5.68223	1.32949e-08	6.34292e-07
On-treatment (T2) vs post-treatment (T3)	FZD8	1.22446	5.68016	1.34569e-08	6.39807e-07
On-treatment (T2) vs post-treatment (T3)	PDE7B	1.57592	5.67357	1.39854e-08	6.62647e-07
On-treatment (T2) vs post-treatment (T3)	PGF	1.26432	5.661	1.50498e-08	7.05803e-07
On-treatment (T2) vs post-treatment (T3)	SELPLG	1.79952	5.6537	1.57029e-08	7.3146e-07
On-treatment (T2) vs post-treatment (T3)	MEF2C	1.21869	5.64969	1.60736e-08	7.46206e-07
On-treatment (T2) vs post-treatment (T3)	HLA-DOA	1.87081	5.64703	1.63243e-08	7.55299e-07
On-treatment (T2) vs post-treatment (T3)	MR1	1.58992	5.63656	1.73483e-08	7.99995e-07
On-treatment (T2) vs post-treatment (T3)	CHI3L2	1.90308	5.63108	1.79083e-08	8.20702e-07
On-treatment (T2) vs post-treatment (T3)	TCN1	1.75548	5.61695	1.94354e-08	8.84406e-07
On-treatment (T2) vs post-treatment (T3)	ZNF436	1.0488	5.61558	1.95906e-08	8.88535e-07
On-treatment (T2) vs post-treatment (T3)	VASN	1.40093	5.61367	1.9808e-08	8.9545e-07
On-treatment (T2) vs post-treatment (T3)	SSH3	1.42006	5.59019	2.26819e-08	1.02202e-06
On-treatment (T2) vs post-treatment (T3)	SELENBP1	1.2196	5.588	2.29698e-08	1.03162e-06
On-treatment (T2) vs post-treatment (T3)	NMNAT2	1.1252	5.57624	2.45778e-08	1.10026e-06
On-treatment (T2) vs post-treatment (T3)	SOCS3	1.23616	5.57453	2.48201e-08	1.10394e-06
On-treatment (T2) vs post-treatment (T3)	COL4A5	1.23111	5.57508	2.4741e-08	1.10394e-06
On-treatment (T2) vs post-treatment (T3)	BCL6	1.24599	5.57198	2.51867e-08	1.11664e-06
On-treatment (T2) vs post-treatment (T3)	GAS7	1.83392	5.56708	2.59039e-08	1.14475e-06
On-treatment (T2) vs post-treatment (T3)	OTUD1	1.35842	5.56085	2.68471e-08	1.17888e-06
On-treatment (T2) vs post-treatment (T3)	SOST	1.82699	5.55905	2.71253e-08	1.18732e-06
On-treatment (T2) vs post-treatment (T3)	REEP6	1.46584	5.55811	2.72704e-08	1.18989e-06
On-treatment (T2) vs post-treatment (T3)	STMN3	1.06454	5.55057	2.84745e-08	1.23851e-06
On-treatment (T2) vs post-treatment (T3)	MVP	1.03003	5.54593	2.92401e-08	1.26781e-06
On-treatment (T2) vs post-treatment (T3)	MANSC1	1.4793	5.53341	3.14072e-08	1.35326e-06
On-treatment (T2) vs post-treatment (T3)	NES	1.02326	5.53134	3.17786e-08	1.36499e-06
On-treatment (T2) vs post-treatment (T3)	PITPNC1	1.29056	5.51132	3.5615e-08	1.51789e-06
On-treatment (T2) vs post-treatment (T3)	SEZ6L2	1.31227	5.51139	3.56016e-08	1.51789e-06
On-treatment (T2) vs post-treatment (T3)	BCKDHA	1.5337	5.51106	3.56684e-08	1.51789e-06
On-treatment (T2) vs post-treatment (T3)	DBP	1.56378	5.498	3.84132e-08	1.62966e-06
On-treatment (T2) vs post-treatment (T3)	LOXL1	1.08297	5.49488	3.90985e-08	1.65365e-06
On-treatment (T2) vs post-treatment (T3)	FOXO1	1.20123	5.48514	4.13133e-08	1.73667e-06
On-treatment (T2) vs post-treatment (T3)	ORAI3	1.47012	5.47595	4.35164e-08	1.82046e-06
On-treatment (T2) vs post-treatment (T3)	ENSG00000258790	-1.86136	-5.47114	4.47148e-08	1.85701e-06
On-treatment (T2) vs post-treatment (T3)	NFKBIA	1.31909	5.46964	4.50952e-08	1.86719e-06
On-treatment (T2) vs post-treatment (T3)	KLRC2	1.86438	5.4654	4.61856e-08	1.90661e-06
On-treatment (T2) vs post-treatment (T3)	MAGED2	1.04662	5.45732	4.83364e-08	1.97763e-06
On-treatment (T2) vs post-treatment (T3)	S100A2	1.08922	5.45016	5.03253e-08	2.05292e-06
On-treatment (T2) vs post-treatment (T3)	KRTAP2-3	-1.51669	-5.44839	5.08275e-08	2.06728e-06
On-treatment (T2) vs post-treatment (T3)	MMP14	1.06914	5.44541	5.16874e-08	2.09608e-06
On-treatment (T2) vs post-treatment (T3)	SSBP2	1.29795	5.44403	5.20883e-08	2.10614e-06
On-treatment (T2) vs post-treatment (T3)	CA9	1.73971	5.44245	5.25519e-08	2.10902e-06
On-treatment (T2) vs post-treatment (T3)	GPRC5C	1.42067	5.44223	5.26184e-08	2.10902e-06
On-treatment (T2) vs post-treatment (T3)	ST8SIA4	1.13506	5.43214	5.56818e-08	2.22533e-06
On-treatment (T2) vs post-treatment (T3)	GFPT2	1.34154	5.42981	5.6414e-08	2.24808e-06
On-treatment (T2) vs post-treatment (T3)	DLG3	1.23561	5.4216	5.90689e-08	2.34709e-06
On-treatment (T2) vs post-treatment (T3)	POLR3G	-1.25615	-5.41594	6.09686e-08	2.4087e-06
On-treatment (T2) vs post-treatment (T3)	HIST1H2BD	1.22588	5.41302	6.19688e-08	2.44122e-06
On-treatment (T2) vs post-treatment (T3)	DDIAS	-1.21144	-5.4083	6.36258e-08	2.49935e-06
On-treatment (T2) vs post-treatment (T3)	GALNT4	1.05253	5.40098	6.62778e-08	2.58147e-06
On-treatment (T2) vs post-treatment (T3)	TNNT1	1.13429	5.39203	6.96643e-08	2.70572e-06
On-treatment (T2) vs post-treatment (T3)	GJB2	1.30924	5.38171	7.37827e-08	2.85763e-06
On-treatment (T2) vs post-treatment (T3)	SERPINA3	1.60908	5.37685	7.58009e-08	2.91126e-06
On-treatment (T2) vs post-treatment (T3)	MX2	1.71325	5.36709	8.00167e-08	3.03931e-06
On-treatment (T2) vs post-treatment (T3)	BHLHE40	1.45964	5.36017	8.31415e-08	3.1407e-06
On-treatment (T2) vs post-treatment (T3)	SEC11C	-1.00063	-5.36031	8.30785e-08	3.1407e-06
On-treatment (T2) vs post-treatment (T3)	IFITM3	1.12921	5.35501	8.55526e-08	3.21417e-06
On-treatment (T2) vs post-treatment (T3)	RPL22L1	-1.04589	-5.35539	8.53705e-08	3.21417e-06
On-treatment (T2) vs post-treatment (T3)	ACTBL2	1.68171	5.31229	1.08255e-07	4.01243e-06
On-treatment (T2) vs post-treatment (T3)	IER3	1.31804	5.30677	1.11586e-07	4.11375e-06
On-treatment (T2) vs post-treatment (T3)	RASD1	1.82957	5.29087	1.21733e-07	4.47589e-06
On-treatment (T2) vs post-treatment (T3)	HLA-DRB5	1.65626	5.28395	1.26425e-07	4.63604e-06
On-treatment (T2) vs post-treatment (T3)	ATP8A1	1.57064	5.28153	1.28107e-07	4.68524e-06
On-treatment (T2) vs post-treatment (T3)	MFI2	1.16258	5.27489	1.32832e-07	4.84522e-06
On-treatment (T2) vs post-treatment (T3)	TPCN1	1.17082	5.26506	1.40142e-07	5.09837e-06
On-treatment (T2) vs post-treatment (T3)	NEDD9	1.24403	5.26243	1.42162e-07	5.15825e-06
On-treatment (T2) vs post-treatment (T3)	MEGF8	1.37152	5.26123	1.43094e-07	5.17841e-06
On-treatment (T2) vs post-treatment (T3)	TSPAN15	1.25329	5.25397	1.48854e-07	5.37278e-06
On-treatment (T2) vs post-treatment (T3)	TM7SF2	1.26801	5.25084	1.51406e-07	5.43641e-06
On-treatment (T2) vs post-treatment (T3)	ENSG00000250644	1.25284	5.22847	1.70916e-07	6.12101e-06
On-treatment (T2) vs post-treatment (T3)	DYRK1B	1.19846	5.22607	1.7315e-07	6.18495e-06
On-treatment (T2) vs post-treatment (T3)	LGALS9	1.58784	5.22444	1.74683e-07	6.22359e-06
On-treatment (T2) vs post-treatment (T3)	FPR1	1.55903	5.22135	1.77625e-07	6.31209e-06
On-treatment (T2) vs post-treatment (T3)	FAM196B	-1.2	-5.2153	1.83518e-07	6.50474e-06
On-treatment (T2) vs post-treatment (T3)	LYZ	1.75693	5.20736	1.91546e-07	6.75458e-06
On-treatment (T2) vs post-treatment (T3)	TSPAN1	1.29959	5.20137	1.97827e-07	6.94054e-06
On-treatment (T2) vs post-treatment (T3)	CTSO	1.49841	5.19875	2.00629e-07	6.98554e-06
On-treatment (T2) vs post-treatment (T3)	ZNF217	1.00232	5.18941	2.10957e-07	7.32663e-06
On-treatment (T2) vs post-treatment (T3)	TNFSF15	1.4816	5.1851	2.15894e-07	7.47926e-06
On-treatment (T2) vs post-treatment (T3)	FOLR1	1.58106	5.18183	2.19718e-07	7.59267e-06
On-treatment (T2) vs post-treatment (T3)	UBA7	1.28019	5.17761	2.2475e-07	7.70858e-06
On-treatment (T2) vs post-treatment (T3)	SATB1	1.2143	5.17627	2.26364e-07	7.74469e-06
On-treatment (T2) vs post-treatment (T3)	MDK	1.20566	5.17018	2.33864e-07	7.98147e-06
On-treatment (T2) vs post-treatment (T3)	KIAA1217	1.03335	5.16104	2.45588e-07	8.34031e-06
On-treatment (T2) vs post-treatment (T3)	LBH	1.40527	5.15779	2.49882e-07	8.4653e-06
On-treatment (T2) vs post-treatment (T3)	TRMT61A	-1.2295	-5.1518	2.58001e-07	8.69761e-06
On-treatment (T2) vs post-treatment (T3)	FAM46A	1.09768	5.13904	2.7615e-07	9.24316e-06
On-treatment (T2) vs post-treatment (T3)	TFF1	1.78839	5.13901	2.76195e-07	9.24316e-06
On-treatment (T2) vs post-treatment (T3)	TCAF2	1.41641	5.13375	2.84024e-07	9.48215e-06
On-treatment (T2) vs post-treatment (T3)	SPINT1	1.65928	5.13218	2.86406e-07	9.53858e-06
On-treatment (T2) vs post-treatment (T3)	IKZF2	1.12749	5.12046	3.04794e-07	1.00779e-05
On-treatment (T2) vs post-treatment (T3)	GPATCH4	-1.0839	-5.11634	3.11518e-07	1.02756e-05
On-treatment (T2) vs post-treatment (T3)	IFI27	1.39431	5.11066	3.21042e-07	1.05645e-05
On-treatment (T2) vs post-treatment (T3)	PIK3C2B	1.28492	5.10906	3.23762e-07	1.06034e-05
On-treatment (T2) vs post-treatment (T3)	PCDHGB2	1.18628	5.1092	3.23531e-07	1.06034e-05
On-treatment (T2) vs post-treatment (T3)	PLCG2	1.14279	5.10576	3.29473e-07	1.07649e-05
On-treatment (T2) vs post-treatment (T3)	TFPI	1.26938	5.09992	3.39798e-07	1.10238e-05
On-treatment (T2) vs post-treatment (T3)	COL6A2	1.5493	5.0853	3.67042e-07	1.18242e-05
On-treatment (T2) vs post-treatment (T3)	SEMA4B	1.16484	5.07235	3.92937e-07	1.25996e-05
On-treatment (T2) vs post-treatment (T3)	BHLHE41	1.12149	5.07088	3.9597e-07	1.26674e-05
On-treatment (T2) vs post-treatment (T3)	ADAMTSL4	1.39874	5.05585	4.28479e-07	1.3644e-05
On-treatment (T2) vs post-treatment (T3)	IFITM2	1.13086	5.0547	4.31073e-07	1.36635e-05
On-treatment (T2) vs post-treatment (T3)	ACOT1	1.68675	5.05181	4.37651e-07	1.38402e-05
On-treatment (T2) vs post-treatment (T3)	SLC22A18	1.70911	5.05072	4.40151e-07	1.38874e-05
On-treatment (T2) vs post-treatment (T3)	SPRED3	1.18595	5.04308	4.58089e-07	1.44204e-05
On-treatment (T2) vs post-treatment (T3)	BMF	1.58112	5.04197	4.60758e-07	1.44714e-05
On-treatment (T2) vs post-treatment (T3)	ABTB1	1.25064	5.03833	4.69617e-07	1.46827e-05
On-treatment (T2) vs post-treatment (T3)	COLGALT2	1.39389	5.03708	4.72699e-07	1.47123e-05
On-treatment (T2) vs post-treatment (T3)	POLD4	1.32436	5.03618	4.74923e-07	1.47483e-05
On-treatment (T2) vs post-treatment (T3)	PHF21A	1.12123	5.03252	4.84083e-07	1.49319e-05
On-treatment (T2) vs post-treatment (T3)	MAGEA2B	1.46267	5.03183	4.85831e-07	1.49523e-05
On-treatment (T2) vs post-treatment (T3)	JAG1	1.1261	5.01727	5.24113e-07	1.59525e-05
On-treatment (T2) vs post-treatment (T3)	GLCCI1	1.17218	5.00648	5.54353e-07	1.67252e-05
On-treatment (T2) vs post-treatment (T3)	FASN	1.20624	5.00079	5.70956e-07	1.70767e-05
On-treatment (T2) vs post-treatment (T3)	MST1R	1.06122	4.99739	5.8111e-07	1.73427e-05
On-treatment (T2) vs post-treatment (T3)	FKBP7	1.07536	4.99616	5.84842e-07	1.74164e-05
On-treatment (T2) vs post-treatment (T3)	IRF6	1.6688	4.98546	6.18137e-07	1.83288e-05
On-treatment (T2) vs post-treatment (T3)	ARID5B	1.05971	4.98146	6.31054e-07	1.86716e-05
On-treatment (T2) vs post-treatment (T3)	CDKN1C	1.30556	4.97432	6.54785e-07	1.9291e-05
On-treatment (T2) vs post-treatment (T3)	CXXC4	1.56302	4.97464	6.53691e-07	1.9291e-05
On-treatment (T2) vs post-treatment (T3)	AIM2	1.11252	4.97076	6.66905e-07	1.96062e-05
On-treatment (T2) vs post-treatment (T3)	PTK2B	1.47021	4.96723	6.79157e-07	1.98816e-05
On-treatment (T2) vs post-treatment (T3)	FADS2	1.16462	4.96628	6.8249e-07	1.99368e-05
On-treatment (T2) vs post-treatment (T3)	OSGIN1	-1.02885	-4.96083	7.01943e-07	2.04617e-05
On-treatment (T2) vs post-treatment (T3)	SPRY4	1.19681	4.95924	7.07704e-07	2.05861e-05
On-treatment (T2) vs post-treatment (T3)	FOXO4	1.35362	4.95177	7.35429e-07	2.13476e-05
On-treatment (T2) vs post-treatment (T3)	PROS1	1.17079	4.94645	7.55808e-07	2.1893e-05
On-treatment (T2) vs post-treatment (T3)	ZC3H12A	1.60025	4.94569	7.58765e-07	2.19203e-05
On-treatment (T2) vs post-treatment (T3)	CSF3	1.82277	4.94143	7.75534e-07	2.2321e-05
On-treatment (T2) vs post-treatment (T3)	MGAT5B	1.05185	4.94104	7.77058e-07	2.2321e-05
On-treatment (T2) vs post-treatment (T3)	CXCL2	1.61102	4.93893	7.85532e-07	2.25086e-05
On-treatment (T2) vs post-treatment (T3)	PSG5	1.49582	4.9386	7.86855e-07	2.25086e-05
On-treatment (T2) vs post-treatment (T3)	IPO4	-1.05198	-4.9352	8.00673e-07	2.28565e-05
On-treatment (T2) vs post-treatment (T3)	LTBP4	1.04659	4.93356	8.07443e-07	2.29075e-05
On-treatment (T2) vs post-treatment (T3)	TP53I11	1.33724	4.93383	8.06328e-07	2.29075e-05
On-treatment (T2) vs post-treatment (T3)	PPFIBP2	1.3653	4.92625	8.3824e-07	2.3587e-05
On-treatment (T2) vs post-treatment (T3)	C1RL	1.62204	4.918	8.74317e-07	2.44525e-05
On-treatment (T2) vs post-treatment (T3)	RGCC	1.43802	4.91342	8.95e-07	2.49803e-05
On-treatment (T2) vs post-treatment (T3)	COL18A1	1.16713	4.90858	9.17392e-07	2.5502e-05
On-treatment (T2) vs post-treatment (T3)	F11R	1.0849	4.90241	9.46702e-07	2.62638e-05
On-treatment (T2) vs post-treatment (T3)	NR1D1	1.28809	4.89642	9.7597e-07	2.68596e-05
On-treatment (T2) vs post-treatment (T3)	CSF1	1.12592	4.88569	1.03067e-06	2.80204e-05
On-treatment (T2) vs post-treatment (T3)	SLC7A7	1.53761	4.879	1.06625e-06	2.88263e-05
On-treatment (T2) vs post-treatment (T3)	TK2	1.07206	4.87468	1.08985e-06	2.94069e-05
On-treatment (T2) vs post-treatment (T3)	MAP3K5	1.25117	4.86883	1.12259e-06	3.0231e-05
On-treatment (T2) vs post-treatment (T3)	HIST2H2AA4	1.3332	4.86546	1.14191e-06	3.06914e-05
On-treatment (T2) vs post-treatment (T3)	RBBP8	-1.05333	-4.86106	1.16761e-06	3.1321e-05
On-treatment (T2) vs post-treatment (T3)	FBLN7	1.44626	4.85716	1.19084e-06	3.1882e-05
On-treatment (T2) vs post-treatment (T3)	SSPN	1.4813	4.85591	1.19837e-06	3.20217e-05
On-treatment (T2) vs post-treatment (T3)	P2RY6	1.43481	4.8555	1.20084e-06	3.20256e-05
On-treatment (T2) vs post-treatment (T3)	DSC2	1.05609	4.84951	1.23769e-06	3.28179e-05
On-treatment (T2) vs post-treatment (T3)	MISP	1.09334	4.84555	1.26264e-06	3.33708e-05
On-treatment (T2) vs post-treatment (T3)	CDKN1B	1.01888	4.84293	1.27938e-06	3.36643e-05
On-treatment (T2) vs post-treatment (T3)	ING4	1.15158	4.83054	1.36163e-06	3.56247e-05
On-treatment (T2) vs post-treatment (T3)	ST3GAL5	1.17533	4.82631	1.39083e-06	3.63089e-05
On-treatment (T2) vs post-treatment (T3)	PTDSS1	-1.03022	-4.82149	1.42487e-06	3.7068e-05
On-treatment (T2) vs post-treatment (T3)	TMC5	1.55635	4.82005	1.43519e-06	3.72662e-05
On-treatment (T2) vs post-treatment (T3)	ADAMTS6	-1.02166	-4.81776	1.45177e-06	3.75553e-05
On-treatment (T2) vs post-treatment (T3)	LOX	1.15254	4.81081	1.50316e-06	3.87186e-05
On-treatment (T2) vs post-treatment (T3)	PDE8B	1.34226	4.80919	1.51544e-06	3.87661e-05
On-treatment (T2) vs post-treatment (T3)	MYO15B	1.55198	4.80595	1.54016e-06	3.93255e-05
On-treatment (T2) vs post-treatment (T3)	MAOB	1.58424	4.80225	1.56892e-06	3.99856e-05
On-treatment (T2) vs post-treatment (T3)	PAPPA	1.16346	4.79764	1.60545e-06	4.07546e-05
On-treatment (T2) vs post-treatment (T3)	GAA	1.25524	4.79326	1.64094e-06	4.15144e-05
On-treatment (T2) vs post-treatment (T3)	FBXL20	1.13257	4.79002	1.66763e-06	4.20352e-05
On-treatment (T2) vs post-treatment (T3)	CHORDC1	-1.06924	-4.78682	1.69448e-06	4.26341e-05
On-treatment (T2) vs post-treatment (T3)	PDGFRB	1.30213	4.77056	1.83716e-06	4.59724e-05
On-treatment (T2) vs post-treatment (T3)	C2	1.47037	4.76962	1.84575e-06	4.61035e-05
On-treatment (T2) vs post-treatment (T3)	ATAD3B	-1.31127	-4.75994	1.93646e-06	4.81079e-05
On-treatment (T2) vs post-treatment (T3)	RRAS	1.16433	4.72899	2.25642e-06	5.51623e-05
On-treatment (T2) vs post-treatment (T3)	RORC	1.48331	4.72546	2.2959e-06	5.58305e-05
On-treatment (T2) vs post-treatment (T3)	ITGB3	1.58764	4.72457	2.306e-06	5.59773e-05
On-treatment (T2) vs post-treatment (T3)	OSBPL5	1.20008	4.71943	2.36503e-06	5.72761e-05
On-treatment (T2) vs post-treatment (T3)	ZSWIM4	1.13219	4.71476	2.41993e-06	5.83321e-05
On-treatment (T2) vs post-treatment (T3)	ARHGEF4	1.04424	4.71127	2.4618e-06	5.90318e-05
On-treatment (T2) vs post-treatment (T3)	ANXA8L1	1.39599	4.70843	2.4963e-06	5.96386e-05
On-treatment (T2) vs post-treatment (T3)	LTBP1	1.27847	4.70383	2.55323e-06	6.0488e-05
On-treatment (T2) vs post-treatment (T3)	TUBG2	1.20418	4.7015	2.58255e-06	6.09731e-05
On-treatment (T2) vs post-treatment (T3)	MYLIP	1.10002	4.69284	2.69439e-06	6.314e-05
On-treatment (T2) vs post-treatment (T3)	GALNT12	1.2981	4.69227	2.70185e-06	6.314e-05
On-treatment (T2) vs post-treatment (T3)	RTN2	1.09641	4.69222	2.70263e-06	6.314e-05
On-treatment (T2) vs post-treatment (T3)	AMPD3	1.09206	4.68961	2.73726e-06	6.37521e-05
On-treatment (T2) vs post-treatment (T3)	COL6A3	1.15452	4.68849	2.75225e-06	6.39932e-05
On-treatment (T2) vs post-treatment (T3)	PER1	1.21485	4.68038	2.86342e-06	6.63544e-05
On-treatment (T2) vs post-treatment (T3)	ST6GALNAC2	1.56259	4.67647	2.91862e-06	6.72587e-05
On-treatment (T2) vs post-treatment (T3)	NBEA	1.19324	4.67623	2.92196e-06	6.72587e-05
On-treatment (T2) vs post-treatment (T3)	BTN3A2	1.03094	4.67088	2.99907e-06	6.85758e-05
On-treatment (T2) vs post-treatment (T3)	SLC27A1	1.16239	4.66967	3.01683e-06	6.88677e-05
On-treatment (T2) vs post-treatment (T3)	FGF14	1.6201	4.6628	3.11932e-06	7.07387e-05
On-treatment (T2) vs post-treatment (T3)	ERVK3-1	-1.04554	-4.66034	3.15689e-06	7.14731e-05
On-treatment (T2) vs post-treatment (T3)	SNCG	1.2984	4.65087	3.30531e-06	7.47108e-05
On-treatment (T2) vs post-treatment (T3)	DHX58	1.22939	4.63863	3.50727e-06	7.88879e-05
On-treatment (T2) vs post-treatment (T3)	NUAK2	1.27813	4.62908	3.67301e-06	8.24812e-05
On-treatment (T2) vs post-treatment (T3)	FILIP1L	1.00701	4.62619	3.72458e-06	8.33677e-05
On-treatment (T2) vs post-treatment (T3)	CNIH3	1.18288	4.62264	3.78896e-06	8.45342e-05
On-treatment (T2) vs post-treatment (T3)	RBL2	1.00414	4.61898	3.85626e-06	8.58967e-05
On-treatment (T2) vs post-treatment (T3)	PLLP	1.4822	4.61788	3.87683e-06	8.60768e-05
On-treatment (T2) vs post-treatment (T3)	VAT1L	1.68432	4.61295	3.96996e-06	8.78616e-05
On-treatment (T2) vs post-treatment (T3)	ABCA3	1.20547	4.61044	4.01817e-06	8.87861e-05
On-treatment (T2) vs post-treatment (T3)	LRRN1	1.51144	4.60328	4.15884e-06	9.1309e-05
On-treatment (T2) vs post-treatment (T3)	YPEL1	1.48157	4.60237	4.17705e-06	9.1563e-05
On-treatment (T2) vs post-treatment (T3)	RORA	1.41536	4.57748	4.70608e-06	0.000101071
On-treatment (T2) vs post-treatment (T3)	CRTAM	1.44541	4.57023	4.87182e-06	0.000104305
On-treatment (T2) vs post-treatment (T3)	KIAA1644	1.65915	4.56861	4.90964e-06	0.000104952
On-treatment (T2) vs post-treatment (T3)	BTN3A3	1.06475	4.5677	4.93103e-06	0.000105246
On-treatment (T2) vs post-treatment (T3)	ARSD	1.15138	4.56679	4.95249e-06	0.000105541
On-treatment (T2) vs post-treatment (T3)	PDZK1IP1	1.56752	4.55671	5.19619e-06	0.000110393
On-treatment (T2) vs post-treatment (T3)	EPHB6	1.46986	4.55134	5.33053e-06	0.000112899
On-treatment (T2) vs post-treatment (T3)	GLDN	1.5468	4.55061	5.3491e-06	0.000112945
On-treatment (T2) vs post-treatment (T3)	C4A	1.54086	4.54576	5.47367e-06	0.000115223
On-treatment (T2) vs post-treatment (T3)	VCAM1	1.18329	4.54363	5.52926e-06	0.000116216
On-treatment (T2) vs post-treatment (T3)	KIR3DX1	1.58156	4.5424	5.56182e-06	0.000116722
On-treatment (T2) vs post-treatment (T3)	CD3EAP	-1.04644	-4.53685	5.7102e-06	0.000119111
On-treatment (T2) vs post-treatment (T3)	PSG9	1.44889	4.52257	6.1092e-06	0.000126098
On-treatment (T2) vs post-treatment (T3)	HLA-DMB	1.12053	4.52091	6.15736e-06	0.000126902
On-treatment (T2) vs post-treatment (T3)	NGEF	1.10451	4.51739	6.2607e-06	0.000128648
On-treatment (T2) vs post-treatment (T3)	VSIG1	1.5133	4.51675	6.27963e-06	0.000128653
On-treatment (T2) vs post-treatment (T3)	SHISA4	1.05925	4.51144	6.43887e-06	0.00013172
On-treatment (T2) vs post-treatment (T3)	LGALS12	1.01525	4.49718	6.886e-06	0.000139624
On-treatment (T2) vs post-treatment (T3)	LAMA3	1.02887	4.49201	7.05528e-06	0.000142428
On-treatment (T2) vs post-treatment (T3)	TMTC4	1.05806	4.48569	7.26769e-06	0.000146074
On-treatment (T2) vs post-treatment (T3)	PRR36	1.44734	4.4815	7.41192e-06	0.00014811
On-treatment (T2) vs post-treatment (T3)	TFRC	-1.02057	-4.45897	8.23536e-06	0.000162445
On-treatment (T2) vs post-treatment (T3)	LRG1	1.45825	4.44974	8.59757e-06	0.000169106
On-treatment (T2) vs post-treatment (T3)	CHAC2	-1.21811	-4.43982	9.0034e-06	0.000176084
On-treatment (T2) vs post-treatment (T3)	CCDC84	-1.0708	-4.42789	9.51602e-06	0.00018532
On-treatment (T2) vs post-treatment (T3)	TET1	1.3921	4.42727	9.54353e-06	0.000185594
On-treatment (T2) vs post-treatment (T3)	TMEM173	1.1112	4.42371	9.70183e-06	0.000187878
On-treatment (T2) vs post-treatment (T3)	VDR	-1.17629	-4.41509	1.00967e-05	0.000194977
On-treatment (T2) vs post-treatment (T3)	LEFTY1	1.49846	4.41343	1.01746e-05	0.000196206
On-treatment (T2) vs post-treatment (T3)	PCDHB11	1.22228	4.39465	1.10952e-05	0.000212769
On-treatment (T2) vs post-treatment (T3)	FHL1	1.28238	4.38327	1.16912e-05	0.00022265
On-treatment (T2) vs post-treatment (T3)	ANXA8	1.22002	4.37754	1.20028e-05	0.000227955
On-treatment (T2) vs post-treatment (T3)	CLDN2	1.32407	4.37405	1.21961e-05	0.000230041
On-treatment (T2) vs post-treatment (T3)	PINX1	-1.0374	-4.36315	1.282e-05	0.000240167
On-treatment (T2) vs post-treatment (T3)	DLEU1	-1.00523	-4.34983	1.36242e-05	0.000253168
On-treatment (T2) vs post-treatment (T3)	NOL4L	1.12354	4.34726	1.3785e-05	0.000255811
On-treatment (T2) vs post-treatment (T3)	SLC25A19	-1.08609	-4.34555	1.38927e-05	0.000257118
On-treatment (T2) vs post-treatment (T3)	SH3PXD2B	1.0717	4.34085	1.41934e-05	0.00026233
On-treatment (T2) vs post-treatment (T3)	TC2N	1.51886	4.33854	1.43431e-05	0.000264742
On-treatment (T2) vs post-treatment (T3)	SLC1A7	1.35367	4.32875	1.49958e-05	0.000274949
On-treatment (T2) vs post-treatment (T3)	DENND2D	1.23363	4.32737	1.50901e-05	0.000276312
On-treatment (T2) vs post-treatment (T3)	TBX15	1.60731	4.32483	1.52651e-05	0.000279144
On-treatment (T2) vs post-treatment (T3)	TBC1D8	1.01702	4.32029	1.55823e-05	0.000284568
On-treatment (T2) vs post-treatment (T3)	PCDH1	1.13118	4.31419	1.60189e-05	0.000292155
On-treatment (T2) vs post-treatment (T3)	OSMR	1.0204	4.31149	1.6216e-05	0.000294969
On-treatment (T2) vs post-treatment (T3)	IDUA	1.21625	4.31051	1.62882e-05	0.000295501
On-treatment (T2) vs post-treatment (T3)	CEP68	1.01884	4.3098	1.63403e-05	0.000296058
On-treatment (T2) vs post-treatment (T3)	ULK1	1.0569	4.30619	1.66094e-05	0.000300144
On-treatment (T2) vs post-treatment (T3)	HES2	1.10923	4.30348	1.68134e-05	0.000303031
On-treatment (T2) vs post-treatment (T3)	MMP11	1.39121	4.30262	1.68788e-05	0.000303031
On-treatment (T2) vs post-treatment (T3)	CXCL10	1.13523	4.30333	1.68251e-05	0.000303031
On-treatment (T2) vs post-treatment (T3)	MYRF	1.02187	4.29818	1.72205e-05	0.000308359
On-treatment (T2) vs post-treatment (T3)	SLC2A3	1.17498	4.27679	1.89606e-05	0.000336026
On-treatment (T2) vs post-treatment (T3)	KLHL24	1.21158	4.2758	1.90455e-05	0.000337098
On-treatment (T2) vs post-treatment (T3)	MAP2K6	1.35348	4.27046	1.95068e-05	0.000342623
On-treatment (T2) vs post-treatment (T3)	IGFBP5	1.06854	4.26915	1.96219e-05	0.000344208
On-treatment (T2) vs post-treatment (T3)	CCL20	1.43769	4.26411	2.00705e-05	0.000351183
On-treatment (T2) vs post-treatment (T3)	CFB	1.42793	4.26282	2.01866e-05	0.000352767
On-treatment (T2) vs post-treatment (T3)	C19orf66	1.00853	4.25963	2.04765e-05	0.000355748
On-treatment (T2) vs post-treatment (T3)	CDC6	-1.00705	-4.25422	2.09775e-05	0.000362453
On-treatment (T2) vs post-treatment (T3)	LTB	1.1249	4.25252	2.11378e-05	0.000362949
On-treatment (T2) vs post-treatment (T3)	TMEM38A	1.07409	4.2513	2.12534e-05	0.000364481
On-treatment (T2) vs post-treatment (T3)	TIPIN	-1.04182	-4.24896	2.14762e-05	0.000366478
On-treatment (T2) vs post-treatment (T3)	AXIN2	1.14278	4.2451	2.18499e-05	0.000371476
On-treatment (T2) vs post-treatment (T3)	ACSS3	1.01464	4.23604	2.27493e-05	0.000384868
On-treatment (T2) vs post-treatment (T3)	PTP4A3	1.24093	4.23225	2.31368e-05	0.000390944
On-treatment (T2) vs post-treatment (T3)	MAL2	1.14138	4.22948	2.34232e-05	0.000394594
On-treatment (T2) vs post-treatment (T3)	TNS4	1.3943	4.22782	2.35964e-05	0.000396764
On-treatment (T2) vs post-treatment (T3)	TMEM8B	1.26952	4.21774	2.46758e-05	0.000411402
On-treatment (T2) vs post-treatment (T3)	ASIC1	1.2051	4.21012	2.5524e-05	0.000423496
On-treatment (T2) vs post-treatment (T3)	ARRDC3	1.03747	4.20833	2.57261e-05	0.000426336
On-treatment (T2) vs post-treatment (T3)	GFOD1	-1.01637	-4.20358	2.62728e-05	0.000432278
On-treatment (T2) vs post-treatment (T3)	CRIP2	1.0565	4.19839	2.68814e-05	0.000441239
On-treatment (T2) vs post-treatment (T3)	TNXB	1.44042	4.19346	2.74731e-05	0.000448814
On-treatment (T2) vs post-treatment (T3)	SLC2A5	1.37274	4.1881	2.81302e-05	0.000457381
On-treatment (T2) vs post-treatment (T3)	LHPP	1.1239	4.18254	2.88267e-05	0.000466506
On-treatment (T2) vs post-treatment (T3)	FAM156A	1.12293	4.17828	2.9372e-05	0.000473662
On-treatment (T2) vs post-treatment (T3)	C1S	1.39829	4.15786	3.21244e-05	0.000510879
On-treatment (T2) vs post-treatment (T3)	ITGB8	1.10174	4.15089	3.31178e-05	0.000524257
On-treatment (T2) vs post-treatment (T3)	PCDHGA4	1.24607	4.15048	3.31775e-05	0.000524601
On-treatment (T2) vs post-treatment (T3)	CSF2	1.2343	4.14571	3.38764e-05	0.000533814
On-treatment (T2) vs post-treatment (T3)	PPFIA4	1.32219	4.13411	3.56334e-05	0.000558311
On-treatment (T2) vs post-treatment (T3)	PLA2R1	1.34527	4.13273	3.58482e-05	0.000559799
On-treatment (T2) vs post-treatment (T3)	CCDC138	-1.03111	-4.13204	3.59559e-05	0.000560814
On-treatment (T2) vs post-treatment (T3)	SLC16A5	1.17493	4.12548	3.69964e-05	0.000575092
On-treatment (T2) vs post-treatment (T3)	MAP1LC3A	1.21802	4.11889	3.80705e-05	0.000589794
On-treatment (T2) vs post-treatment (T3)	STEAP4	1.28424	4.10781	3.99429e-05	0.000615344
On-treatment (T2) vs post-treatment (T3)	TP63	1.39176	4.10244	4.08816e-05	0.000627701
On-treatment (T2) vs post-treatment (T3)	SLC6A14	1.10057	4.09989	4.13349e-05	0.000633955
On-treatment (T2) vs post-treatment (T3)	SUSD2	1.30325	4.09755	4.17546e-05	0.000639681
On-treatment (T2) vs post-treatment (T3)	CXCL11	1.30563	4.09648	4.19482e-05	0.000641932
On-treatment (T2) vs post-treatment (T3)	SLC2A10	1.27522	4.09529	4.21634e-05	0.000644511
On-treatment (T2) vs post-treatment (T3)	RTP4	1.35304	4.09469	4.22727e-05	0.000645466
On-treatment (T2) vs post-treatment (T3)	ANKRD65	1.31154	4.08515	4.4048e-05	0.0006674
On-treatment (T2) vs post-treatment (T3)	SEMA4G	1.22948	4.07573	4.58706e-05	0.000690462
On-treatment (T2) vs post-treatment (T3)	COL9A2	1.06577	4.06949	4.71161e-05	0.000706126
On-treatment (T2) vs post-treatment (T3)	EBF4	1.03691	4.06293	4.84596e-05	0.000722337
On-treatment (T2) vs post-treatment (T3)	VPS37D	1.25543	4.06135	4.87898e-05	0.000726472
On-treatment (T2) vs post-treatment (T3)	CDC42EP5	1.29016	4.0424	5.29065e-05	0.000774705
On-treatment (T2) vs post-treatment (T3)	FRMD4B	1.0219	4.03244	5.52002e-05	0.000801439
On-treatment (T2) vs post-treatment (T3)	TMEM135	1.05692	4.02768	5.63311e-05	0.00081244
On-treatment (T2) vs post-treatment (T3)	BTBD8	1.07338	4.02812	5.62254e-05	0.00081244
On-treatment (T2) vs post-treatment (T3)	RAB3A	1.19176	4.01867	5.8528e-05	0.00083886
On-treatment (T2) vs post-treatment (T3)	FLG	-1.1063	-4.00877	6.10357e-05	0.000867588
On-treatment (T2) vs post-treatment (T3)	IL1B	1.45394	4.00181	6.28597e-05	0.000886446
On-treatment (T2) vs post-treatment (T3)	RNF128	1.06823	4.00178	6.28666e-05	0.000886446
On-treatment (T2) vs post-treatment (T3)	STON1	1.30795	3.99189	6.55488e-05	0.000912916
On-treatment (T2) vs post-treatment (T3)	PGAP3	1.06411	3.98067	6.87209e-05	0.00094281
On-treatment (T2) vs post-treatment (T3)	SLCO2A1	1.14165	3.96117	7.45845e-05	0.00101218
On-treatment (T2) vs post-treatment (T3)	TRPM2	-1.12408	-3.95273	7.72653e-05	0.0010424
On-treatment (T2) vs post-treatment (T3)	TMEM134	1.05459	3.95198	7.75085e-05	0.00104364
On-treatment (T2) vs post-treatment (T3)	OPRL1	1.32602	3.94137	8.10164e-05	0.00108032
On-treatment (T2) vs post-treatment (T3)	SCN3A	1.18753	3.93645	8.26973e-05	0.00109849
On-treatment (T2) vs post-treatment (T3)	SPOCK3	1.19364	3.92819	8.55871e-05	0.00112926
On-treatment (T2) vs post-treatment (T3)	SHANK2	1.04455	3.92766	8.57776e-05	0.00113069
On-treatment (T2) vs post-treatment (T3)	IGSF3	1.06062	3.92112	8.81401e-05	0.00115741
On-treatment (T2) vs post-treatment (T3)	PTPN6	1.21435	3.91443	9.06176e-05	0.00118343
On-treatment (T2) vs post-treatment (T3)	CLDN7	1.02415	3.9139	9.08184e-05	0.00118379
On-treatment (T2) vs post-treatment (T3)	PCDHGA2	1.2734	3.89287	9.90642e-05	0.00126839
On-treatment (T2) vs post-treatment (T3)	IL6	1.12986	3.89284	9.9076e-05	0.00126839
On-treatment (T2) vs post-treatment (T3)	RTN4RL2	1.02184	3.88744	0.000101309	0.00129098
On-treatment (T2) vs post-treatment (T3)	DNAH5	1.18563	3.88666	0.000101632	0.00129391
On-treatment (T2) vs post-treatment (T3)	LAIR2	1.32084	3.88185	0.000103665	0.00131373
On-treatment (T2) vs post-treatment (T3)	TSPAN8	1.06512	3.88033	0.000104317	0.00131956
On-treatment (T2) vs post-treatment (T3)	ENSG00000257767	1.04982	3.87343	0.000107315	0.00135005
On-treatment (T2) vs post-treatment (T3)	TNFRSF9	1.28394	3.87065	0.000108547	0.00136182
On-treatment (T2) vs post-treatment (T3)	SEMA5A	1.02586	3.86882	0.000109364	0.00136834
On-treatment (T2) vs post-treatment (T3)	LDHD	1.27081	3.86109	0.000112882	0.00140092
On-treatment (T2) vs post-treatment (T3)	P2RX4	1.07723	3.8594	0.000113668	0.00140814
On-treatment (T2) vs post-treatment (T3)	GATSL3	1.12058	3.85872	0.000113981	0.00141075
On-treatment (T2) vs post-treatment (T3)	JAK3	1.33233	3.8537	0.000116345	0.00143539
On-treatment (T2) vs post-treatment (T3)	C1QL1	1.1784	3.85361	0.000116389	0.00143539
On-treatment (T2) vs post-treatment (T3)	SDHAF4	1.04645	3.8508	0.000117734	0.00144939
On-treatment (T2) vs post-treatment (T3)	HMGCL	1.00892	3.85014	0.000118048	0.00144997
On-treatment (T2) vs post-treatment (T3)	B3GNT3	1.15494	3.84487	0.000120615	0.00147042
On-treatment (T2) vs post-treatment (T3)	TRIM29	1.17234	3.84076	0.000122653	0.00149131
On-treatment (T2) vs post-treatment (T3)	ADGRG2	1.14874	3.84084	0.000122612	0.00149131
On-treatment (T2) vs post-treatment (T3)	NCMAP	1.23674	3.83984	0.000123112	0.00149425
On-treatment (T2) vs post-treatment (T3)	RSAD2	1.13675	3.8367	0.000124696	0.00151215
On-treatment (T2) vs post-treatment (T3)	PDE2A	1.04611	3.8281	0.000129135	0.00155911
On-treatment (T2) vs post-treatment (T3)	LEPR	1.04674	3.81946	0.000133746	0.00160356
On-treatment (T2) vs post-treatment (T3)	SPNS2	1.07919	3.80148	0.000143835	0.00170377
On-treatment (T2) vs post-treatment (T3)	ZC3H6	1.32859	3.79978	0.000144827	0.00170965
On-treatment (T2) vs post-treatment (T3)	ICAM5	1.15075	3.77952	0.000157129	0.00181906
On-treatment (T2) vs post-treatment (T3)	AGT	1.19919	3.77015	0.000163147	0.00187613
On-treatment (T2) vs post-treatment (T3)	BCAS1	1.10587	3.76721	0.00016508	0.00189361
On-treatment (T2) vs post-treatment (T3)	BAIAP3	1.23429	3.76175	0.000168727	0.00192902
On-treatment (T2) vs post-treatment (T3)	TMEM163	1.00196	3.76097	0.000169254	0.001932
On-treatment (T2) vs post-treatment (T3)	COBLL1	-1.04995	-3.75073	0.000176324	0.0020026
On-treatment (T2) vs post-treatment (T3)	MEGF6	1.36101	3.74861	0.000177816	0.00201457
On-treatment (T2) vs post-treatment (T3)	C8orf4	1.09772	3.743	0.000181836	0.00205336
On-treatment (T2) vs post-treatment (T3)	SCN1B	1.09457	3.7218	0.000197804	0.00219591
On-treatment (T2) vs post-treatment (T3)	ARHGAP28	1.08857	3.71829	0.000200576	0.0022231
On-treatment (T2) vs post-treatment (T3)	KRT17	1.1652	3.69922	0.000216259	0.00237026
On-treatment (T2) vs post-treatment (T3)	LAMA5	1.26427	3.69833	0.000217022	0.00237484
On-treatment (T2) vs post-treatment (T3)	SYT2	1.19348	3.69487	0.000220003	0.00240303
On-treatment (T2) vs post-treatment (T3)	KLHL3	1.20804	3.69001	0.000224246	0.00242693
On-treatment (T2) vs post-treatment (T3)	ID3	-1.00456	-3.68322	0.000230306	0.00248082
On-treatment (T2) vs post-treatment (T3)	TRIB1	1.0333	3.67283	0.000239883	0.00256197
On-treatment (T2) vs post-treatment (T3)	HLA-F	1.13052	3.67297	0.000239752	0.00256197
On-treatment (T2) vs post-treatment (T3)	BMP2	1.14819	3.66785	0.0002446	0.00260026
On-treatment (T2) vs post-treatment (T3)	CNTNAP3B	1.24061	3.66259	0.000249674	0.00263793
On-treatment (T2) vs post-treatment (T3)	SFRP1	1.18567	3.66085	0.000251381	0.00264988
On-treatment (T2) vs post-treatment (T3)	CFI	1.32181	3.64812	0.000264165	0.00275515
On-treatment (T2) vs post-treatment (T3)	ICAM1	1.31457	3.63696	0.000275872	0.00285779
On-treatment (T2) vs post-treatment (T3)	THBS3	1.24052	3.62859	0.000284979	0.00291923
On-treatment (T2) vs post-treatment (T3)	NLGN3	1.19493	3.62674	0.000287025	0.00293584
On-treatment (T2) vs post-treatment (T3)	ICAM4	1.11048	3.60732	0.000309377	0.00313423
On-treatment (T2) vs post-treatment (T3)	CACNA2D4	1.24348	3.58451	0.000337714	0.00334993
On-treatment (T2) vs post-treatment (T3)	ST6GAL1	1.1786	3.58072	0.000342645	0.00338181
On-treatment (T2) vs post-treatment (T3)	SBK3	1.18847	3.57801	0.000346226	0.0034074
On-treatment (T2) vs post-treatment (T3)	PCDH18	1.10389	3.57212	0.000354106	0.00347009
On-treatment (T2) vs post-treatment (T3)	PTPRH	1.23292	3.56422	0.000364937	0.00355349
On-treatment (T2) vs post-treatment (T3)	PCDHB9	1.0554	3.55523	0.000377646	0.00363281
On-treatment (T2) vs post-treatment (T3)	RPS6KL1	-1.06652	-3.54727	0.00038924	0.00372439
On-treatment (T2) vs post-treatment (T3)	ACBD4	1.03138	3.54202	0.000397077	0.00378362
On-treatment (T2) vs post-treatment (T3)	SALL2	1.04503	3.53536	0.000407219	0.0038669
On-treatment (T2) vs post-treatment (T3)	NDRG4	1.16999	3.53432	0.000408825	0.00387681
On-treatment (T2) vs post-treatment (T3)	PPARGC1B	-1.019	-3.52807	0.000418596	0.00395586
On-treatment (T2) vs post-treatment (T3)	KCNQ4	1.20325	3.52189	0.000428488	0.00402726
On-treatment (T2) vs post-treatment (T3)	RPS6KA2	1.0522	3.51933	0.000432641	0.00405799
On-treatment (T2) vs post-treatment (T3)	FAM179A	1.10734	3.49542	0.00047332	0.0043834
On-treatment (T2) vs post-treatment (T3)	EHD3	1.03405	3.49298	0.000477659	0.00441714
On-treatment (T2) vs post-treatment (T3)	PLCH2	1.11949	3.47233	0.000515965	0.004702
On-treatment (T2) vs post-treatment (T3)	TYMP	1.1923	3.45911	0.000541968	0.00487453
On-treatment (T2) vs post-treatment (T3)	WISP2	1.17047	3.44674	0.000567395	0.00505898
On-treatment (T2) vs post-treatment (T3)	C9orf9	1.00752	3.44036	0.000580934	0.00515107
On-treatment (T2) vs post-treatment (T3)	PPP4R4	1.1493	3.43073	0.000601958	0.00529324
On-treatment (T2) vs post-treatment (T3)	SLC45A1	1.16342	3.4245	0.000615936	0.0053939
On-treatment (T2) vs post-treatment (T3)	SYT12	1.07898	3.41829	0.000630152	0.00549212
On-treatment (T2) vs post-treatment (T3)	SULT1C2	1.12418	3.41136	0.000646408	0.00559841
On-treatment (T2) vs post-treatment (T3)	THEMIS2	1.03719	3.41051	0.000648411	0.00561223
On-treatment (T2) vs post-treatment (T3)	XDH	1.09098	3.40423	0.0006635	0.00571771
On-treatment (T2) vs post-treatment (T3)	B4GALNT4	1.08438	3.3928	0.00069183	0.00591013
On-treatment (T2) vs post-treatment (T3)	PLA2G4C	1.18935	3.39144	0.000695253	0.00592835
On-treatment (T2) vs post-treatment (T3)	LLGL2	1.02993	3.38897	0.000701566	0.00595685
On-treatment (T2) vs post-treatment (T3)	YPEL2	1.06408	3.38306	0.000716841	0.00605618
On-treatment (T2) vs post-treatment (T3)	ANGPT1	1.00827	3.38077	0.000722842	0.00609202
On-treatment (T2) vs post-treatment (T3)	ENSG00000255730	1.14331	3.36982	0.000752182	0.00626273
On-treatment (T2) vs post-treatment (T3)	SEPP1	1.11312	3.36841	0.000756028	0.00627959
On-treatment (T2) vs post-treatment (T3)	SLC30A10	1.14346	3.36781	0.000757672	0.00628946
On-treatment (T2) vs post-treatment (T3)	RP1L1	1.06004	3.35881	0.000782778	0.00643359
On-treatment (T2) vs post-treatment (T3)	TMEM229B	1.0043	3.35846	0.000783783	0.00643359
On-treatment (T2) vs post-treatment (T3)	TRPM4	1.00423	3.35716	0.000787478	0.00644759
On-treatment (T2) vs post-treatment (T3)	PCDHB10	1.06938	3.35569	0.000791673	0.00647425
On-treatment (T2) vs post-treatment (T3)	NEBL	1.10348	3.34788	0.000814326	0.00660796
On-treatment (T2) vs post-treatment (T3)	ENSG00000267740	1.04088	3.3442	0.000825188	0.00668097
On-treatment (T2) vs post-treatment (T3)	FN1	1.07708	3.3433	0.000827873	0.00669092
On-treatment (T2) vs post-treatment (T3)	IGF2	1.09115	3.33597	0.000850022	0.00682195
On-treatment (T2) vs post-treatment (T3)	RAPGEF5	1.03864	3.33077	0.000866067	0.00690029
On-treatment (T2) vs post-treatment (T3)	PLEKHB1	1.06293	3.32536	0.00088304	0.00699959
On-treatment (T2) vs post-treatment (T3)	MPZL2	1.03888	3.31039	0.000931656	0.00728383
On-treatment (T2) vs post-treatment (T3)	PLXNB1	1.09211	3.31033	0.000931873	0.00728383
On-treatment (T2) vs post-treatment (T3)	DDIT4	1.13143	3.30385	0.000953673	0.0074122
On-treatment (T2) vs post-treatment (T3)	SPON2	1.05823	3.27933	0.00104054	0.0079309
On-treatment (T2) vs post-treatment (T3)	ZBTB46	1.14362	3.26412	0.00109805	0.00822374
On-treatment (T2) vs post-treatment (T3)	PLEKHG5	1.0003	3.25139	0.00114843	0.00847671
On-treatment (T2) vs post-treatment (T3)	RASSF9	1.06959	3.24229	0.00118572	0.00869612
On-treatment (T2) vs post-treatment (T3)	HSPA6	-1.06689	-3.22079	0.00127838	0.00914229
On-treatment (T2) vs post-treatment (T3)	B3GALT4	1.04049	3.21486	0.00130507	0.009285
On-treatment (T2) vs post-treatment (T3)	MB	1.03039	3.21305	0.00131335	0.00931472
On-treatment (T2) vs post-treatment (T3)	NPR1	1.02907	3.18283	0.00145844	0.0100939
On-treatment (T2) vs post-treatment (T3)	ALDH3A1	1.0556	3.17929	0.00147634	0.0101881
On-treatment (T2) vs post-treatment (T3)	APOE	1.03794	3.17087	0.00151984	0.0103998
On-treatment (T2) vs post-treatment (T3)	PAPLN	1.03486	3.16851	0.00153222	0.0104586
On-treatment (T2) vs post-treatment (T3)	CYP1A1	-1.00978	-3.15338	0.00161394	0.0108407
On-treatment (T2) vs post-treatment (T3)	PIK3IP1	1.06798	3.14784	0.00164479	0.0109828
On-treatment (T2) vs post-treatment (T3)	PLCD4	1.05378	3.14743	0.00164715	0.0109828
On-treatment (T2) vs post-treatment (T3)	VWA7	1.04663	3.13138	0.00173989	0.0114783
On-treatment (T2) vs post-treatment (T3)	LRRC75B	1.03834	3.12394	0.00178447	0.0117163
On-treatment (T2) vs post-treatment (T3)	N4BP2L1	1.04053	3.09965	0.00193748	0.0124773
On-treatment (T2) vs post-treatment (T3)	KLRC3	1.06193	3.09767	0.00195046	0.0125317
On-treatment (T2) vs post-treatment (T3)	NOXA1	1.03391	3.09563	0.00196395	0.0125831
On-treatment (T2) vs post-treatment (T3)	CXCL8	1.10682	3.08841	0.00201233	0.0127862
On-treatment (T2) vs post-treatment (T3)	TMEM140	1.02049	3.08517	0.00203434	0.0128831
On-treatment (T2) vs post-treatment (T3)	DRP2	1.05302	3.0776	0.00208675	0.013114
On-treatment (T2) vs post-treatment (T3)	SYT17	1.01541	3.05861	0.00222367	0.0138357
On-treatment (T2) vs post-treatment (T3)	CA11	1.00993	3.05214	0.00227213	0.0140548
On-treatment (T2) vs post-treatment (T3)	IFITM10	1.0513	3.01038	0.00260919	0.0155806
On-treatment (T2) vs post-treatment (T3)	HSD11B1L	1.01861	3.00691	0.0026392	0.0157049
On-treatment (T2) vs post-treatment (T3)	PIEZO2	1.00553	2.90601	0.00366067	0.0201089
On-treatment (T2) vs post-treatment (T3)	ZNF320	1.00761	2.6649	0.00770104	0.0353165
Baseline (T1) vs post-treatment (T3)	HLA-DRA	1.95987	12.6727	8.3795e-37	1.07584e-32
Baseline (T1) vs post-treatment (T3)	NOX5	1.92317	11.0468	2.27082e-28	1.45775e-24
Baseline (T1) vs post-treatment (T3)	SERPINA1	1.9865	8.63114	6.07459e-18	2.59972e-14
Baseline (T1) vs post-treatment (T3)	CD74	1.20584	7.69704	1.39254e-14	4.46969e-11
Baseline (T1) vs post-treatment (T3)	KYNU	2.03263	7.60953	2.75102e-14	5.88672e-11
Baseline (T1) vs post-treatment (T3)	CCND2	1.89696	7.63021	2.34368e-14	5.88672e-11
Baseline (T1) vs post-treatment (T3)	SLCO4A1	1.36312	7.38011	1.58155e-13	2.90078e-10
Baseline (T1) vs post-treatment (T3)	TBXAS1	1.4439	6.73728	1.61381e-11	2.58996e-08
Baseline (T1) vs post-treatment (T3)	PPP2R2C	1.29309	6.69845	2.10647e-11	2.70449e-08
Baseline (T1) vs post-treatment (T3)	HLA-DRB1	1.62384	6.70691	1.98795e-11	2.70449e-08
Baseline (T1) vs post-treatment (T3)	PTGES	1.07124	6.60284	4.03352e-11	4.70786e-08
Baseline (T1) vs post-treatment (T3)	H6PD	1.37356	6.57546	4.85031e-11	4.79024e-08
Baseline (T1) vs post-treatment (T3)	ADIRF	1.62795	6.57847	4.75309e-11	4.79024e-08
Baseline (T1) vs post-treatment (T3)	IQSEC2	1.33033	6.55664	5.50342e-11	5.04702e-08
Baseline (T1) vs post-treatment (T3)	PECAM1	2.12787	6.54199	6.07058e-11	5.19601e-08
Baseline (T1) vs post-treatment (T3)	ATP8B1	-1.11254	-6.53217	6.48236e-11	5.20169e-08
Baseline (T1) vs post-treatment (T3)	CSF3	2.25187	6.47072	9.75368e-11	7.36632e-08
Baseline (T1) vs post-treatment (T3)	HLA-DPA1	1.32115	6.43009	1.27531e-10	9.09652e-08
Baseline (T1) vs post-treatment (T3)	LOXL4	1.24832	6.38485	1.71567e-10	1.15934e-07
Baseline (T1) vs post-treatment (T3)	MUC1	1.78279	6.26999	3.61066e-10	2.31787e-07
Baseline (T1) vs post-treatment (T3)	NDRG1	1.46059	6.22196	4.90968e-10	3.00168e-07
Baseline (T1) vs post-treatment (T3)	CST3	1.25759	6.20814	5.36168e-10	3.07145e-07
Baseline (T1) vs post-treatment (T3)	FLG	-1.75653	-6.20407	5.50225e-10	3.07145e-07
Baseline (T1) vs post-treatment (T3)	THBS1	-1.27183	-6.18502	6.20945e-10	3.3218e-07
Baseline (T1) vs post-treatment (T3)	SOX4	1.5677	6.16561	7.02119e-10	3.6058e-07
Baseline (T1) vs post-treatment (T3)	SCNN1A	1.64845	6.14892	7.80103e-10	3.85221e-07
Baseline (T1) vs post-treatment (T3)	BHLHE41	1.35521	6.13646	8.43785e-10	4.01235e-07
Baseline (T1) vs post-treatment (T3)	PTPRU	1.07595	6.12448	9.09777e-10	4.0278e-07
Baseline (T1) vs post-treatment (T3)	PTGS2	1.66757	6.1294	8.82132e-10	4.0278e-07
Baseline (T1) vs post-treatment (T3)	S100A4	1.08296	6.10633	1.01951e-09	4.36315e-07
Baseline (T1) vs post-treatment (T3)	GPR153	1.60296	6.01872	1.75798e-09	7.05336e-07
Baseline (T1) vs post-treatment (T3)	CD22	1.3445	5.96289	2.47822e-09	9.23313e-07
Baseline (T1) vs post-treatment (T3)	FAM156B	-1.46742	-5.96035	2.51702e-09	9.23313e-07
Baseline (T1) vs post-treatment (T3)	CFP	1.4762	5.95336	2.62691e-09	9.36858e-07
Baseline (T1) vs post-treatment (T3)	C10orf10	1.75542	5.89915	3.65378e-09	1.26786e-06
Baseline (T1) vs post-treatment (T3)	CA12	1.30235	5.87739	4.16797e-09	1.37212e-06
Baseline (T1) vs post-treatment (T3)	ENSG00000250644	1.40924	5.88032	4.09486e-09	1.37212e-06
Baseline (T1) vs post-treatment (T3)	SERPIND1	1.84959	5.85198	4.85748e-09	1.55913e-06
Baseline (T1) vs post-treatment (T3)	SMIM14	1.69511	5.84646	5.02143e-09	1.57244e-06
Baseline (T1) vs post-treatment (T3)	GBP2	1.66602	5.84222	5.151e-09	1.57461e-06
Baseline (T1) vs post-treatment (T3)	CMKLR1	1.39648	5.81933	5.9085e-09	1.76417e-06
Baseline (T1) vs post-treatment (T3)	GGT1	1.2864	5.81247	6.15589e-09	1.79626e-06
Baseline (T1) vs post-treatment (T3)	KLF9	1.44097	5.79665	6.76547e-09	1.84812e-06
Baseline (T1) vs post-treatment (T3)	AMPD3	1.34551	5.8007	6.60386e-09	1.84812e-06
Baseline (T1) vs post-treatment (T3)	ADAM8	1.53601	5.79981	6.63896e-09	1.84812e-06
Baseline (T1) vs post-treatment (T3)	CXCL1	1.87307	5.79246	6.93616e-09	1.85528e-06
Baseline (T1) vs post-treatment (T3)	ST6GAL1	1.82062	5.77293	7.79045e-09	2.04126e-06
Baseline (T1) vs post-treatment (T3)	CPE	1.50374	5.70242	1.18117e-08	3.033e-06
Baseline (T1) vs post-treatment (T3)	MALT1	-1.06295	-5.66178	1.4981e-08	3.77139e-06
Baseline (T1) vs post-treatment (T3)	ITGA2	1.13936	5.62835	1.81941e-08	4.49219e-06
Baseline (T1) vs post-treatment (T3)	ITGA10	2.04638	5.62473	1.85804e-08	4.501e-06
Baseline (T1) vs post-treatment (T3)	RPS6KA2	1.61509	5.59827	2.16505e-08	5.05402e-06
Baseline (T1) vs post-treatment (T3)	GJB2	1.36802	5.60068	2.13511e-08	5.05402e-06
Baseline (T1) vs post-treatment (T3)	FZD8	1.18115	5.46288	4.68482e-08	1.05524e-05
Baseline (T1) vs post-treatment (T3)	JUNB	1.49027	5.45755	4.82744e-08	1.06861e-05
Baseline (T1) vs post-treatment (T3)	CSF1	1.26036	5.4545	4.91122e-08	1.06873e-05
Baseline (T1) vs post-treatment (T3)	CNTNAP3	1.36491	5.3779	7.5361e-08	1.6126e-05
Baseline (T1) vs post-treatment (T3)	SEMA4B	1.22986	5.34523	9.03029e-08	1.87e-05
Baseline (T1) vs post-treatment (T3)	ETV1	1.01007	5.33379	9.61833e-08	1.96015e-05
Baseline (T1) vs post-treatment (T3)	LTBP1	1.44871	5.32795	9.9327e-08	1.99259e-05
Baseline (T1) vs post-treatment (T3)	LRP1	1.37824	5.31575	1.06222e-07	2.09813e-05
Baseline (T1) vs post-treatment (T3)	SHH	1.62708	5.30144	1.14895e-07	2.23506e-05
Baseline (T1) vs post-treatment (T3)	SDR16C5	1.4363	5.27703	1.31297e-07	2.51601e-05
Baseline (T1) vs post-treatment (T3)	DDX60	1.31299	5.25779	1.45796e-07	2.75156e-05
Baseline (T1) vs post-treatment (T3)	MMP14	1.03174	5.22877	1.70638e-07	3.00113e-05
Baseline (T1) vs post-treatment (T3)	PPL	1.42731	5.21214	1.86675e-07	3.20798e-05
Baseline (T1) vs post-treatment (T3)	BMPER	-1.33097	-5.21142	1.87396e-07	3.20798e-05
Baseline (T1) vs post-treatment (T3)	ITGB4	1.30415	5.19209	2.07951e-07	3.46737e-05
Baseline (T1) vs post-treatment (T3)	GSN	1.09055	5.16712	2.37734e-07	3.86362e-05
Baseline (T1) vs post-treatment (T3)	BCL3	1.33915	5.15504	2.53575e-07	3.99075e-05
Baseline (T1) vs post-treatment (T3)	SOD3	1.40429	5.15814	2.49416e-07	3.99075e-05
Baseline (T1) vs post-treatment (T3)	ERRFI1	1.33267	5.15019	2.60216e-07	3.99075e-05
Baseline (T1) vs post-treatment (T3)	RNASE4	1.44651	5.14956	2.61098e-07	3.99075e-05
Baseline (T1) vs post-treatment (T3)	MAGED4B	1.56991	5.13154	2.87377e-07	4.34075e-05
Baseline (T1) vs post-treatment (T3)	HLA-DPB1	1.39116	5.12286	3.00943e-07	4.4928e-05
Baseline (T1) vs post-treatment (T3)	ELF3	1.66922	5.11715	3.10179e-07	4.52544e-05
Baseline (T1) vs post-treatment (T3)	JUP	1.03582	5.1191	3.0699e-07	4.52544e-05
Baseline (T1) vs post-treatment (T3)	AHNAK2	1.12909	5.11461	3.14391e-07	4.53535e-05
Baseline (T1) vs post-treatment (T3)	KIAA1644	1.819	5.10664	3.27939e-07	4.67823e-05
Baseline (T1) vs post-treatment (T3)	CNTNAP1	1.08296	5.10026	3.39182e-07	4.78545e-05
Baseline (T1) vs post-treatment (T3)	MAGED1	1.01344	5.0833	3.70936e-07	5.17658e-05
Baseline (T1) vs post-treatment (T3)	PITPNC1	1.19687	5.07507	3.87362e-07	5.34767e-05
Baseline (T1) vs post-treatment (T3)	ABCG1	1.92771	5.07207	3.93518e-07	5.37488e-05
Baseline (T1) vs post-treatment (T3)	TFF2	1.73335	5.05602	4.28089e-07	5.72524e-05
Baseline (T1) vs post-treatment (T3)	ADAMTS6	-1.07029	-5.04823	4.4593e-07	5.78313e-05
Baseline (T1) vs post-treatment (T3)	FAM13B	-1.03234	-5.03096	4.88019e-07	6.26568e-05
Baseline (T1) vs post-treatment (T3)	NFKBIA	1.21192	5.01823	5.21498e-07	6.43799e-05
Baseline (T1) vs post-treatment (T3)	AKR1C3	1.02884	5.02042	5.15584e-07	6.43799e-05
Baseline (T1) vs post-treatment (T3)	CST1	1.96091	4.99011	6.03462e-07	7.3789e-05
Baseline (T1) vs post-treatment (T3)	C3	1.84358	4.98573	6.17297e-07	7.47687e-05
Baseline (T1) vs post-treatment (T3)	ZC3H12A	1.60617	4.97884	6.3966e-07	7.67532e-05
Baseline (T1) vs post-treatment (T3)	ALDOC	1.66609	4.97569	6.50165e-07	7.67613e-05
Baseline (T1) vs post-treatment (T3)	IFITM1	1.30851	4.97524	6.51685e-07	7.67613e-05
Baseline (T1) vs post-treatment (T3)	ST8SIA4	1.03559	4.95599	7.19616e-07	8.39923e-05
Baseline (T1) vs post-treatment (T3)	ENSG00000281028	1.25576	4.94966	7.43425e-07	8.59895e-05
Baseline (T1) vs post-treatment (T3)	C2	1.51964	4.90665	9.26445e-07	0.000103432
Baseline (T1) vs post-treatment (T3)	ITIH4	1.85366	4.89744	9.7091e-07	0.000106665
Baseline (T1) vs post-treatment (T3)	TBX15	1.78638	4.89721	9.72074e-07	0.000106665
Baseline (T1) vs post-treatment (T3)	STC1	1.11017	4.89286	9.93799e-07	0.000107222
Baseline (T1) vs post-treatment (T3)	ALPK2	-1.69867	-4.88959	1.01046e-06	0.000108111
Baseline (T1) vs post-treatment (T3)	SPRY4	1.17697	4.87394	1.09396e-06	0.000116077
Baseline (T1) vs post-treatment (T3)	CYP24A1	-1.42354	-4.84667	1.25549e-06	0.000131673
Baseline (T1) vs post-treatment (T3)	CLDN7	1.2644	4.84573	1.26145e-06	0.000131673
Baseline (T1) vs post-treatment (T3)	LAMA3	1.10221	4.83925	1.30327e-06	0.000134941
Baseline (T1) vs post-treatment (T3)	CYTH4	1.3253	4.80321	1.5614e-06	0.000159102
Baseline (T1) vs post-treatment (T3)	COL6A1	1.22142	4.77866	1.76468e-06	0.000174282
Baseline (T1) vs post-treatment (T3)	LCN2	1.60788	4.78117	1.74278e-06	0.000174282
Baseline (T1) vs post-treatment (T3)	CSF2	1.41871	4.78094	1.7448e-06	0.000174282
Baseline (T1) vs post-treatment (T3)	C15orf48	1.25045	4.77908	1.76095e-06	0.000174282
Baseline (T1) vs post-treatment (T3)	C9orf152	1.64752	4.7649	1.88943e-06	0.000185179
Baseline (T1) vs post-treatment (T3)	CCNG2	1.02025	4.74883	2.04594e-06	0.000198999
Baseline (T1) vs post-treatment (T3)	VWA5A	1.60286	4.74365	2.09902e-06	0.000201057
Baseline (T1) vs post-treatment (T3)	PNRC1	1.38504	4.74257	2.11021e-06	0.000201057
Baseline (T1) vs post-treatment (T3)	CXCL2	1.54671	4.73048	2.23992e-06	0.000211458
Baseline (T1) vs post-treatment (T3)	KLRC2	1.66043	4.72635	2.28592e-06	0.000214226
Baseline (T1) vs post-treatment (T3)	MAML3	1.08619	4.71675	2.39638e-06	0.00022295
Baseline (T1) vs post-treatment (T3)	GABARAPL1	1.12814	4.71229	2.44953e-06	0.000226255
Baseline (T1) vs post-treatment (T3)	LRRN1	1.57107	4.70844	2.49625e-06	0.000228924
Baseline (T1) vs post-treatment (T3)	TNFRSF9	1.53721	4.69057	2.72448e-06	0.000246719
Baseline (T1) vs post-treatment (T3)	PLD1	1.30464	4.69025	2.72872e-06	0.000246719
Baseline (T1) vs post-treatment (T3)	KRT81	1.03158	4.65651	3.2162e-06	0.000286755
Baseline (T1) vs post-treatment (T3)	C4B	1.70373	4.65196	3.28803e-06	0.000291138
Baseline (T1) vs post-treatment (T3)	AIM2	1.03	4.61951	3.84641e-06	0.000327996
Baseline (T1) vs post-treatment (T3)	GFOD1	-1.12014	-4.61243	3.97993e-06	0.000330826
Baseline (T1) vs post-treatment (T3)	TPCN1	1.02965	4.6117	3.99392e-06	0.000330826
Baseline (T1) vs post-treatment (T3)	LRP5	1.0873	4.60691	4.08691e-06	0.000336358
Baseline (T1) vs post-treatment (T3)	FMOD	1.46759	4.58545	4.53006e-06	0.00036811
Baseline (T1) vs post-treatment (T3)	ZFP36	1.13359	4.58565	4.52584e-06	0.00036811
Baseline (T1) vs post-treatment (T3)	SLC2A3	1.26811	4.58254	4.59354e-06	0.000368603
Baseline (T1) vs post-treatment (T3)	ISG20	1.2461	4.58347	4.57317e-06	0.000368603
Baseline (T1) vs post-treatment (T3)	ITGA1	1.18661	4.56413	5.01573e-06	0.000397512
Baseline (T1) vs post-treatment (T3)	DPYSL3	1.15383	4.56117	5.08693e-06	0.000400681
Baseline (T1) vs post-treatment (T3)	LY75-CD302	1.21968	4.54182	5.57712e-06	0.00042877
Baseline (T1) vs post-treatment (T3)	MATN2	-1.01743	-4.52953	5.91163e-06	0.000451782
Baseline (T1) vs post-treatment (T3)	SNED1	1.46613	4.52608	6.00887e-06	0.000453811
Baseline (T1) vs post-treatment (T3)	CCL20	1.47534	4.51396	6.36269e-06	0.000477722
Baseline (T1) vs post-treatment (T3)	EDN1	-1.0257	-4.47628	7.59565e-06	0.000560463
Baseline (T1) vs post-treatment (T3)	GFPT2	1.1182	4.47328	7.70284e-06	0.000565125
Baseline (T1) vs post-treatment (T3)	GGT5	1.15409	4.4632	8.07456e-06	0.000576463
Baseline (T1) vs post-treatment (T3)	EGLN3	1.03058	4.4616	8.13502e-06	0.000576463
Baseline (T1) vs post-treatment (T3)	RAB15	-1.28675	-4.46703	7.93117e-06	0.000576463
Baseline (T1) vs post-treatment (T3)	TPP1	1.04761	4.46064	8.17169e-06	0.000576463
Baseline (T1) vs post-treatment (T3)	BCKDHA	1.25848	4.46637	7.95566e-06	0.000576463
Baseline (T1) vs post-treatment (T3)	MAP3K5	1.14982	4.45785	8.27854e-06	0.00058081
Baseline (T1) vs post-treatment (T3)	TYMP	1.4957	4.44669	8.72018e-06	0.000608469
Baseline (T1) vs post-treatment (T3)	SPAG4	1.31233	4.44249	8.89254e-06	0.000617142
Baseline (T1) vs post-treatment (T3)	VSTM2L	1.05685	4.43755	9.09905e-06	0.000628079
Baseline (T1) vs post-treatment (T3)	PCDHGB2	1.04116	4.43129	9.36702e-06	0.000643119
Baseline (T1) vs post-treatment (T3)	MYO1F	1.3479	4.42655	9.57512e-06	0.00065045
Baseline (T1) vs post-treatment (T3)	RASD1	1.62858	4.41667	1.00234e-05	0.000675003
Baseline (T1) vs post-treatment (T3)	HHIP	-1.05046	-4.41514	1.00943e-05	0.000675003
Baseline (T1) vs post-treatment (T3)	RAB37	1.26305	4.41619	1.00455e-05	0.000675003
Baseline (T1) vs post-treatment (T3)	IER3	1.10192	4.41059	1.03088e-05	0.000685772
Baseline (T1) vs post-treatment (T3)	IL1A	1.52827	4.40805	1.04303e-05	0.000690284
Baseline (T1) vs post-treatment (T3)	KRTAP2-3	-1.20613	-4.40571	1.05436e-05	0.000694203
Baseline (T1) vs post-treatment (T3)	KLHL24	1.24481	4.39483	1.10861e-05	0.000722513
Baseline (T1) vs post-treatment (T3)	FAT3	-1.1254	-4.38918	1.13777e-05	0.000732525
Baseline (T1) vs post-treatment (T3)	CCBE1	-1.07014	-4.38746	1.1468e-05	0.000732525
Baseline (T1) vs post-treatment (T3)	TGIF1	1.05868	4.37919	1.19123e-05	0.000753406
Baseline (T1) vs post-treatment (T3)	CXCR4	-1.1248	-4.3516	1.3515e-05	0.000842323
Baseline (T1) vs post-treatment (T3)	HID1	1.11162	4.34758	1.37647e-05	0.000853742
Baseline (T1) vs post-treatment (T3)	DSEL	-1.10357	-4.34568	1.38845e-05	0.000855009
Baseline (T1) vs post-treatment (T3)	BMP2	1.34633	4.33978	1.42625e-05	0.000867849
Baseline (T1) vs post-treatment (T3)	CHI3L2	1.65852	4.32177	1.54779e-05	0.000928603
Baseline (T1) vs post-treatment (T3)	NBEA	1.10944	4.31744	1.57849e-05	0.000933926
Baseline (T1) vs post-treatment (T3)	DDIT3	1.26197	4.31831	1.5723e-05	0.000933926
Baseline (T1) vs post-treatment (T3)	LRP3	-1.17128	-4.3074	1.65186e-05	0.000964012
Baseline (T1) vs post-treatment (T3)	C1RL	1.44893	4.30774	1.64934e-05	0.000964012
Baseline (T1) vs post-treatment (T3)	POLD4	1.1348	4.30424	1.67561e-05	0.000973448
Baseline (T1) vs post-treatment (T3)	SREBF1	1.16896	4.29634	1.73639e-05	0.000995245
Baseline (T1) vs post-treatment (T3)	TBC1D8	1.00502	4.28114	1.85942e-05	0.00103796
Baseline (T1) vs post-treatment (T3)	COLGALT2	1.19573	4.27627	1.90054e-05	0.00105632
Baseline (T1) vs post-treatment (T3)	IFI27	1.17284	4.26974	1.95698e-05	0.00107836
Baseline (T1) vs post-treatment (T3)	RELB	1.02539	4.26544	1.9951e-05	0.00108538
Baseline (T1) vs post-treatment (T3)	HLA-DRB5	1.36312	4.25092	2.12898e-05	0.00115333
Baseline (T1) vs post-treatment (T3)	CST4	1.67099	4.2498	2.13957e-05	0.0011542
Baseline (T1) vs post-treatment (T3)	ACSS3	1.01124	4.22382	2.40193e-05	0.0012796
Baseline (T1) vs post-treatment (T3)	PDE2A	1.14791	4.20212	2.64428e-05	0.00138113
Baseline (T1) vs post-treatment (T3)	SEL1L3	1.35099	4.19643	2.71157e-05	0.00140501
Baseline (T1) vs post-treatment (T3)	SESN2	1.21232	4.19623	2.71395e-05	0.00140501
Baseline (T1) vs post-treatment (T3)	CEBPD	1.24152	4.19247	2.75936e-05	0.00142279
Baseline (T1) vs post-treatment (T3)	CDCA7	-1.02565	-4.17472	2.98357e-05	0.00152008
Baseline (T1) vs post-treatment (T3)	IFT140	1.0523	4.16857	3.06515e-05	0.00154935
Baseline (T1) vs post-treatment (T3)	CCDC138	-1.01843	-4.14593	3.3844e-05	0.0016777
Baseline (T1) vs post-treatment (T3)	IL1B	1.46971	4.13662	3.52457e-05	0.00172717
Baseline (T1) vs post-treatment (T3)	RRAS	1.02189	4.13377	3.56853e-05	0.00173547
Baseline (T1) vs post-treatment (T3)	BHLHE40	1.1436	4.13254	3.58771e-05	0.00173821
Baseline (T1) vs post-treatment (T3)	ALDH3B1	1.01178	4.11728	3.83367e-05	0.00181204
Baseline (T1) vs post-treatment (T3)	TC2N	1.4562	4.10459	4.05038e-05	0.00187736
Baseline (T1) vs post-treatment (T3)	MXI1	1.10842	4.10092	4.11516e-05	0.00189532
Baseline (T1) vs post-treatment (T3)	PAQR8	1.0266	4.05649	4.9816e-05	0.00223296
Baseline (T1) vs post-treatment (T3)	SLC22A18	1.39863	4.04502	5.2319e-05	0.00231629
Baseline (T1) vs post-treatment (T3)	GPRC5C	1.08016	4.04394	5.25596e-05	0.00231894
Baseline (T1) vs post-treatment (T3)	TFPI	1.01104	4.0388	5.37254e-05	0.00236226
Baseline (T1) vs post-treatment (T3)	ERN1	1.19273	4.00161	6.29138e-05	0.00268355
Baseline (T1) vs post-treatment (T3)	CST2	1.54248	3.99178	6.55803e-05	0.00276061
Baseline (T1) vs post-treatment (T3)	TFF1	1.51633	3.9897	6.61564e-05	0.00276672
Baseline (T1) vs post-treatment (T3)	MUC4	1.08051	3.98454	6.76102e-05	0.00277332
Baseline (T1) vs post-treatment (T3)	LTBP3	1.04686	3.98119	6.8572e-05	0.00280381
Baseline (T1) vs post-treatment (T3)	2020-03-04	-1.07438	-3.96694	7.28e-05	0.00293003
Baseline (T1) vs post-treatment (T3)	GAA	1.04006	3.93082	8.46557e-05	0.00329362
Baseline (T1) vs post-treatment (T3)	PKNOX2	1.29591	3.92919	8.52331e-05	0.00330607
Baseline (T1) vs post-treatment (T3)	DNAH5	1.19659	3.91418	9.07126e-05	0.00347659
Baseline (T1) vs post-treatment (T3)	PLXNB3	1.11705	3.8997	9.63125e-05	0.00359464
Baseline (T1) vs post-treatment (T3)	ADORA2A	-1.26444	-3.89762	9.71433e-05	0.00361514
Baseline (T1) vs post-treatment (T3)	HMGCL	1.01993	3.89255	9.91973e-05	0.00364927
Baseline (T1) vs post-treatment (T3)	PTPRH	1.34669	3.8792	0.0001048	0.0038117
Baseline (T1) vs post-treatment (T3)	PCDHB11	1.0839	3.87753	0.000105521	0.00381628
Baseline (T1) vs post-treatment (T3)	MR1	1.10075	3.87146	0.000108187	0.00390171
Baseline (T1) vs post-treatment (T3)	KITLG	-1.00432	-3.86269	0.000112145	0.00398423
Baseline (T1) vs post-treatment (T3)	OAS1	1.15625	3.86313	0.000111946	0.00398423
Baseline (T1) vs post-treatment (T3)	LURAP1L	1.26737	3.86227	0.000112337	0.00398423
Baseline (T1) vs post-treatment (T3)	IRAK2	1.02205	3.85276	0.000116796	0.0040971
Baseline (T1) vs post-treatment (T3)	B4GALNT3	1.39588	3.82837	0.000128996	0.0043807
Baseline (T1) vs post-treatment (T3)	CREBRF	1.03871	3.8146	0.000136405	0.00455871
Baseline (T1) vs post-treatment (T3)	C1R	1.03156	3.80823	0.000139963	0.00461504
Baseline (T1) vs post-treatment (T3)	YPEL3	1.16448	3.80512	0.000141737	0.00463045
Baseline (T1) vs post-treatment (T3)	TCN2	1.13226	3.80613	0.00014116	0.00463045
Baseline (T1) vs post-treatment (T3)	KDM7A	1.22304	3.80435	0.000142179	0.0046331
Baseline (T1) vs post-treatment (T3)	REEP6	1.00901	3.80288	0.000143026	0.0046489
Baseline (T1) vs post-treatment (T3)	PHGDH	1.05658	3.79887	0.000145355	0.00470181
Baseline (T1) vs post-treatment (T3)	SELPLG	1.24218	3.79761	0.000146097	0.0047129
Baseline (T1) vs post-treatment (T3)	MANSC1	1.02304	3.79375	0.000148389	0.00473992
Baseline (T1) vs post-treatment (T3)	DIO2	-1.19444	-3.7854	0.000153463	0.00485297
Baseline (T1) vs post-treatment (T3)	MUC5AC	1.42223	3.78259	0.000155207	0.00489608
Baseline (T1) vs post-treatment (T3)	SERPINE2	1.06444	3.78071	0.000156382	0.00492106
Baseline (T1) vs post-treatment (T3)	NRK	-1.11833	-3.77785	0.000158186	0.00494139
Baseline (T1) vs post-treatment (T3)	CXCL8	1.28233	3.77475	0.000160168	0.00496714
Baseline (T1) vs post-treatment (T3)	POLA2	-1.02398	-3.76334	0.00016766	0.00514974
Baseline (T1) vs post-treatment (T3)	ICAM1	1.35896	3.75359	0.000174317	0.00526803
Baseline (T1) vs post-treatment (T3)	PCDHGA4	1.1467	3.7535	0.000174384	0.00526803
Baseline (T1) vs post-treatment (T3)	NUPR1	1.34484	3.75046	0.000176514	0.0053074
Baseline (T1) vs post-treatment (T3)	PTP4A3	1.10096	3.7414	0.000182996	0.00543864
Baseline (T1) vs post-treatment (T3)	RAB3B	1.45121	3.73245	0.000189626	0.00551455
Baseline (T1) vs post-treatment (T3)	LCP1	1.08202	3.71484	0.000203336	0.00582217
Baseline (T1) vs post-treatment (T3)	TTLL1	1.1657	3.71087	0.000206547	0.00587995
Baseline (T1) vs post-treatment (T3)	BBC3	1.17407	3.67256	0.000240128	0.00654567
Baseline (T1) vs post-treatment (T3)	PELI2	1.04509	3.6711	0.000241509	0.00656936
Baseline (T1) vs post-treatment (T3)	SNAP91	1.12779	3.66993	0.000242617	0.00658553
Baseline (T1) vs post-treatment (T3)	NEBL	1.20227	3.66501	0.000247328	0.00662933
Baseline (T1) vs post-treatment (T3)	ERO1B	1.02055	3.6598	0.000252411	0.0067469
Baseline (T1) vs post-treatment (T3)	MTSS1	1.11938	3.65847	0.000253723	0.00675841
Baseline (T1) vs post-treatment (T3)	RORC	1.29261	3.64265	0.000269851	0.00707064
Baseline (T1) vs post-treatment (T3)	SMIM11A	-1.19167	-3.63747	0.000275333	0.00719958
Baseline (T1) vs post-treatment (T3)	FHL1	1.07609	3.63638	0.000276498	0.00721535
Baseline (T1) vs post-treatment (T3)	LEFTY1	1.29761	3.61966	0.000294991	0.00755965
Baseline (T1) vs post-treatment (T3)	SLFN5	1.20006	3.61824	0.000296613	0.00758608
Baseline (T1) vs post-treatment (T3)	SLC2A10	1.12808	3.59606	0.000323071	0.00805419
Baseline (T1) vs post-treatment (T3)	SLC14A1	1.15184	3.59388	0.000325794	0.00809114
Baseline (T1) vs post-treatment (T3)	SULT1A4	1.1189	3.56912	0.000358177	0.00859557
Baseline (T1) vs post-treatment (T3)	TMC5	1.18635	3.56765	0.000360198	0.00862796
Baseline (T1) vs post-treatment (T3)	ITGB3	1.27144	3.56386	0.000365441	0.008721
Baseline (T1) vs post-treatment (T3)	FGF14	1.28982	3.561	0.000369447	0.00876772
Baseline (T1) vs post-treatment (T3)	ATP6V0D2	1.12715	3.55064	0.0003843	0.00896993
Baseline (T1) vs post-treatment (T3)	SERPINA3	1.33094	3.53931	0.000401181	0.00919779
Baseline (T1) vs post-treatment (T3)	STK32A	1.05237	3.53809	0.000403035	0.00922383
Baseline (T1) vs post-treatment (T3)	SLC6A14	1.07702	3.53644	0.000405558	0.0092486
Baseline (T1) vs post-treatment (T3)	TCN1	1.22969	3.53352	0.000410059	0.00930168
Baseline (T1) vs post-treatment (T3)	TRPV2	1.0422	3.46827	0.00052383	0.0108656
Baseline (T1) vs post-treatment (T3)	ENSG00000250264	-1.09706	-3.4685	0.000523365	0.0108656
Baseline (T1) vs post-treatment (T3)	LAMP3	1.06949	3.45991	0.000540364	0.0110839
Baseline (T1) vs post-treatment (T3)	ST6GALNAC2	1.2016	3.45438	0.000551559	0.0112466
Baseline (T1) vs post-treatment (T3)	CTSO	1.02023	3.4549	0.000550489	0.0112466
Baseline (T1) vs post-treatment (T3)	COL6A2	1.10617	3.45255	0.000555323	0.0112493
Baseline (T1) vs post-treatment (T3)	ZNF555	1.00107	3.45313	0.000554125	0.0112493
Baseline (T1) vs post-treatment (T3)	ATP8A1	1.04584	3.44048	0.000580683	0.0115078
Baseline (T1) vs post-treatment (T3)	EREG	1.00616	3.44132	0.000578889	0.0115078
Baseline (T1) vs post-treatment (T3)	SLCO4C1	1.09937	3.39317	0.00069088	0.0129115
Baseline (T1) vs post-treatment (T3)	ZNF467	1.18534	3.34049	0.000836315	0.0147899
Baseline (T1) vs post-treatment (T3)	RBPMS2	-1.05899	-3.33764	0.000844942	0.014916
Baseline (T1) vs post-treatment (T3)	PCDHGA2	1.09605	3.30917	0.000935737	0.0160166
Baseline (T1) vs post-treatment (T3)	PLEKHS1	-1.22181	-3.29991	0.000967144	0.0163599
Baseline (T1) vs post-treatment (T3)	SULT1C2	1.08636	3.28725	0.00101171	0.0169793
Baseline (T1) vs post-treatment (T3)	SERPINB7	-1.00616	-3.28148	0.00103264	0.0171559
Baseline (T1) vs post-treatment (T3)	KLRC3	1.16618	3.28141	0.00103291	0.0171559
Baseline (T1) vs post-treatment (T3)	ATP9A	1.02496	3.27775	0.00104638	0.0172239
Baseline (T1) vs post-treatment (T3)	TNXB	1.16246	3.25517	0.00113324	0.018187
Baseline (T1) vs post-treatment (T3)	PHEX	1.03877	3.24599	0.00117044	0.0185791
Baseline (T1) vs post-treatment (T3)	KIR3DX1	1.19664	3.21622	0.0012989	0.0198811
Baseline (T1) vs post-treatment (T3)	CDH2	-1.05902	-3.21548	0.00130228	0.0198811
Baseline (T1) vs post-treatment (T3)	TMEM140	1.06025	3.18974	0.001424	0.0211362
Baseline (T1) vs post-treatment (T3)	TMEM45B	1.01376	3.18119	0.00146672	0.0214723
Baseline (T1) vs post-treatment (T3)	GLDN	1.16756	3.17479	0.00149944	0.0217775
Baseline (T1) vs post-treatment (T3)	RNF144A	-1.11531	-3.14958	0.00163505	0.0227769
Baseline (T1) vs post-treatment (T3)	KCNQ3	1.01342	3.13608	0.00171221	0.0235364
Baseline (T1) vs post-treatment (T3)	SPINT1	1.07316	3.10329	0.0019138	0.0250795
Baseline (T1) vs post-treatment (T3)	ENSG00000255730	1.08119	3.08407	0.00204188	0.0262157
Baseline (T1) vs post-treatment (T3)	SGPP2	1.12749	3.08268	0.00205143	0.0262334
Baseline (T1) vs post-treatment (T3)	ACOT1	1.06724	3.07432	0.00210983	0.0265728
Baseline (T1) vs post-treatment (T3)	PDZK1IP1	1.12497	3.07283	0.00212041	0.0265757
Baseline (T1) vs post-treatment (T3)	CX3CL1	1.08694	3.0717	0.00212846	0.0266089
Baseline (T1) vs post-treatment (T3)	LAMC2	1.08839	3.05989	0.00221416	0.0271774
Baseline (T1) vs post-treatment (T3)	IFITM10	1.06512	3.05037	0.0022856	0.027815
Baseline (T1) vs post-treatment (T3)	ZC3H6	1.09556	3.0373	0.00238708	0.0286746
Baseline (T1) vs post-treatment (T3)	VSIG1	1.04994	3.01856	0.00253977	0.0299157
Baseline (T1) vs post-treatment (T3)	FERMT3	1.01546	2.99931	0.00270595	0.0311309
Baseline (T1) vs post-treatment (T3)	DDIT4	1.06413	2.99091	0.00278144	0.0316705
Baseline (T1) vs post-treatment (T3)	CFB	1.14185	2.96254	0.00305116	0.0332546
Baseline (T1) vs post-treatment (T3)	PLA2G4C	1.0497	2.92464	0.00344857	0.0359094
Baseline (T1) vs post-treatment (T3)	WISP2	1.04652	2.90422	0.00368165	0.0374011
Baseline (T1) vs post-treatment (T3)	VAT1L	1.15172	2.88981	0.00385469	0.038484
Baseline (T1) vs post-treatment (T3)	THBS3	1.01244	2.85421	0.00431434	0.0415855
Baseline (T1) vs post-treatment (T3)	PRSS2	1.14709	2.84873	0.00438939	0.0418872
Baseline (T1) vs post-treatment (T3)	SLC2A5	1.02256	2.84247	0.00447658	0.0423114
Baseline (T1) vs post-treatment (T3)	CFI	1.07336	2.84264	0.00447418	0.0423114
Baseline (T1) vs post-treatment (T3)	IRF6	1.05228	2.82298	0.00475789	0.0438987
Baseline (T1) vs post-treatment (T3)	SEMA5A	-1.04203	-2.77874	0.005457	0.0480466
Baseline (T1) vs post-treatment (T3)	LRG1	1.00777	2.76063	0.00576906	0.0494117

## Sheet: ATACseq
Comparison	Gene	Log2FC	DESEq2 statistic	P-value	FDR
Baseline (T1) vs On-treatment (T2)	PCBD2	-1.55453	-7.37602	1.63097e-13	5.22399e-09
Baseline (T1) vs On-treatment (T2)	SRSF3	1.74482	5.90021	3.63029e-09	4.84235e-05
Baseline (T1) vs On-treatment (T2)	ELL	1.65749	5.86338	4.53545e-09	4.84235e-05
Baseline (T1) vs On-treatment (T2)	MDC1	1.55619	5.68847	1.28184e-08	8.21232e-05
Baseline (T1) vs On-treatment (T2)	PARD6B	1.67708	5.67085	1.42092e-08	8.21232e-05
Baseline (T1) vs On-treatment (T2)	TUBB4B	1.57693	5.65723	1.53837e-08	8.21232e-05
Baseline (T1) vs On-treatment (T2)	HNRNPUL1	1.65159	5.59694	2.18168e-08	9.39821e-05
Baseline (T1) vs On-treatment (T2)	BRD2	1.46527	5.58423	2.34735e-08	9.39821e-05
Baseline (T1) vs On-treatment (T2)	LMNA	1.8395	5.48891	4.0442e-08	0.000129658
Baseline (T1) vs On-treatment (T2)	GMFG	1.72861	5.48606	4.10995e-08	0.000129658
Baseline (T1) vs On-treatment (T2)	BLVRB	1.91318	5.47188	4.45282e-08	0.000129658
Baseline (T1) vs On-treatment (T2)	KLC4	1.63167	5.4481	5.09108e-08	0.000135889
Baseline (T1) vs On-treatment (T2)	EIF5A	1.75227	5.39479	6.86023e-08	0.000169026
Baseline (T1) vs On-treatment (T2)	P4HB	1.55115	5.35925	8.35699e-08	0.000183185
Baseline (T1) vs On-treatment (T2)	ANAPC11	1.91605	5.35451	8.57877e-08	0.000183185
Baseline (T1) vs On-treatment (T2)	PPP1R10	1.58454	5.32663	1.00054e-07	0.000200295
Baseline (T1) vs On-treatment (T2)	SNRPD2	1.60531	5.28028	1.2899e-07	0.000238903
Baseline (T1) vs On-treatment (T2)	VPS37C	1.73297	5.27136	1.35417e-07	0.000238903
Baseline (T1) vs On-treatment (T2)	SDC4	1.94952	5.26301	1.41716e-07	0.000238903
Baseline (T1) vs On-treatment (T2)	CDK2AP2	1.55687	5.25047	1.5171e-07	0.000242963
Baseline (T1) vs On-treatment (T2)	PNKP	1.58419	5.21598	1.82849e-07	0.000278888
Baseline (T1) vs On-treatment (T2)	GNA11	2.19699	5.18111	2.20568e-07	0.000308687
Baseline (T1) vs On-treatment (T2)	EVI5L	1.45042	5.16859	2.35871e-07	0.000308687
Baseline (T1) vs On-treatment (T2)	DRC3	1.43592	5.16516	2.40235e-07	0.000308687
Baseline (T1) vs On-treatment (T2)	TOMM40	1.41453	5.16145	2.45048e-07	0.000308687
Baseline (T1) vs On-treatment (T2)	RALY	1.46322	5.15625	2.51949e-07	0.000308687
Baseline (T1) vs On-treatment (T2)	GID8	1.8902	5.14846	2.62632e-07	0.000308687
Baseline (T1) vs On-treatment (T2)	FBXO46	1.71381	5.13817	2.77425e-07	0.000308687
Baseline (T1) vs On-treatment (T2)	FBXW7	-1.4827	-5.13678	2.79486e-07	0.000308687
Baseline (T1) vs On-treatment (T2)	HEXIM1	1.76343	5.10481	3.3112e-07	0.000348655
Baseline (T1) vs On-treatment (T2)	HN1	1.80182	5.10124	3.37443e-07	0.000348655
Baseline (T1) vs On-treatment (T2)	CCDC9	1.58666	5.09485	3.49014e-07	0.000349342
Baseline (T1) vs On-treatment (T2)	EHD1	1.66565	5.08475	3.68103e-07	0.000352222
Baseline (T1) vs On-treatment (T2)	GATAD2A	1.4097	5.07481	3.87878e-07	0.000352222
Baseline (T1) vs On-treatment (T2)	LIN7B	1.94641	5.07316	3.9126e-07	0.000352222
Baseline (T1) vs On-treatment (T2)	SRF	1.12879	5.06602	4.06227e-07	0.000352222
Baseline (T1) vs On-treatment (T2)	MAP3K14	1.59185	5.06571	4.06875e-07	0.000352222
Baseline (T1) vs On-treatment (T2)	DNM2	1.2981	5.03861	4.68931e-07	0.000393035
Baseline (T1) vs On-treatment (T2)	LSS	1.84061	5.03471	4.78563e-07	0.000393035
Baseline (T1) vs On-treatment (T2)	TMEM205	1.74202	4.98151	6.30915e-07	0.000465477
Baseline (T1) vs On-treatment (T2)	FEM1A	1.53562	4.977	6.45787e-07	0.000465477
Baseline (T1) vs On-treatment (T2)	PHF1	1.40113	4.97072	6.67055e-07	0.000465477
Baseline (T1) vs On-treatment (T2)	FADS3	1.7561	4.96301	6.94088e-07	0.000465477
Baseline (T1) vs On-treatment (T2)	SLC27A1	1.5761	4.96057	7.02877e-07	0.000465477
Baseline (T1) vs On-treatment (T2)	SHBG	1.48797	4.95963	7.06272e-07	0.000465477
Baseline (T1) vs On-treatment (T2)	MIDN	1.9273	4.95821	7.11469e-07	0.000465477
Baseline (T1) vs On-treatment (T2)	ASB16-AS1	1.74104	4.95641	7.18071e-07	0.000465477
Baseline (T1) vs On-treatment (T2)	WBP2	1.72883	4.94854	7.47711e-07	0.000465477
Baseline (T1) vs On-treatment (T2)	ATXN7L3	1.59833	4.94626	7.56524e-07	0.000465477
Baseline (T1) vs On-treatment (T2)	SH2B3	1.53918	4.94557	7.59196e-07	0.000465477
Baseline (T1) vs On-treatment (T2)	CTB-50L17.10	1.33293	4.94182	7.73951e-07	0.000465477
Baseline (T1) vs On-treatment (T2)	PRKACA	1.41152	4.94155	7.7505e-07	0.000465477
Baseline (T1) vs On-treatment (T2)	KLF16	1.78966	4.94046	7.79375e-07	0.000465477
Baseline (T1) vs On-treatment (T2)	SRSF2	1.70791	4.9369	7.93737e-07	0.000465477
Baseline (T1) vs On-treatment (T2)	GLTSCR1	2.15558	4.92736	8.33488e-07	0.000465477
Baseline (T1) vs On-treatment (T2)	CCDC151	1.47858	4.92015	8.6477e-07	0.000465477
Baseline (T1) vs On-treatment (T2)	BCL2L1	1.46485	4.91925	8.68761e-07	0.000465477
Baseline (T1) vs On-treatment (T2)	KCTD2	1.69045	4.91696	8.78974e-07	0.000465477
Baseline (T1) vs On-treatment (T2)	OAZ1	2.1734	4.91422	8.91381e-07	0.000465477
Baseline (T1) vs On-treatment (T2)	SF1	1.38102	4.9137	8.93717e-07	0.000465477
Baseline (T1) vs On-treatment (T2)	RAB3A	1.41771	4.9117	9.02879e-07	0.000465477
Baseline (T1) vs On-treatment (T2)	GNB2	1.79712	4.9103	9.09361e-07	0.000465477
Baseline (T1) vs On-treatment (T2)	RAB8A	1.38897	4.9056	9.31424e-07	0.000465477
Baseline (T1) vs On-treatment (T2)	CTNNBIP1	1.43812	4.90383	9.39843e-07	0.000465477
Baseline (T1) vs On-treatment (T2)	MAMSTR	1.38176	4.89999	9.58399e-07	0.000465477
Baseline (T1) vs On-treatment (T2)	TPD52L2	1.60802	4.89984	9.59148e-07	0.000465477
Baseline (T1) vs On-treatment (T2)	TNRC18	2.08255	4.88856	1.01577e-06	0.000485597
Baseline (T1) vs On-treatment (T2)	MPV17L2	1.38506	4.88383	1.04044e-06	0.00049008
Baseline (T1) vs On-treatment (T2)	RRAS	1.40521	4.87336	1.09716e-06	0.000506786
Baseline (T1) vs On-treatment (T2)	HSPA1B	1.24062	4.87083	1.11133e-06	0.000506786
Baseline (T1) vs On-treatment (T2)	ZBTB32	1.77102	4.86687	1.13379e-06	0.000506786
Baseline (T1) vs On-treatment (T2)	DNAJB1	1.60392	4.86593	1.1392e-06	0.000506786
Baseline (T1) vs On-treatment (T2)	FAM222B	1.76166	4.85218	1.22114e-06	0.000535794
Baseline (T1) vs On-treatment (T2)	FKBP2	1.54186	4.84609	1.25917e-06	0.000541765
Baseline (T1) vs On-treatment (T2)	ACACA	1.55843	4.84276	1.28046e-06	0.000541765
Baseline (T1) vs On-treatment (T2)	TRPC4AP	1.72806	4.84176	1.28692e-06	0.000541765
Baseline (T1) vs On-treatment (T2)	EIF4B	1.76322	4.83939	1.3024e-06	0.000541765
Baseline (T1) vs On-treatment (T2)	NFE2L1	1.49682	4.83346	1.3418e-06	0.000551
Baseline (T1) vs On-treatment (T2)	CARM1	1.57492	4.82605	1.39269e-06	0.000563534
Baseline (T1) vs On-treatment (T2)	PLAUR	1.50208	4.82259	1.41706e-06	0.000563534
Baseline (T1) vs On-treatment (T2)	.	1.667	4.82146	1.42511e-06	0.000563534
Baseline (T1) vs On-treatment (T2)	RFTN1	-1.63463	-4.80367	1.55781e-06	0.000606106
Baseline (T1) vs On-treatment (T2)	ARL16	1.53415	4.80188	1.5718e-06	0.000606106
Baseline (T1) vs On-treatment (T2)	FAM46C	1.59038	4.79933	1.59195e-06	0.000606106
Baseline (T1) vs On-treatment (T2)	SUMO3	1.97515	4.79656	1.61411e-06	0.000606106
Baseline (T1) vs On-treatment (T2)	FASN	1.59265	4.79414	1.63375e-06	0.000606106
Baseline (T1) vs On-treatment (T2)	APOLD1	2.05469	4.7926	1.64631e-06	0.000606106
Baseline (T1) vs On-treatment (T2)	PTPN1	1.41121	4.78949	1.67206e-06	0.000608593
Baseline (T1) vs On-treatment (T2)	VSTM5	-1.4086	-4.77629	1.78558e-06	0.000639725
Baseline (T1) vs On-treatment (T2)	RASD1	1.79334	4.76993	1.84293e-06	0.000639725
Baseline (T1) vs On-treatment (T2)	CIC	1.74989	4.76769	1.86348e-06	0.000639725
Baseline (T1) vs On-treatment (T2)	SPAG7	1.23592	4.76665	1.87318e-06	0.000639725
Baseline (T1) vs On-treatment (T2)	CEP131	1.55633	4.76651	1.87447e-06	0.000639725
Baseline (T1) vs On-treatment (T2)	FN3KRP	1.9744	4.76619	1.87743e-06	0.000639725
Baseline (T1) vs On-treatment (T2)	KRI1	1.74256	4.76	1.93596e-06	0.000643266
Baseline (T1) vs On-treatment (T2)	RAB11FIP4	2.31702	4.75909	1.94467e-06	0.000643266
Baseline (T1) vs On-treatment (T2)	PTBP1	1.47553	4.75874	1.94807e-06	0.000643266
Baseline (T1) vs On-treatment (T2)	PLEC	2.03464	4.74834	2.05089e-06	0.000665074
Baseline (T1) vs On-treatment (T2)	ZNF652	1.85283	4.74705	2.06403e-06	0.000665074
Baseline (T1) vs On-treatment (T2)	NEU1	1.4336	4.74513	2.08375e-06	0.000665074
Baseline (T1) vs On-treatment (T2)	DBP	1.67499	4.7433	2.10264e-06	0.000665074
Baseline (T1) vs On-treatment (T2)	HYAL1	1.26399	4.74183	2.11794e-06	0.000665074
Baseline (T1) vs On-treatment (T2)	GATAD2B	1.44167	4.73769	2.16173e-06	0.000672234
Baseline (T1) vs On-treatment (T2)	SLC35G6	1.61609	4.73261	2.21651e-06	0.000682643
Baseline (T1) vs On-treatment (T2)	FKBP8	2.13966	4.72962	2.24939e-06	0.000686171
Baseline (T1) vs On-treatment (T2)	FAM107B	2.02898	4.72512	2.29983e-06	0.000694939
Baseline (T1) vs On-treatment (T2)	TCF3	1.60151	4.71866	2.37407e-06	0.000705014
Baseline (T1) vs On-treatment (T2)	PHF12	1.76495	4.71839	2.37719e-06	0.000705014
Baseline (T1) vs On-treatment (T2)	BRF1	1.90699	4.7097	2.48079e-06	0.000724257
Baseline (T1) vs On-treatment (T2)	PIN1	1.49949	4.70832	2.49767e-06	0.000724257
Baseline (T1) vs On-treatment (T2)	PRMT1	1.40959	4.70732	2.50991e-06	0.000724257
Baseline (T1) vs On-treatment (T2)	PFKFB4	1.50296	4.69482	2.66843e-06	0.000758522
Baseline (T1) vs On-treatment (T2)	LRRC45	1.31476	4.69424	2.67602e-06	0.000758522
Baseline (T1) vs On-treatment (T2)	FAM83F	1.71169	4.68692	2.77345e-06	0.000776406
Baseline (T1) vs On-treatment (T2)	MED26	1.80863	4.68588	2.7876e-06	0.000776406
Baseline (T1) vs On-treatment (T2)	IL6ST	1.47739	4.68357	2.81926e-06	0.000778456
Baseline (T1) vs On-treatment (T2)	SSSCA1	1.73377	4.67873	2.88659e-06	0.000790234
Baseline (T1) vs On-treatment (T2)	MBD3	1.89722	4.67687	2.91294e-06	0.000790689
Baseline (T1) vs On-treatment (T2)	CWC25	1.76659	4.67377	2.95718e-06	0.000795952
Baseline (T1) vs On-treatment (T2)	YIF1B	1.64248	4.67155	2.98933e-06	0.000797902
Baseline (T1) vs On-treatment (T2)	FAM117A	1.65789	4.66588	3.07302e-06	0.000813462
Baseline (T1) vs On-treatment (T2)	OPA3	1.47198	4.66087	3.1487e-06	0.000817494
Baseline (T1) vs On-treatment (T2)	CIRBP	1.61657	4.66038	3.15622e-06	0.000817494
Baseline (T1) vs On-treatment (T2)	ZBTB7B	1.7843	4.65982	3.16482e-06	0.000817494
Baseline (T1) vs On-treatment (T2)	MICALL2	1.32975	4.64731	3.36288e-06	0.000861704
Baseline (T1) vs On-treatment (T2)	BORCS6	1.55127	4.64506	3.39976e-06	0.000864242
Baseline (T1) vs On-treatment (T2)	ATPAF2	1.58139	4.63581	3.55548e-06	0.000889899
Baseline (T1) vs On-treatment (T2)	ZNF584	1.61023	4.63422	3.58278e-06	0.000889899
Baseline (T1) vs On-treatment (T2)	GPBP1	1.36	4.63415	3.58405e-06	0.000889899
Baseline (T1) vs On-treatment (T2)	NBAS	-1.34185	-4.62957	3.66427e-06	0.00089755
Baseline (T1) vs On-treatment (T2)	CDKN1C	1.6525	4.62919	3.6709e-06	0.00089755
Baseline (T1) vs On-treatment (T2)	BZW1	1.68303	4.62172	3.80563e-06	0.000923442
Baseline (T1) vs On-treatment (T2)	UQCR11	1.99483	4.6178	3.87831e-06	0.000934001
Baseline (T1) vs On-treatment (T2)	SDE2	1.58944	4.60335	4.15745e-06	0.000988994
Baseline (T1) vs On-treatment (T2)	SERTAD3	1.5719	4.6028	4.16841e-06	0.000988994
Baseline (T1) vs On-treatment (T2)	HIST2H2AC	1.64043	4.59976	4.22984e-06	0.00099619
Baseline (T1) vs On-treatment (T2)	VPS26A	1.58462	4.59778	4.27006e-06	0.000998322
Baseline (T1) vs On-treatment (T2)	ZMIZ2	1.76206	4.58998	4.43281e-06	0.00102886
Baseline (T1) vs On-treatment (T2)	NXF1	1.71997	4.58662	4.50484e-06	0.00103806
Baseline (T1) vs On-treatment (T2)	TAF4	1.59312	4.57594	4.74079e-06	0.00108462
Baseline (T1) vs On-treatment (T2)	IER2	1.51845	4.56994	4.87868e-06	0.00110525
Baseline (T1) vs On-treatment (T2)	AKAP8	1.40036	4.56903	4.89995e-06	0.00110525
Baseline (T1) vs On-treatment (T2)	PRRC2A	1.36908	4.56335	5.03441e-06	0.00112764
Baseline (T1) vs On-treatment (T2)	PRICKLE4	1.23968	4.54752	5.4283e-06	0.00119874
Baseline (T1) vs On-treatment (T2)	ABTB2	1.65536	4.54677	5.4476e-06	0.00119874
Baseline (T1) vs On-treatment (T2)	DLGAP4	1.56636	4.54613	5.46412e-06	0.00119874
Baseline (T1) vs On-treatment (T2)	C11orf44	-1.85272	-4.54205	5.57089e-06	0.00120564
Baseline (T1) vs On-treatment (T2)	SAFB2	1.74492	4.54089	5.60173e-06	0.00120564
Baseline (T1) vs On-treatment (T2)	RAVER1	1.79334	4.54032	5.61693e-06	0.00120564
Baseline (T1) vs On-treatment (T2)	STK11	1.75727	4.53922	5.64614e-06	0.00120564
Baseline (T1) vs On-treatment (T2)	HSP90AB1	1.60089	4.53694	5.70766e-06	0.0012107
Baseline (T1) vs On-treatment (T2)	MNT	1.44789	4.53404	5.78651e-06	0.00121935
Baseline (T1) vs On-treatment (T2)	MRPL38	1.39161	4.52963	5.90862e-06	0.00122945
Baseline (T1) vs On-treatment (T2)	ABHD8	1.55669	4.52954	5.91119e-06	0.00122945
Baseline (T1) vs On-treatment (T2)	VRK3	1.48278	4.52436	6.05775e-06	0.00125181
Baseline (T1) vs On-treatment (T2)	MAN1B1	1.24207	4.52079	6.16107e-06	0.00126499
Baseline (T1) vs On-treatment (T2)	SHC1	1.5063	4.51028	6.47411e-06	0.00131994
Baseline (T1) vs On-treatment (T2)	SSUH2	-1.67198	-4.50857	6.52652e-06	0.00131994
Baseline (T1) vs On-treatment (T2)	COMMD3-BMI1	1.69718	4.50774	6.55229e-06	0.00131994
Baseline (T1) vs On-treatment (T2)	NOLC1	1.45804	4.50495	6.63876e-06	0.00132677
Baseline (T1) vs On-treatment (T2)	USPL1	1.54988	4.50399	6.66905e-06	0.00132677
Baseline (T1) vs On-treatment (T2)	MIEF2	1.55927	4.50215	6.72689e-06	0.00133001
Baseline (T1) vs On-treatment (T2)	ZBTB37	1.33521	4.49575	6.93267e-06	0.00136229
Baseline (T1) vs On-treatment (T2)	CTB-147N14.6	1.74287	4.49019	7.11607e-06	0.0013898
Baseline (T1) vs On-treatment (T2)	C1QTNF6	1.7804	4.47687	7.57459e-06	0.00146996
Baseline (T1) vs On-treatment (T2)	ACSS2	1.25598	4.47564	7.61828e-06	0.00146996
Baseline (T1) vs On-treatment (T2)	PVRL2	1.6009	4.47421	7.66936e-06	0.00147096
Baseline (T1) vs On-treatment (T2)	C21orf58	1.54556	4.4724	7.73478e-06	0.0014746
Baseline (T1) vs On-treatment (T2)	B3GALT6	1.58267	4.47114	7.78043e-06	0.0014746
Baseline (T1) vs On-treatment (T2)	PGP	1.49394	4.46813	7.89047e-06	0.00148666
Baseline (T1) vs On-treatment (T2)	EMC9	1.35541	4.46652	7.95015e-06	0.00148914
Baseline (T1) vs On-treatment (T2)	USP36	1.43023	4.46365	8.05763e-06	0.0015005
Baseline (T1) vs On-treatment (T2)	SMARCA4	1.70668	4.45412	8.42388e-06	0.00155964
Baseline (T1) vs On-treatment (T2)	ZNF699	1.64487	4.45255	8.48551e-06	0.00156202
Baseline (T1) vs On-treatment (T2)	NAV2	-1.39743	-4.4484	8.65116e-06	0.00158098
Baseline (T1) vs On-treatment (T2)	SNX15	1.55614	4.44751	8.68726e-06	0.00158098
Baseline (T1) vs On-treatment (T2)	CUTA	1.21106	4.44181	8.92057e-06	0.00161427
Baseline (T1) vs On-treatment (T2)	ERRFI1	1.54776	4.43796	9.0815e-06	0.00162685
Baseline (T1) vs On-treatment (T2)	TMEM256	1.34025	4.43772	9.09166e-06	0.00162685
Baseline (T1) vs On-treatment (T2)	PSMD8	1.60125	4.43614	9.15878e-06	0.00162975
Baseline (T1) vs On-treatment (T2)	ARNT	1.47573	4.43044	9.40422e-06	0.00166418
Baseline (T1) vs On-treatment (T2)	NUMA1	1.19923	4.42633	9.58482e-06	0.00168597
Baseline (T1) vs On-treatment (T2)	SH2D3C	1.44517	4.425	9.64442e-06	0.00168597
Baseline (T1) vs On-treatment (T2)	ZDHHC5	1.19749	4.42408	9.68525e-06	0.00168597
Baseline (T1) vs On-treatment (T2)	FBXL12	1.34807	4.42185	9.78613e-06	0.00169432
Baseline (T1) vs On-treatment (T2)	CDC34	1.76524	4.41838	9.94456e-06	0.0017125
Baseline (T1) vs On-treatment (T2)	MTRNR2L12	-1.27328	-4.41657	1.00279e-05	0.0017176
Baseline (T1) vs On-treatment (T2)	BLOC1S3	1.25459	4.41444	1.01271e-05	0.00172538
Baseline (T1) vs On-treatment (T2)	PNKP	1.37571	4.40595	1.05324e-05	0.00176569
Baseline (T1) vs On-treatment (T2)	TIMP3	2.0767	4.40568	1.05454e-05	0.00176569
Baseline (T1) vs On-treatment (T2)	ACVR1B	1.64606	4.40511	1.0573e-05	0.00176569
Baseline (T1) vs On-treatment (T2)	RFX1	1.43736	4.40475	1.05907e-05	0.00176569
Baseline (T1) vs On-treatment (T2)	FERMT1	-1.30942	-4.40286	1.06832e-05	0.00176569
Baseline (T1) vs On-treatment (T2)	TIMM44	1.31078	4.40263	1.06945e-05	0.00176569
Baseline (T1) vs On-treatment (T2)	EHBP1L1	2.05266	4.40025	1.08127e-05	0.00177606
Baseline (T1) vs On-treatment (T2)	EME2	1.40868	4.39892	1.08791e-05	0.00177785
Baseline (T1) vs On-treatment (T2)	PPP2R4	1.6323	4.393	1.11798e-05	0.00181771
Baseline (T1) vs On-treatment (T2)	ZHX1	1.17094	4.38549	1.15723e-05	0.00187202
Baseline (T1) vs On-treatment (T2)	DHFR	-1.30102	-4.38323	1.16935e-05	0.00188068
Baseline (T1) vs On-treatment (T2)	PACSIN2	1.68999	4.3823	1.17432e-05	0.00188068
Baseline (T1) vs On-treatment (T2)	CBX8	1.48181	4.38061	1.18347e-05	0.00188589
Baseline (T1) vs On-treatment (T2)	PPM1J	1.38213	4.37043	1.24002e-05	0.00196623
Baseline (T1) vs On-treatment (T2)	ILDR2	-1.26453	-4.36521	1.26999e-05	0.00200005
Baseline (T1) vs On-treatment (T2)	NAA40	1.26108	4.36394	1.27739e-05	0.00200005
Baseline (T1) vs On-treatment (T2)	ODF2	1.63625	4.36348	1.28008e-05	0.00200005
Baseline (T1) vs On-treatment (T2)	RASSF7	1.60904	4.35888	1.30731e-05	0.00203267
Baseline (T1) vs On-treatment (T2)	RPL27	1.65237	4.35729	1.31685e-05	0.00203762
Baseline (T1) vs On-treatment (T2)	ZNF488	1.35823	4.35618	1.32353e-05	0.00203811
Baseline (T1) vs On-treatment (T2)	POLR3D	1.75309	4.35469	1.33253e-05	0.00203992
Baseline (T1) vs On-treatment (T2)	ZDHHC24	1.46728	4.35389	1.33744e-05	0.00203992
Baseline (T1) vs On-treatment (T2)	ATP2C1	-1.98665	-4.35148	1.35224e-05	0.00205271
Baseline (T1) vs On-treatment (T2)	CTCF	1.54452	4.35024	1.3599e-05	0.00205461
Baseline (T1) vs On-treatment (T2)	PPIA	1.70148	4.34855	1.37043e-05	0.00206079
Baseline (T1) vs On-treatment (T2)	PPARD	1.28502	4.34255	1.40841e-05	0.00209215
Baseline (T1) vs On-treatment (T2)	CEMP1	1.75243	4.3425	1.40873e-05	0.00209215
Baseline (T1) vs On-treatment (T2)	CDH4	-1.52845	-4.34216	1.41088e-05	0.00209215
Baseline (T1) vs On-treatment (T2)	ATP2A2	1.45929	4.33696	1.44465e-05	0.00213235
Baseline (T1) vs On-treatment (T2)	DENND3	1.2757	4.3355	1.45429e-05	0.00213673
Baseline (T1) vs On-treatment (T2)	ZNF77	1.47439	4.33262	1.47347e-05	0.00215504
Baseline (T1) vs On-treatment (T2)	TEAD3	1.42194	4.33009	1.49052e-05	0.00217006
Baseline (T1) vs On-treatment (T2)	C11orf98	1.7801	4.32754	1.50781e-05	0.00218531
Baseline (T1) vs On-treatment (T2)	KHDRBS1	1.4353	4.32357	1.53526e-05	0.00221506
Baseline (T1) vs On-treatment (T2)	MZF1	1.3388	4.3182	1.57308e-05	0.00224699
Baseline (T1) vs On-treatment (T2)	ZNF700	1.83488	4.31796	1.57481e-05	0.00224699
Baseline (T1) vs On-treatment (T2)	SLC25A41	1.04535	4.31745	1.57843e-05	0.00224699
Baseline (T1) vs On-treatment (T2)	MKNK2	1.6876	4.30722	1.6532e-05	0.00233939
Baseline (T1) vs On-treatment (T2)	KIFC1	1.14214	4.30565	1.66498e-05	0.00233939
Baseline (T1) vs On-treatment (T2)	CYTH2	1.13893	4.3035	1.68123e-05	0.00233939
Baseline (T1) vs On-treatment (T2)	CCSER2	-1.70579	-4.30317	1.68372e-05	0.00233939
Baseline (T1) vs On-treatment (T2)	PTK6	1.21711	4.30285	1.68613e-05	0.00233939
Baseline (T1) vs On-treatment (T2)	LBR	1.4973	4.30272	1.68717e-05	0.00233939
Baseline (T1) vs On-treatment (T2)	DACT3	1.25307	4.30067	1.70285e-05	0.00234654
Baseline (T1) vs On-treatment (T2)	PPFIA3	1.65109	4.30013	1.70698e-05	0.00234654
Baseline (T1) vs On-treatment (T2)	ATP6V0C	1.87006	4.29624	1.73722e-05	0.00236241
Baseline (T1) vs On-treatment (T2)	KIRREL3	-1.70917	-4.2961	1.73826e-05	0.00236241
Baseline (T1) vs On-treatment (T2)	CCDC61	1.33612	4.2958	1.74065e-05	0.00236241
Baseline (T1) vs On-treatment (T2)	JARID2	1.31872	4.29476	1.74883e-05	0.0023635
Baseline (T1) vs On-treatment (T2)	GNAI2	1.16342	4.28706	1.81053e-05	0.0024366
Baseline (T1) vs On-treatment (T2)	ERN1	1.5748	4.28526	1.82522e-05	0.0024461
Baseline (T1) vs On-treatment (T2)	ZNF217	1.40258	4.28153	1.85614e-05	0.00247717
Baseline (T1) vs On-treatment (T2)	ANGPTL6	1.52406	4.27976	1.87091e-05	0.00248653
Baseline (T1) vs On-treatment (T2)	RASSF1	1.37586	4.27392	1.92068e-05	0.00254212
Baseline (T1) vs On-treatment (T2)	SMG9	1.59021	4.27162	1.94061e-05	0.0025462
Baseline (T1) vs On-treatment (T2)	PTPRG	-1.39455	-4.27021	1.9529e-05	0.0025462
Baseline (T1) vs On-treatment (T2)	CMIP	1.67158	4.26961	1.95813e-05	0.0025462
Baseline (T1) vs On-treatment (T2)	NR2C2	-1.65816	-4.26906	1.96298e-05	0.0025462
Baseline (T1) vs On-treatment (T2)	MBD6	1.45571	4.269	1.96351e-05	0.0025462
Baseline (T1) vs On-treatment (T2)	SNX8	1.62159	4.26759	1.97599e-05	0.00255205
Baseline (T1) vs On-treatment (T2)	MOSPD3	1.3851	4.26591	1.99085e-05	0.0025592
Baseline (T1) vs On-treatment (T2)	MINK1	1.68243	4.26516	1.9976e-05	0.0025592
Baseline (T1) vs On-treatment (T2)	HNRNPL	1.08653	4.26428	2.00549e-05	0.0025592
Baseline (T1) vs On-treatment (T2)	TOP2A	1.52433	4.26157	2.02996e-05	0.00258015
Baseline (T1) vs On-treatment (T2)	FSTL3	1.50705	4.26031	2.04145e-05	0.00258449
Baseline (T1) vs On-treatment (T2)	CEBPB	1.46308	4.25728	2.06932e-05	0.00260044
Baseline (T1) vs On-treatment (T2)	STAT3	1.30178	4.25717	2.07028e-05	0.00260044
Baseline (T1) vs On-treatment (T2)	GNL1	1.42394	4.25079	2.13014e-05	0.00266517
Baseline (T1) vs On-treatment (T2)	SH3TC2	-1.62137	-4.24657	2.17064e-05	0.00270528
Baseline (T1) vs On-treatment (T2)	CIRBP	1.41414	4.24438	2.19196e-05	0.00271582
Baseline (T1) vs On-treatment (T2)	UBC	1.64005	4.24396	2.19606e-05	0.00271582
Baseline (T1) vs On-treatment (T2)	NREP	-1.89261	-4.24096	2.22561e-05	0.00273886
Baseline (T1) vs On-treatment (T2)	NR2F6	1.64426	4.24034	2.23179e-05	0.00273886
Baseline (T1) vs On-treatment (T2)	RAB40C	1.5281	4.23888	2.24634e-05	0.0027462
Baseline (T1) vs On-treatment (T2)	H3F3B	1.52825	4.23612	2.2742e-05	0.00276968
Baseline (T1) vs On-treatment (T2)	SLBP	1.46856	4.23378	2.29795e-05	0.00278801
Baseline (T1) vs On-treatment (T2)	SGMS2	-1.02899	-4.23289	2.30705e-05	0.00278849
Baseline (T1) vs On-treatment (T2)	SIN3A	1.22412	4.23103	2.32626e-05	0.00280113
Baseline (T1) vs On-treatment (T2)	RAD18	-1.61373	-4.22814	2.35636e-05	0.00280913
Baseline (T1) vs On-treatment (T2)	HMGA1	1.46612	4.22789	2.35897e-05	0.00280913
Baseline (T1) vs On-treatment (T2)	ARHGEF7	-1.46269	-4.2276	2.36194e-05	0.00280913
Baseline (T1) vs On-treatment (T2)	LRTOMT	1.50106	4.22703	2.36798e-05	0.00280913
Baseline (T1) vs On-treatment (T2)	FBRS	1.47157	4.22475	2.39201e-05	0.00282153
Baseline (T1) vs On-treatment (T2)	CDC42BPB	1.2468	4.22437	2.39605e-05	0.00282153
Baseline (T1) vs On-treatment (T2)	DAZAP1	1.62621	4.22351	2.40522e-05	0.00282195
Baseline (T1) vs On-treatment (T2)	CACNA1G	1.68189	4.2194	2.44952e-05	0.00286021
Baseline (T1) vs On-treatment (T2)	USP32	1.31862	4.21883	2.45569e-05	0.00286021
Baseline (T1) vs On-treatment (T2)	PDLIM7	1.3849	4.21783	2.46666e-05	0.00286258
Baseline (T1) vs On-treatment (T2)	TEAD3	1.15906	4.21322	2.51761e-05	0.00291092
Baseline (T1) vs On-treatment (T2)	PC	1.20738	4.21242	2.5265e-05	0.00291092
Baseline (T1) vs On-treatment (T2)	CALR	1.37253	4.20883	2.56694e-05	0.00293924
Baseline (T1) vs On-treatment (T2)	BPHL	1.16931	4.20861	2.56943e-05	0.00293924
Baseline (T1) vs On-treatment (T2)	PNKP	1.6595	4.20557	2.60427e-05	0.00295005
Baseline (T1) vs On-treatment (T2)	NUMBL	1.7592	4.20547	2.60537e-05	0.00295005
Baseline (T1) vs On-treatment (T2)	NOS1AP	-1.81059	-4.20537	2.6065e-05	0.00295005
Baseline (T1) vs On-treatment (T2)	TRAPPC9	-1.24993	-4.19972	2.67245e-05	0.00301404
Baseline (T1) vs On-treatment (T2)	KDM2A	1.40048	4.19317	2.7508e-05	0.00308629
Baseline (T1) vs On-treatment (T2)	PPFIA1	1.3021	4.19276	2.75579e-05	0.00308629
Baseline (T1) vs On-treatment (T2)	BSG	1.6405	4.19129	2.77377e-05	0.0030956
Baseline (T1) vs On-treatment (T2)	C20orf24	1.26648	4.18766	2.8185e-05	0.00312543
Baseline (T1) vs On-treatment (T2)	PKM	1.63883	4.18603	2.83876e-05	0.00312543
Baseline (T1) vs On-treatment (T2)	DDIT4	1.29274	4.18597	2.83951e-05	0.00312543
Baseline (T1) vs On-treatment (T2)	STIP1	1.07985	4.18585	2.84099e-05	0.00312543
Baseline (T1) vs On-treatment (T2)	YIF1A	1.205	4.18519	2.84928e-05	0.00312543
Baseline (T1) vs On-treatment (T2)	ACBD4	1.72148	4.18349	2.87068e-05	0.00313816
Baseline (T1) vs On-treatment (T2)	DALRD3	1.41218	4.18171	2.8932e-05	0.00314421
Baseline (T1) vs On-treatment (T2)	ARRB2	1.34254	4.18151	2.89585e-05	0.00314421
Baseline (T1) vs On-treatment (T2)	SNTB1	-1.73292	-4.17812	2.93932e-05	0.00318044
Baseline (T1) vs On-treatment (T2)	44083	1.59656	4.17736	2.94908e-05	0.00318044
Baseline (T1) vs On-treatment (T2)	TMTC2	-1.34453	-4.17533	2.97549e-05	0.00319815
Baseline (T1) vs On-treatment (T2)	TOP3A	1.51118	4.174	2.99298e-05	0.00320619
Baseline (T1) vs On-treatment (T2)	COX10	-1.32367	-4.16987	3.04775e-05	0.00324433
Baseline (T1) vs On-treatment (T2)	PIGU	1.25471	4.16979	3.04884e-05	0.00324433
Baseline (T1) vs On-treatment (T2)	FAM53B	-1.69585	-4.16584	3.10202e-05	0.00328999
Baseline (T1) vs On-treatment (T2)	ZPLD1	-1.85162	-4.16405	3.12647e-05	0.00330498
Baseline (T1) vs On-treatment (T2)	CHSY1	1.73604	4.16042	3.17665e-05	0.00334698
Baseline (T1) vs On-treatment (T2)	ITGA3	1.60993	4.15917	3.19404e-05	0.00334729
Baseline (T1) vs On-treatment (T2)	ZNF7	1.26846	4.15871	3.20055e-05	0.00334729
Baseline (T1) vs On-treatment (T2)	SP1	1.0445	4.1577	3.21473e-05	0.00334729
Baseline (T1) vs On-treatment (T2)	HRAS	1.43848	4.15684	3.22683e-05	0.00334729
Baseline (T1) vs On-treatment (T2)	VPS52	1.18926	4.15667	3.22919e-05	0.00334729
Baseline (T1) vs On-treatment (T2)	FAM102A	1.43971	4.1554	3.24725e-05	0.00335515
Baseline (T1) vs On-treatment (T2)	TUBG1	1.58427	4.15275	3.28504e-05	0.00338327
Baseline (T1) vs On-treatment (T2)	HAUS8	1.35962	4.14823	3.35056e-05	0.00343969
Baseline (T1) vs On-treatment (T2)	SIPA1	1.17472	4.14295	3.42862e-05	0.00350706
Baseline (T1) vs On-treatment (T2)	BAIAP2	1.39536	4.14232	3.43807e-05	0.00350706
Baseline (T1) vs On-treatment (T2)	C14orf119	1.26195	4.1381	3.50194e-05	0.00356056
Baseline (T1) vs On-treatment (T2)	ZDHHC12	1.38355	4.13739	3.51276e-05	0.00356056
Baseline (T1) vs On-treatment (T2)	HNRNPUL2	1.44447	4.13534	3.54429e-05	0.00358119
Baseline (T1) vs On-treatment (T2)	PXT1	1.10033	4.13188	3.59803e-05	0.00361152
Baseline (T1) vs On-treatment (T2)	MYO18A	1.40389	4.13174	3.60022e-05	0.00361152
Baseline (T1) vs On-treatment (T2)	HSPB11	1.21614	4.13124	3.60814e-05	0.00361152
Baseline (T1) vs On-treatment (T2)	BAHCC1	1.40715	4.12981	3.63059e-05	0.00361298
Baseline (T1) vs On-treatment (T2)	C19orf43	1.81626	4.12971	3.63215e-05	0.00361298
Baseline (T1) vs On-treatment (T2)	KCNC3	1.27486	4.12894	3.64446e-05	0.00361399
Baseline (T1) vs On-treatment (T2)	DGAT1	1.21141	4.12723	3.67157e-05	0.00362668
Baseline (T1) vs On-treatment (T2)	DNAJB1	1.30307	4.126	3.69122e-05	0.00362668
Baseline (T1) vs On-treatment (T2)	ESRRA	1.37929	4.1238	3.7268e-05	0.00365044
Baseline (T1) vs On-treatment (T2)	RAB11FIP5	1.68648	4.12204	3.75525e-05	0.00365725
Baseline (T1) vs On-treatment (T2)	ILF3	1.51328	4.12093	3.77341e-05	0.00365725
Baseline (T1) vs On-treatment (T2)	NFKBIB	1.19851	4.12082	3.77519e-05	0.00365725
Baseline (T1) vs On-treatment (T2)	LSM4	1.3989	4.12057	3.77943e-05	0.00365725
Baseline (T1) vs On-treatment (T2)	NBR1	1.70713	4.1192	3.80197e-05	0.00366798
Baseline (T1) vs On-treatment (T2)	MAP3K2	1.44513	4.11674	3.84268e-05	0.00368798
Baseline (T1) vs On-treatment (T2)	MKL1	1.41815	4.11656	3.84573e-05	0.00368798
Baseline (T1) vs On-treatment (T2)	PPP1CC	1.62307	4.11572	3.85968e-05	0.00369031
Baseline (T1) vs On-treatment (T2)	TUBA4A	1.74075	4.11281	3.90879e-05	0.00371983
Baseline (T1) vs On-treatment (T2)	EIF5	1.28865	4.11251	3.91378e-05	0.00371983
Baseline (T1) vs On-treatment (T2)	HINT2	1.21709	4.10844	3.98336e-05	0.00377226
Baseline (T1) vs On-treatment (T2)	UHRF1	1.59305	4.10761	3.9977e-05	0.00377226
Baseline (T1) vs On-treatment (T2)	RPL35	1.42978	4.10723	4.00427e-05	0.00377226
Baseline (T1) vs On-treatment (T2)	NARF	1.22893	4.10151	4.10455e-05	0.00385539
Baseline (T1) vs On-treatment (T2)	CD109	-1.78668	-4.09665	4.19178e-05	0.00392581
Baseline (T1) vs On-treatment (T2)	SNAI1	1.47932	4.09357	4.24784e-05	0.00396672
Baseline (T1) vs On-treatment (T2)	UVRAG	1.06238	4.09265	4.26468e-05	0.00396773
Baseline (T1) vs On-treatment (T2)	SENP3	1.18798	4.09216	4.2737e-05	0.00396773
Baseline (T1) vs On-treatment (T2)	PBX2	1.74541	4.0908	4.29883e-05	0.00397191
Baseline (T1) vs On-treatment (T2)	TBCC	1.08004	4.09058	4.30301e-05	0.00397191
Baseline (T1) vs On-treatment (T2)	SNX15	1.65962	4.08963	4.32057e-05	0.00397667
Baseline (T1) vs On-treatment (T2)	ZNF674	1.69772	4.08842	4.34318e-05	0.00398602
Baseline (T1) vs On-treatment (T2)	TMEM160	1.44578	4.08294	4.44693e-05	0.00406468
Baseline (T1) vs On-treatment (T2)	STARD10	1.40601	4.08256	4.45427e-05	0.00406468
Baseline (T1) vs On-treatment (T2)	FLYWCH1	1.82828	4.08137	4.47719e-05	0.00407399
Baseline (T1) vs On-treatment (T2)	DOCK2	-1.24633	-4.07656	4.57063e-05	0.00414723
Baseline (T1) vs On-treatment (T2)	PLEKHG2	1.44295	4.07484	4.60452e-05	0.00415524
Baseline (T1) vs On-treatment (T2)	HIP1	1.29664	4.0748	4.60541e-05	0.00415524
Baseline (T1) vs On-treatment (T2)	GATAD2A	1.39796	4.07269	4.64723e-05	0.0041812
Baseline (T1) vs On-treatment (T2)	PTTG1IP	1.62105	4.06724	4.75734e-05	0.00425842
Baseline (T1) vs On-treatment (T2)	RAD9A	1.46693	4.06713	4.75965e-05	0.00425842
Baseline (T1) vs On-treatment (T2)	RHOF	1.6318	4.06484	4.8066e-05	0.00428845
Baseline (T1) vs On-treatment (T2)	HS6ST1	-1.42366	-4.06392	4.8256e-05	0.00428946
Baseline (T1) vs On-treatment (T2)	SMYD3	-1.3459	-4.06349	4.83451e-05	0.00428946
Baseline (T1) vs On-treatment (T2)	ERF	1.74826	4.06008	4.90566e-05	0.00432828
Baseline (T1) vs On-treatment (T2)	DUSP5	1.33397	4.0595	4.91779e-05	0.00432828
Baseline (T1) vs On-treatment (T2)	WIZ	1.86772	4.05945	4.91881e-05	0.00432828
Baseline (T1) vs On-treatment (T2)	PAFAH1B3	1.58966	4.05644	4.98259e-05	0.00437239
Baseline (T1) vs On-treatment (T2)	ZFYVE26	1.59363	4.05579	4.99641e-05	0.00437254
Baseline (T1) vs On-treatment (T2)	CALM2	1.71618	4.05322	5.05181e-05	0.00440897
Baseline (T1) vs On-treatment (T2)	TMEM38A	1.3433	4.04906	5.1423e-05	0.00447576
Baseline (T1) vs On-treatment (T2)	SAMHD1	1.26764	4.04617	5.20631e-05	0.00450446
Baseline (T1) vs On-treatment (T2)	MAPRE1	1.44519	4.04614	5.20689e-05	0.00450446
Baseline (T1) vs On-treatment (T2)	RING1	1.82714	4.04555	5.22009e-05	0.00450446
Baseline (T1) vs On-treatment (T2)	FBXO27	1.42304	4.04402	5.25416e-05	0.00450446
Baseline (T1) vs On-treatment (T2)	DPP9	1.33325	4.04383	5.25852e-05	0.00450446
Baseline (T1) vs On-treatment (T2)	MPRIP	1.40585	4.04324	5.27168e-05	0.00450446
Baseline (T1) vs On-treatment (T2)	DGCR2	1.69641	4.04315	5.27372e-05	0.00450446
Baseline (T1) vs On-treatment (T2)	BAG5	1.56441	4.03785	5.39439e-05	0.00457648
Baseline (T1) vs On-treatment (T2)	PER3	1.06374	4.03771	5.39749e-05	0.00457648
Baseline (T1) vs On-treatment (T2)	GNA12	1.14195	4.03749	5.40263e-05	0.00457648
Baseline (T1) vs On-treatment (T2)	SSSCA1	1.33356	4.03694	5.41519e-05	0.00457648
Baseline (T1) vs On-treatment (T2)	L3MBTL2	1.7579	4.03584	5.44078e-05	0.004586
Baseline (T1) vs On-treatment (T2)	GNAI2	1.59136	4.03444	5.47324e-05	0.00460028
Baseline (T1) vs On-treatment (T2)	YWHAE	1.65993	4.03388	5.48644e-05	0.00460028
Baseline (T1) vs On-treatment (T2)	CTTN	1.51569	4.03091	5.55609e-05	0.00463427
Baseline (T1) vs On-treatment (T2)	ELOF1	1.86569	4.03067	5.56192e-05	0.00463427
Baseline (T1) vs On-treatment (T2)	TOLLIP	1.47204	4.03031	5.57038e-05	0.00463427
Baseline (T1) vs On-treatment (T2)	FAM46B	1.39793	4.02912	5.59852e-05	0.00463632
Baseline (T1) vs On-treatment (T2)	CYHR1	1.61576	4.02877	5.60699e-05	0.00463632
Baseline (T1) vs On-treatment (T2)	CBX4	1.46215	4.02838	5.61627e-05	0.00463632
Baseline (T1) vs On-treatment (T2)	ASF1B	1.14608	4.0266	5.65884e-05	0.00465945
Baseline (T1) vs On-treatment (T2)	DOHH	1.78316	4.02546	5.68633e-05	0.00467008
Baseline (T1) vs On-treatment (T2)	MYPOP	1.53037	4.02384	5.72558e-05	0.00467833
Baseline (T1) vs On-treatment (T2)	MEPCE	1.48085	4.01567	5.92782e-05	0.00483125
Baseline (T1) vs On-treatment (T2)	TLE2	1.59824	4.01416	5.96576e-05	0.00484935
Baseline (T1) vs On-treatment (T2)	MNT	1.23716	4.01359	5.9803e-05	0.00484935
Baseline (T1) vs On-treatment (T2)	TEAD1	1.32159	4.00961	6.08197e-05	0.00491933
Baseline (T1) vs On-treatment (T2)	PPP3CB	1.43919	4.00611	6.17273e-05	0.00494489
Baseline (T1) vs On-treatment (T2)	THRB	-1.51419	-4.00583	6.18002e-05	0.00494489
Baseline (T1) vs On-treatment (T2)	C19orf54	1.29039	4.00557	6.1868e-05	0.00494489
Baseline (T1) vs On-treatment (T2)	AMOTL1	-1.54096	-4.00548	6.18923e-05	0.00494489
Baseline (T1) vs On-treatment (T2)	PAFAH1B1	1.39795	4.00542	6.19076e-05	0.00494489
Baseline (T1) vs On-treatment (T2)	SPRYD3	1.1932	4.00393	6.22989e-05	0.00495699
Baseline (T1) vs On-treatment (T2)	ITPK1	-1.23561	-4.00367	6.23686e-05	0.00495699
Baseline (T1) vs On-treatment (T2)	PSENEN	1.33508	4.00293	6.25633e-05	0.00496016
Baseline (T1) vs On-treatment (T2)	KIAA0895L	1.49211	3.99999	6.33449e-05	0.00499602
Baseline (T1) vs On-treatment (T2)	RAB11B	1.24908	3.99964	6.34376e-05	0.00499602
Baseline (T1) vs On-treatment (T2)	ACTN1	1.18643	3.99947	6.34836e-05	0.00499602
Baseline (T1) vs On-treatment (T2)	MRPS28	-1.32228	-3.9987	6.36912e-05	0.00500007
Baseline (T1) vs On-treatment (T2)	ARHGDIA	1.83211	3.99661	6.4257e-05	0.00502341
Baseline (T1) vs On-treatment (T2)	CNNM2	1.16987	3.99644	6.43022e-05	0.00502341
Baseline (T1) vs On-treatment (T2)	POP5	1.47773	3.99108	6.57734e-05	0.00511523
Baseline (T1) vs On-treatment (T2)	ARFGAP2	1.32478	3.99099	6.57969e-05	0.00511523
Baseline (T1) vs On-treatment (T2)	ADCK4	1.64069	3.99027	6.59976e-05	0.00511841
Baseline (T1) vs On-treatment (T2)	DMC1	2.01336	3.98728	6.68358e-05	0.00517089
Baseline (T1) vs On-treatment (T2)	ODC1	1.31712	3.98416	6.77203e-05	0.0052267
Baseline (T1) vs On-treatment (T2)	JUNB	1.61412	3.98299	6.80529e-05	0.00523028
Baseline (T1) vs On-treatment (T2)	PPARA	1.6942	3.98257	6.81737e-05	0.00523028
Baseline (T1) vs On-treatment (T2)	ASPSCR1	1.4409	3.98228	6.82565e-05	0.00523028
Baseline (T1) vs On-treatment (T2)	GIPC1	1.44653	3.98107	6.86061e-05	0.00524452
Baseline (T1) vs On-treatment (T2)	USP6NL	1.53914	3.98035	6.88147e-05	0.00524556
Baseline (T1) vs On-treatment (T2)	RPL41	1.78681	3.97989	6.89473e-05	0.00524556
Baseline (T1) vs On-treatment (T2)	CD3EAP	1.42909	3.97926	6.91314e-05	0.00524711
Baseline (T1) vs On-treatment (T2)	RPAIN	1.24942	3.97842	6.93761e-05	0.00525323
Baseline (T1) vs On-treatment (T2)	PCIF1	1.20911	3.97717	6.97412e-05	0.00526842
Baseline (T1) vs On-treatment (T2)	VPS37D	1.66482	3.97593	7.01033e-05	0.00528331
Baseline (T1) vs On-treatment (T2)	THOP1	1.42747	3.97197	7.1281e-05	0.00535946
Baseline (T1) vs On-treatment (T2)	PRR5L	-1.85472	-3.97013	7.1834e-05	0.00538839
Baseline (T1) vs On-treatment (T2)	EIF4H	1.46925	3.96892	7.2199e-05	0.00540312
Baseline (T1) vs On-treatment (T2)	MMS19	1.02981	3.96659	7.29074e-05	0.00544341
Baseline (T1) vs On-treatment (T2)	KCTD20	1.30911	3.96466	7.34994e-05	0.00547485
Baseline (T1) vs On-treatment (T2)	C12orf65	1.15096	3.96332	7.39156e-05	0.00549308
Baseline (T1) vs On-treatment (T2)	COX6A1	1.33214	3.96239	7.42038e-05	0.00550173
Baseline (T1) vs On-treatment (T2)	POLR1C	1.50085	3.96098	7.46415e-05	0.0055214
Baseline (T1) vs On-treatment (T2)	PMEPA1	1.29663	3.95991	7.49765e-05	0.00553341
Baseline (T1) vs On-treatment (T2)	NRTN	1.31185	3.95902	7.52584e-05	0.00554144
Baseline (T1) vs On-treatment (T2)	SLC25A21	-1.7813	-3.95753	7.57293e-05	0.00555298
Baseline (T1) vs On-treatment (T2)	AHNAK	1.51936	3.95743	7.57619e-05	0.00555298
Baseline (T1) vs On-treatment (T2)	PISD	1.84272	3.95604	7.62035e-05	0.00555623
Baseline (T1) vs On-treatment (T2)	SH3GL1	1.57447	3.95595	7.62319e-05	0.00555623
Baseline (T1) vs On-treatment (T2)	DPAGT1	1.06681	3.95565	7.63266e-05	0.00555623
Baseline (T1) vs On-treatment (T2)	MCL1	1.39282	3.95275	7.72591e-05	0.00561136
Baseline (T1) vs On-treatment (T2)	DYNLL1	1.32356	3.95211	7.74648e-05	0.00561357
Baseline (T1) vs On-treatment (T2)	PHF23	1.62143	3.95031	7.80507e-05	0.00564326
Baseline (T1) vs On-treatment (T2)	PCYT2	1.52774	3.94912	7.84398e-05	0.00565022
Baseline (T1) vs On-treatment (T2)	ALKBH5	1.33158	3.94846	7.86554e-05	0.00565022
Baseline (T1) vs On-treatment (T2)	NAIF1	1.30093	3.9484	7.86762e-05	0.00565022
Baseline (T1) vs On-treatment (T2)	AHCY	1.24362	3.94604	7.94547e-05	0.00569336
Baseline (T1) vs On-treatment (T2)	TMSB10	1.56887	3.94512	7.97605e-05	0.00570252
Baseline (T1) vs On-treatment (T2)	B4GALT1	1.27195	3.93812	8.21235e-05	0.00583459
Baseline (T1) vs On-treatment (T2)	ZC3H18	1.84961	3.93798	8.21721e-05	0.00583459
Baseline (T1) vs On-treatment (T2)	MFAP3	-1.09533	-3.93744	8.23571e-05	0.00583459
Baseline (T1) vs On-treatment (T2)	CHERP	1.57893	3.93708	8.24786e-05	0.00583459
Baseline (T1) vs On-treatment (T2)	SLC8A2	1.33455	3.93697	8.25186e-05	0.00583459
Baseline (T1) vs On-treatment (T2)	GRPEL1	1.19282	3.93256	8.40457e-05	0.00591645
Baseline (T1) vs On-treatment (T2)	PPP1CA	1.52865	3.9306	8.47332e-05	0.0059405
Baseline (T1) vs On-treatment (T2)	NUFIP2	1.37376	3.93053	8.47582e-05	0.0059405
Baseline (T1) vs On-treatment (T2)	MNT	1.2525	3.92882	8.53652e-05	0.00596997
Baseline (T1) vs On-treatment (T2)	NNMT	-1.32031	-3.9276	8.57966e-05	0.00598352
Baseline (T1) vs On-treatment (T2)	LENG1	1.09608	3.92718	8.59467e-05	0.00598352
Baseline (T1) vs On-treatment (T2)	PIGV	1.61753	3.92668	8.61272e-05	0.00598352
Baseline (T1) vs On-treatment (T2)	DPP3	1.3367	3.92618	8.63061e-05	0.00598352
Baseline (T1) vs On-treatment (T2)	C7orf50	1.24823	3.92383	8.71541e-05	0.00602925
Baseline (T1) vs On-treatment (T2)	TMEM141	1.12066	3.92093	8.82086e-05	0.00607818
Baseline (T1) vs On-treatment (T2)	TMEM145	1.3061	3.92076	8.82707e-05	0.00607818
Baseline (T1) vs On-treatment (T2)	TUBA1C	1.61457	3.92032	8.84306e-05	0.00607818
Baseline (T1) vs On-treatment (T2)	PODNL1	1.1928	3.91895	8.89362e-05	0.00609471
Baseline (T1) vs On-treatment (T2)	NEK10	-1.79662	-3.91864	8.90516e-05	0.00609471
Baseline (T1) vs On-treatment (T2)	TAX1BP3	1.21415	3.91655	8.98251e-05	0.00613454
Baseline (T1) vs On-treatment (T2)	HYOU1	1.01638	3.91322	9.10747e-05	0.00620664
Baseline (T1) vs On-treatment (T2)	DHCR7	1.14853	3.91228	9.14271e-05	0.00621743
Baseline (T1) vs On-treatment (T2)	DAXX	1.32365	3.90988	9.23434e-05	0.00626644
Baseline (T1) vs On-treatment (T2)	SERPINA3	-1.11601	-3.9088	9.2756e-05	0.00626968
Baseline (T1) vs On-treatment (T2)	SVBP	1.36548	3.90844	9.28945e-05	0.00626968
Baseline (T1) vs On-treatment (T2)	TNPO1	1.28562	3.90822	9.29784e-05	0.00626968
Baseline (T1) vs On-treatment (T2)	ZER1	1.80078	3.9066	9.36026e-05	0.00629851
Baseline (T1) vs On-treatment (T2)	BCL3	1.51485	3.90587	9.38889e-05	0.00630453
Baseline (T1) vs On-treatment (T2)	PTP4A2	1.3627	3.90428	9.45059e-05	0.00632184
Baseline (T1) vs On-treatment (T2)	FOSL1	1.39842	3.90419	9.45414e-05	0.00632184
Baseline (T1) vs On-treatment (T2)	FLYWCH2	1.50408	3.90294	9.50316e-05	0.00634138
Baseline (T1) vs On-treatment (T2)	NEK10	-1.50259	-3.90175	9.5499e-05	0.0063527
Baseline (T1) vs On-treatment (T2)	PNPLA6	1.71394	3.9015	9.55979e-05	0.0063527
Baseline (T1) vs On-treatment (T2)	BSCL2	1.469	3.89928	9.64783e-05	0.00639793
Baseline (T1) vs On-treatment (T2)	GOLGA2	1.35649	3.89679	9.7475e-05	0.00645067
Baseline (T1) vs On-treatment (T2)	LPCAT3	1.24121	3.89627	9.76871e-05	0.00645138
Baseline (T1) vs On-treatment (T2)	DIP2A	1.24449	3.89514	9.81429e-05	0.00646814
Baseline (T1) vs On-treatment (T2)	KIAA1614	-1.60928	-3.89196	9.94369e-05	0.00653996
Baseline (T1) vs On-treatment (T2)	FTL	1.60212	3.89144	9.96491e-05	0.00654049
Baseline (T1) vs On-treatment (T2)	SUN2	1.79855	3.88929	0.000100538	0.00658535
Baseline (T1) vs On-treatment (T2)	REST	1.49778	3.88664	0.000101641	0.00664402
Baseline (T1) vs On-treatment (T2)	RNF26	1.30216	3.88464	0.000102482	0.00668533
Baseline (T1) vs On-treatment (T2)	PDZD8	-1.68918	-3.88246	0.000103407	0.00673196
Baseline (T1) vs On-treatment (T2)	TIMM50	1.49287	3.87928	0.000104764	0.00680648
Baseline (T1) vs On-treatment (T2)	PTCH1	1.09395	3.87819	0.000105235	0.00681898
Baseline (T1) vs On-treatment (T2)	GRIN1	1.52834	3.87785	0.000105382	0.00681898
Baseline (T1) vs On-treatment (T2)	WDTC1	1.26394	3.87703	0.000105739	0.00682369
Baseline (T1) vs On-treatment (T2)	DNAJB6	1.27247	3.8767	0.000105881	0.00682369
Baseline (T1) vs On-treatment (T2)	CPD	1.57726	3.87265	0.000107657	0.00691033
Baseline (T1) vs On-treatment (T2)	THAP10	1.47431	3.87097	0.000108402	0.00693519
Baseline (T1) vs On-treatment (T2)	PIK3R2	1.20435	3.8707	0.000108524	0.00693519
Baseline (T1) vs On-treatment (T2)	TNFAIP8L1	1.67831	3.87032	0.000108694	0.00693519
Baseline (T1) vs On-treatment (T2)	PPP1R18	1.20033	3.86701	0.000110179	0.00701596
Baseline (T1) vs On-treatment (T2)	EIF4G2	1.15375	3.86567	0.000110783	0.00704041
Baseline (T1) vs On-treatment (T2)	MAN1C1	1.27385	3.86431	0.000111405	0.00706596
Baseline (T1) vs On-treatment (T2)	TP53INP2	1.32963	3.86312	0.000111946	0.00708078
Baseline (T1) vs On-treatment (T2)	ZNF8	1.15298	3.86167	0.000112613	0.00708829
Baseline (T1) vs On-treatment (T2)	ZNF335	1.21257	3.86136	0.000112759	0.00708829
Baseline (T1) vs On-treatment (T2)	CDC37	1.62747	3.8608	0.000113018	0.00708829
Baseline (T1) vs On-treatment (T2)	ZNF76	1.08677	3.86065	0.000113085	0.00708829
Baseline (T1) vs On-treatment (T2)	CTXN1	1.79246	3.85935	0.000113688	0.00711213
Baseline (T1) vs On-treatment (T2)	INTS6	1.30827	3.85843	0.000114117	0.00712283
Baseline (T1) vs On-treatment (T2)	POP7	1.49371	3.85776	0.00011443	0.00712283
Baseline (T1) vs On-treatment (T2)	CTDSP2	1.62989	3.85756	0.000114526	0.00712283
Baseline (T1) vs On-treatment (T2)	ARMC5	1.28224	3.85705	0.000114763	0.00712377
Baseline (T1) vs On-treatment (T2)	KDM2A	1.22426	3.8551	0.000115684	0.00716701
Baseline (T1) vs On-treatment (T2)	SPIDR	-1.52203	-3.85171	0.000117294	0.00725273
Baseline (T1) vs On-treatment (T2)	RBM39	1.13624	3.84926	0.000118476	0.00731175
Baseline (T1) vs On-treatment (T2)	DDX5	1.25292	3.84834	0.00011892	0.00732501
Baseline (T1) vs On-treatment (T2)	SERPINE1	1.53873	3.84608	0.000120025	0.00737888
Baseline (T1) vs On-treatment (T2)	INTS3	1.13684	3.84546	0.000120328	0.00738332
Baseline (T1) vs On-treatment (T2)	PER1	1.18039	3.84491	0.000120599	0.00738583
Baseline (T1) vs On-treatment (T2)	BAZ1B	1.33695	3.84398	0.000121053	0.00739948
Baseline (T1) vs On-treatment (T2)	ZNF706	1.07609	3.84259	0.000121742	0.00740682
Baseline (T1) vs On-treatment (T2)	DNAJC4	1.60019	3.84241	0.000121833	0.00740682
Baseline (T1) vs On-treatment (T2)	PLIN3	1.44888	3.84234	0.000121867	0.00740682
Baseline (T1) vs On-treatment (T2)	ZFP36	1.54706	3.84181	0.000122129	0.00740872
Baseline (T1) vs On-treatment (T2)	C19orf67	1.50423	3.8411	0.000122484	0.00741619
Baseline (T1) vs On-treatment (T2)	ABLIM1	-1.43235	-3.84013	0.00012297	0.00743156
Baseline (T1) vs On-treatment (T2)	AP3D1	1.24914	3.83934	0.000123366	0.00744148
Baseline (T1) vs On-treatment (T2)	FTH1	1.50082	3.83866	0.000123708	0.00744807
Baseline (T1) vs On-treatment (T2)	DLC1	1.55373	3.83791	0.000124084	0.00745671
Baseline (T1) vs On-treatment (T2)	NPR3	-1.53481	-3.83705	0.000124519	0.00746883
Baseline (T1) vs On-treatment (T2)	PCSK5	-1.72391	-3.83482	0.000125657	0.00751146
Baseline (T1) vs On-treatment (T2)	GPR108	1.14168	3.83397	0.00012609	0.00751146
Baseline (T1) vs On-treatment (T2)	ST3GAL3	1.38479	3.83393	0.000126113	0.00751146
Baseline (T1) vs On-treatment (T2)	RPL13A	1.34903	3.83322	0.000126475	0.00751146
Baseline (T1) vs On-treatment (T2)	CLIC4	1.12288	3.83297	0.000126606	0.00751146
Baseline (T1) vs On-treatment (T2)	CAMSAP1	1.41641	3.83291	0.000126637	0.00751146
Baseline (T1) vs On-treatment (T2)	EFCAB13	1.27119	3.83244	0.00012688	0.00751197
Baseline (T1) vs On-treatment (T2)	C17orf62	1.55235	3.82655	0.000129952	0.00767213
Baseline (T1) vs On-treatment (T2)	THAP9	1.07254	3.82633	0.00013007	0.00767213
Baseline (T1) vs On-treatment (T2)	PAPSS1	-1.13476	-3.82587	0.000130313	0.00767213
Baseline (T1) vs On-treatment (T2)	SIN3A	1.39953	3.82543	0.000130543	0.00767213
Baseline (T1) vs On-treatment (T2)	UBE2B	1.47103	3.82456	0.000131004	0.00768507
Baseline (T1) vs On-treatment (T2)	TSEN54	1.47316	3.82411	0.000131244	0.00768507
Baseline (T1) vs On-treatment (T2)	ZNF438	1.2812	3.82272	0.000131986	0.0077027
Baseline (T1) vs On-treatment (T2)	MARK2	1.36823	3.82265	0.000132026	0.0077027
Baseline (T1) vs On-treatment (T2)	SLC37A4	1.29457	3.82071	0.00013307	0.00774953
Baseline (T1) vs On-treatment (T2)	SLC39A13	1.03668	3.81663	0.000135289	0.00786441
Baseline (T1) vs On-treatment (T2)	CLCN6	1.02121	3.81519	0.000136079	0.00789553
Baseline (T1) vs On-treatment (T2)	JOSD1	1.52249	3.81346	0.000137037	0.00789553
Baseline (T1) vs On-treatment (T2)	SNAPC1	1.46248	3.81315	0.000137208	0.00789553
Baseline (T1) vs On-treatment (T2)	CD151	1.24576	3.81288	0.000137355	0.00789553
Baseline (T1) vs On-treatment (T2)	PUF60	1.31821	3.81278	0.000137411	0.00789553
Baseline (T1) vs On-treatment (T2)	BAMBI	1.2882	3.81275	0.000137429	0.00789553
Baseline (T1) vs On-treatment (T2)	DOCK4	-1.2609	-3.81253	0.000137549	0.00789553
Baseline (T1) vs On-treatment (T2)	BOP1	1.43022	3.81058	0.000138642	0.00792613
Baseline (T1) vs On-treatment (T2)	TP53I13	1.57792	3.81036	0.000138763	0.00792613
Baseline (T1) vs On-treatment (T2)	ABHD11	1.44143	3.81025	0.000138825	0.00792613
Baseline (T1) vs On-treatment (T2)	ACTR1A	1.13152	3.80641	0.000140997	0.00803581
Baseline (T1) vs On-treatment (T2)	SLC2A4	1.40151	3.8042	0.000142261	0.00809348
Baseline (T1) vs On-treatment (T2)	WIPI1	1.16728	3.80258	0.000143198	0.00813232
Baseline (T1) vs On-treatment (T2)	CEP41	1.4178	3.80196	0.000143553	0.00813808
Baseline (T1) vs On-treatment (T2)	POR	1.51127	3.80145	0.00014385	0.00814051
Baseline (T1) vs On-treatment (T2)	DCAKD	1.22504	3.80034	0.0001445	0.00816282
Baseline (T1) vs On-treatment (T2)	DDIT3	1.33382	3.79803	0.000145851	0.00822468
Baseline (T1) vs On-treatment (T2)	UBE2M	1.38246	3.79633	0.000146854	0.00825216
Baseline (T1) vs On-treatment (T2)	SERTAD3	1.34645	3.79103	0.000150021	0.00840506
Baseline (T1) vs On-treatment (T2)	KDM4B	1.14687	3.7909	0.0001501	0.00840506
Baseline (T1) vs On-treatment (T2)	SLC25A37	1.38608	3.79034	0.000150441	0.00840835
Baseline (T1) vs On-treatment (T2)	SLC29A2	1.55874	3.78994	0.000150684	0.00840835
Baseline (T1) vs On-treatment (T2)	B3GALNT2	1.01339	3.78888	0.000151329	0.00842969
Baseline (T1) vs On-treatment (T2)	GYS1	1.22371	3.78611	0.000153022	0.00849443
Baseline (T1) vs On-treatment (T2)	RAB32	-1.13039	-3.78292	0.000154998	0.00858422
Baseline (T1) vs On-treatment (T2)	HNRNPR	1.0591	3.78214	0.000155484	0.00858422
Baseline (T1) vs On-treatment (T2)	HS6ST1	-1.30204	-3.78194	0.000155613	0.00858422
Baseline (T1) vs On-treatment (T2)	TSSK3	1.45209	3.78169	0.000155765	0.00858422
Baseline (T1) vs On-treatment (T2)	DDA1	1.39263	3.77924	0.000157309	0.00864255
Baseline (T1) vs On-treatment (T2)	TMBIM6	1.3928	3.77836	0.000157867	0.00865835
Baseline (T1) vs On-treatment (T2)	FANCE	1.10635	3.77781	0.000158212	0.00866244
Baseline (T1) vs On-treatment (T2)	B9D1	1.37913	3.77566	0.000159585	0.00872273
Baseline (T1) vs On-treatment (T2)	PIP5K1A	1.5196	3.77441	0.000160385	0.00875151
Baseline (T1) vs On-treatment (T2)	CDKN1A	1.03163	3.77206	0.000161904	0.00879386
Baseline (T1) vs On-treatment (T2)	RNPS1	1.59773	3.7717	0.000162136	0.00879386
Baseline (T1) vs On-treatment (T2)	RAB22A	1.35269	3.7717	0.000162139	0.00879386
Baseline (T1) vs On-treatment (T2)	KIAA1161	1.08794	3.77145	0.000162303	0.00879386
Baseline (T1) vs On-treatment (T2)	43892	1.32835	3.77109	0.000162534	0.00879386
Baseline (T1) vs On-treatment (T2)	SOX6	-1.17164	-3.77012	0.000163169	0.00880258
Baseline (T1) vs On-treatment (T2)	MAP4K3	1.46187	3.77	0.000163245	0.00880258
Baseline (T1) vs On-treatment (T2)	MCM10	1.18949	3.76752	0.000164876	0.00887559
Baseline (T1) vs On-treatment (T2)	PHF23	1.31976	3.7665	0.000165549	0.00889328
Baseline (T1) vs On-treatment (T2)	ASXL1	1.32143	3.76502	0.000166533	0.00889456
Baseline (T1) vs On-treatment (T2)	PPFIBP2	-1.43951	-3.76356	0.000167514	0.00889456
Baseline (T1) vs On-treatment (T2)	C2	1.27373	3.76348	0.000167562	0.00889456
Baseline (T1) vs On-treatment (T2)	C17orf49	1.15187	3.76346	0.000167578	0.00889456
Baseline (T1) vs On-treatment (T2)	DENND1A	-1.53469	-3.76341	0.000167615	0.00889456
Baseline (T1) vs On-treatment (T2)	ZNF384	1.34732	3.76324	0.000167728	0.00889456
Baseline (T1) vs On-treatment (T2)	DCXR	1.26485	3.76255	0.000168189	0.0089043
Baseline (T1) vs On-treatment (T2)	CDK9	1.44083	3.76204	0.000168535	0.0089079
Baseline (T1) vs On-treatment (T2)	SMARCD2	1.25607	3.76092	0.00016929	0.00893304
Baseline (T1) vs On-treatment (T2)	C6orf106	1.45119	3.76002	0.000169898	0.00894658
Baseline (T1) vs On-treatment (T2)	PKP3	1.54744	3.75954	0.000170228	0.00894658
Baseline (T1) vs On-treatment (T2)	ZSWIM4	1.13888	3.75931	0.000170385	0.00894658
Baseline (T1) vs On-treatment (T2)	PRKX	-1.22824	-3.75886	0.000170687	0.00894782
Baseline (T1) vs On-treatment (T2)	SDK1	1.19922	3.75584	0.000172762	0.00902842
Baseline (T1) vs On-treatment (T2)	VILL	-1.40749	-3.7558	0.000172789	0.00902842
Baseline (T1) vs On-treatment (T2)	KLC2	1.42098	3.753	0.000174733	0.00911513
Baseline (T1) vs On-treatment (T2)	RBM4B	1.32299	3.7522	0.00017529	0.00912933
Baseline (T1) vs On-treatment (T2)	IRGQ	1.36591	3.7506	0.000176411	0.00917282
Baseline (T1) vs On-treatment (T2)	LIMK1	1.5018	3.75007	0.000176789	0.00917754
Baseline (T1) vs On-treatment (T2)	RELA	1.36348	3.7448	0.000180538	0.00930105
Baseline (T1) vs On-treatment (T2)	FUBP3	1.54387	3.74467	0.000180628	0.00930105
Baseline (T1) vs On-treatment (T2)	PIAS4	1.35131	3.74431	0.000180888	0.00930105
Baseline (T1) vs On-treatment (T2)	RNF34	1.21105	3.74388	0.000181198	0.00930105
Baseline (T1) vs On-treatment (T2)	LONP1	1.25812	3.74367	0.000181354	0.00930105
Baseline (T1) vs On-treatment (T2)	KRTAP4-6	1.62057	3.7436	0.0001814	0.00930105
Baseline (T1) vs On-treatment (T2)	NFKBIA	1.40343	3.74355	0.000181442	0.00930105
Baseline (T1) vs On-treatment (T2)	TSACC	1.25254	3.74329	0.000181629	0.00930105
Baseline (T1) vs On-treatment (T2)	UBAC1	1.41161	3.74193	0.000182612	0.00930105
Baseline (T1) vs On-treatment (T2)	SREBF2	1.22904	3.74188	0.000182651	0.00930105
Baseline (T1) vs On-treatment (T2)	CHKA	1.25046	3.74181	0.000182701	0.00930105
Baseline (T1) vs On-treatment (T2)	CELSR3	1.10824	3.74177	0.000182727	0.00930105
Baseline (T1) vs On-treatment (T2)	PCM1	1.3381	3.74148	0.000182943	0.00930105
Baseline (T1) vs On-treatment (T2)	FOSL2	1.27377	3.74012	0.000183932	0.0093365
Baseline (T1) vs On-treatment (T2)	PRRG2	1.30578	3.73916	0.000184639	0.00934804
Baseline (T1) vs On-treatment (T2)	ABL1	1.04764	3.73901	0.000184743	0.00934804
Baseline (T1) vs On-treatment (T2)	NANOS1	1.18798	3.73782	0.000185625	0.00937784
Baseline (T1) vs On-treatment (T2)	ANKRD16	1.04316	3.73712	0.000186137	0.0093889
Baseline (T1) vs On-treatment (T2)	MRPS12	1.32616	3.73564	0.000187241	0.00942974
Baseline (T1) vs On-treatment (T2)	TPRN	1.12472	3.73411	0.000188381	0.00945905
Baseline (T1) vs On-treatment (T2)	CBX2	1.47473	3.73407	0.000188413	0.00945905
Baseline (T1) vs On-treatment (T2)	CAPN9	-1.11313	-3.73339	0.000188916	0.0094632
Baseline (T1) vs On-treatment (T2)	ZNF367	1.00917	3.73317	0.000189087	0.0094632
Baseline (T1) vs On-treatment (T2)	CISH	1.17185	3.73277	0.000189385	0.00946332
Baseline (T1) vs On-treatment (T2)	SLC25A11	1.2706	3.73177	0.00019014	0.0094821
Baseline (T1) vs On-treatment (T2)	LMBR1	-1.10331	-3.73149	0.000190352	0.0094821
Baseline (T1) vs On-treatment (T2)	VAMP1	1.07815	3.73056	0.000191056	0.00948306
Baseline (T1) vs On-treatment (T2)	ELK4	1.21004	3.73012	0.000191388	0.00948306
Baseline (T1) vs On-treatment (T2)	EFEMP2	1.49062	3.73002	0.000191467	0.00948306
Baseline (T1) vs On-treatment (T2)	NPC2	1.01494	3.7299	0.000191556	0.00948306
Baseline (T1) vs On-treatment (T2)	COL1A1	1.47683	3.72822	0.000192838	0.00953091
Baseline (T1) vs On-treatment (T2)	SLC16A13	1.38149	3.72708	0.000193713	0.00953091
Baseline (T1) vs On-treatment (T2)	ZFAT	-1.12108	-3.72584	0.000194668	0.0095408
Baseline (T1) vs On-treatment (T2)	FSIP1	1.6229	3.72533	0.00019506	0.0095408
Baseline (T1) vs On-treatment (T2)	EIF2S2	1.26034	3.725	0.000195314	0.0095408
Baseline (T1) vs On-treatment (T2)	PPM1D	1.21479	3.72492	0.000195379	0.0095408
Baseline (T1) vs On-treatment (T2)	CATSPERG	1.3573	3.72471	0.000195539	0.0095408
Baseline (T1) vs On-treatment (T2)	SLIT2	1.27454	3.7245	0.000195701	0.0095408
Baseline (T1) vs On-treatment (T2)	ZNF395	1.45543	3.72359	0.000196409	0.00956075
Baseline (T1) vs On-treatment (T2)	ASTN2	-1.18144	-3.72177	0.000197834	0.00961551
Baseline (T1) vs On-treatment (T2)	BAP1	1.39206	3.71692	0.000201666	0.00977209
Baseline (T1) vs On-treatment (T2)	TRIM26	1.05384	3.71341	0.000204489	0.00988768
Baseline (T1) vs On-treatment (T2)	DYNC1H1	1.26495	3.71318	0.000204668	0.00988768
Baseline (T1) vs On-treatment (T2)	RBM14-RBM4	1.23532	3.71215	0.000205502	0.009913
Baseline (T1) vs On-treatment (T2)	CLPTM1	1.55807	3.7115	0.000206037	0.00992384
Baseline (T1) vs On-treatment (T2)	ILDR2	-1.33513	-3.71086	0.00020656	0.0099341
Baseline (T1) vs On-treatment (T2)	RFX5	1.26389	3.71022	0.000207075	0.00994396
Baseline (T1) vs On-treatment (T2)	ATP8B3	1.16296	3.7084	0.000208577	0.00998834
Baseline (T1) vs On-treatment (T2)	SLC25A39	1.56152	3.70834	0.000208623	0.00998834
Baseline (T1) vs On-treatment (T2)	CDK4	1.24677	3.70776	0.000209097	0.0099961
Baseline (T1) vs On-treatment (T2)	NEURL4	1.50327	3.7067	0.000209981	0.0100072
Baseline (T1) vs On-treatment (T2)	SLC25A23	1.28761	3.70626	0.000210341	0.0100072
Baseline (T1) vs On-treatment (T2)	NRL	1.06883	3.70603	0.00021053	0.0100072
Baseline (T1) vs On-treatment (T2)	WDR47	1.30428	3.70565	0.000210851	0.0100072
Baseline (T1) vs On-treatment (T2)	HYAL2	1.31159	3.70508	0.000211326	0.0100072
Baseline (T1) vs On-treatment (T2)	LIX1L	1.20944	3.70474	0.000211604	0.0100072
Baseline (T1) vs On-treatment (T2)	MICB	1.40121	3.70457	0.000211751	0.0100072
Baseline (T1) vs On-treatment (T2)	ANKRD54	1.36035	3.70446	0.000211838	0.0100072
Baseline (T1) vs On-treatment (T2)	ECH1	1.27333	3.7041	0.000212141	0.0100072
Baseline (T1) vs On-treatment (T2)	CCDC85B	1.23555	3.70332	0.000212799	0.0100234
Baseline (T1) vs On-treatment (T2)	YARS	1.23885	3.70242	0.000213557	0.0100444
Baseline (T1) vs On-treatment (T2)	UTP18	1.24914	3.70102	0.000214732	0.0100848
Baseline (T1) vs On-treatment (T2)	RECQL4	1.34209	3.70036	0.00021529	0.0100963
Baseline (T1) vs On-treatment (T2)	SERTAD1	1.1741	3.69861	0.000216785	0.0101476
Baseline (T1) vs On-treatment (T2)	DOCK4	-1.48298	-3.69799	0.00021731	0.0101476
Baseline (T1) vs On-treatment (T2)	TLCD1	1.32288	3.69725	0.000217945	0.0101613
Baseline (T1) vs On-treatment (T2)	HSP90AA1	1.26039	3.69663	0.000218483	0.0101715
Baseline (T1) vs On-treatment (T2)	SAP30BP	1.62779	3.69549	0.000219465	0.010199
Baseline (T1) vs On-treatment (T2)	NAP1L4	1.17164	3.69521	0.000219709	0.010199
Baseline (T1) vs On-treatment (T2)	RPS2	1.55412	3.68972	0.000224497	0.0104058
Baseline (T1) vs On-treatment (T2)	RNF126	1.55505	3.68542	0.000228322	0.0105377
Baseline (T1) vs On-treatment (T2)	PTMA	1.11571	3.68345	0.000230101	0.0105705
Baseline (T1) vs On-treatment (T2)	MYH9	1.12549	3.68338	0.00023016	0.0105705
Baseline (T1) vs On-treatment (T2)	FZR1	1.34788	3.68334	0.000230202	0.0105705
Baseline (T1) vs On-treatment (T2)	CD99L2	-1.12645	-3.68317	0.000230354	0.0105705
Baseline (T1) vs On-treatment (T2)	MYL6B	1.65289	3.68145	0.000231907	0.0106162
Baseline (T1) vs On-treatment (T2)	MRPL4	1.36998	3.68134	0.000232011	0.0106162
Baseline (T1) vs On-treatment (T2)	SOCS5	1.21708	3.68055	0.000232731	0.0106339
Baseline (T1) vs On-treatment (T2)	NRM	1.18804	3.67961	0.000233591	0.0106387
Baseline (T1) vs On-treatment (T2)	ANP32A	1.5548	3.67921	0.000233959	0.0106387
Baseline (T1) vs On-treatment (T2)	FARS2	-1.07199	-3.67918	0.000233988	0.0106387
Baseline (T1) vs On-treatment (T2)	CHD3	1.33983	3.67875	0.000234376	0.0106387
Baseline (T1) vs On-treatment (T2)	PMVK	1.28474	3.67862	0.000234495	0.0106387
Baseline (T1) vs On-treatment (T2)	KCNS3	-1.08789	-3.67626	0.000236675	0.0107223
Baseline (T1) vs On-treatment (T2)	RAI1	1.46444	3.67431	0.000238497	0.0107807
Baseline (T1) vs On-treatment (T2)	U2AF1L4	1.42931	3.67416	0.000238637	0.0107807
Baseline (T1) vs On-treatment (T2)	HELB	1.18865	3.66998	0.00024257	0.010943
Baseline (T1) vs On-treatment (T2)	PGAM1	1.31264	3.66842	0.000244058	0.0109946
Baseline (T1) vs On-treatment (T2)	ERCC1	1.33282	3.66539	0.000246958	0.0111096
Baseline (T1) vs On-treatment (T2)	ZC3H3	1.37365	3.66487	0.000247461	0.0111166
Baseline (T1) vs On-treatment (T2)	KIF26B	-1.26081	-3.66437	0.000247951	0.0111231
Baseline (T1) vs On-treatment (T2)	SMURF1	1.4243	3.66318	0.000249103	0.0111435
Baseline (T1) vs On-treatment (T2)	ISOC2	1.12723	3.66184	0.000250407	0.0111863
Baseline (T1) vs On-treatment (T2)	RASIP1	1.40281	3.66052	0.000251706	0.0112025
Baseline (T1) vs On-treatment (T2)	OGFOD3	1.41752	3.66047	0.000251749	0.0112025
Baseline (T1) vs On-treatment (T2)	TEX2	1.367	3.6604	0.000251821	0.0112025
Baseline (T1) vs On-treatment (T2)	PKP2	1.28188	3.65961	0.000252599	0.0112215
Baseline (T1) vs On-treatment (T2)	NEDD4L	1.78459	3.65893	0.000253274	0.011236
Baseline (T1) vs On-treatment (T2)	TG	-1.02877	-3.65827	0.00025392	0.011249
Baseline (T1) vs On-treatment (T2)	DNAJC21	1.0173	3.6567	0.00025548	0.0112869
Baseline (T1) vs On-treatment (T2)	HHAT	-1.36705	-3.65079	0.000261435	0.0115341
Baseline (T1) vs On-treatment (T2)	CCDC61	1.85651	3.65044	0.000261796	0.0115341
Baseline (T1) vs On-treatment (T2)	PRR14	1.55225	3.64857	0.000263707	0.0116024
Baseline (T1) vs On-treatment (T2)	PMEL	1.59078	3.64779	0.000264507	0.0116127
Baseline (T1) vs On-treatment (T2)	OFCC1	-1.60416	-3.64763	0.000264667	0.0116127
Baseline (T1) vs On-treatment (T2)	ZNF624	1.26008	3.64724	0.000265075	0.0116147
Baseline (T1) vs On-treatment (T2)	ZNF76	-1.7014	-3.64683	0.000265493	0.0116171
Baseline (T1) vs On-treatment (T2)	TPGS1	1.22582	3.64636	0.000265983	0.0116209
Baseline (T1) vs On-treatment (T2)	SH3BP1	1.31058	3.6457	0.000266667	0.0116209
Baseline (T1) vs On-treatment (T2)	ELOVL5	-1.06015	-3.64419	0.000268236	0.0116567
Baseline (T1) vs On-treatment (T2)	C19orf47	1.27688	3.64162	0.00027093	0.0117366
Baseline (T1) vs On-treatment (T2)	STK11	1.57294	3.64141	0.000271154	0.0117366
Baseline (T1) vs On-treatment (T2)	CPNE4	-1.60426	-3.63711	0.00027571	0.0119151
Baseline (T1) vs On-treatment (T2)	FAM214B	1.28845	3.63668	0.000276174	0.0119151
Baseline (T1) vs On-treatment (T2)	IER3	1.07077	3.63642	0.000276449	0.0119151
Baseline (T1) vs On-treatment (T2)	C19orf70	1.24298	3.63593	0.000276982	0.0119151
Baseline (T1) vs On-treatment (T2)	HNRNPA1	1.2653	3.63578	0.000277138	0.0119151
Baseline (T1) vs On-treatment (T2)	HES7	1.70756	3.63528	0.000277674	0.0119221
Baseline (T1) vs On-treatment (T2)	TK1	1.15243	3.6344	0.000278633	0.0119473
Baseline (T1) vs On-treatment (T2)	AACS	-1.30433	-3.63285	0.000280312	0.0120032
Baseline (T1) vs On-treatment (T2)	ATL2	1.36952	3.63145	0.000281833	0.0120522
Baseline (T1) vs On-treatment (T2)	CCNI	1.54172	3.63004	0.000283378	0.0121021
Baseline (T1) vs On-treatment (T2)	GRIN2D	1.52627	3.62831	0.000285287	0.0121372
Baseline (T1) vs On-treatment (T2)	CCNF	1.48315	3.62827	0.000285328	0.0121372
Baseline (T1) vs On-treatment (T2)	RELT	1.11878	3.62826	0.000285335	0.0121372
Baseline (T1) vs On-treatment (T2)	NFIA	-1.48616	-3.62667	0.000287103	0.0121962
Baseline (T1) vs On-treatment (T2)	DENND4A	1.34695	3.62609	0.000287741	0.012202
Baseline (T1) vs On-treatment (T2)	CYSRT1	1.28584	3.62565	0.00028824	0.012202
Baseline (T1) vs On-treatment (T2)	TUBA1B	1.35024	3.62508	0.00028887	0.012202
Baseline (T1) vs On-treatment (T2)	PPIL1	-1.70213	-3.62486	0.000289117	0.012202
Baseline (T1) vs On-treatment (T2)	RPL8	1.36286	3.62484	0.000289145	0.012202
Baseline (T1) vs On-treatment (T2)	MOB3A	1.11663	3.62425	0.000289801	0.0122136
Baseline (T1) vs On-treatment (T2)	DDX39B	1.31384	3.62359	0.000290546	0.0122184
Baseline (T1) vs On-treatment (T2)	MBOAT1	-1.3926	-3.62346	0.000290686	0.0122184
Baseline (T1) vs On-treatment (T2)	FAM129B	1.36664	3.62313	0.000291061	0.0122184
Baseline (T1) vs On-treatment (T2)	ZCCHC14	1.48544	3.62138	0.000293031	0.0122851
Baseline (T1) vs On-treatment (T2)	DOPEY2	1.33112	3.62077	0.000293723	0.012298
Baseline (T1) vs On-treatment (T2)	LMF1	1.54316	3.61285	0.000302844	0.0126374
Baseline (T1) vs On-treatment (T2)	DRD2	-1.52348	-3.61236	0.000303424	0.0126374
Baseline (T1) vs On-treatment (T2)	PLEKHH3	1.31166	3.61132	0.000304645	0.0126374
Baseline (T1) vs On-treatment (T2)	RXRA	1.4257	3.61121	0.000304773	0.0126374
Baseline (T1) vs On-treatment (T2)	FLNA	1.25086	3.61092	0.000305109	0.0126374
Baseline (T1) vs On-treatment (T2)	MUM1	1.38184	3.61074	0.00030533	0.0126374
Baseline (T1) vs On-treatment (T2)	GRM5	-1.69393	-3.61069	0.000305381	0.0126374
Baseline (T1) vs On-treatment (T2)	CELF1	1.27216	3.61011	0.000306071	0.0126479
Baseline (T1) vs On-treatment (T2)	SWSAP1	1.08661	3.60981	0.000306425	0.0126479
Baseline (T1) vs On-treatment (T2)	SLC13A1	-1.09901	-3.60697	0.00030979	0.012754
Baseline (T1) vs On-treatment (T2)	TPI1	1.42479	3.60515	0.000311972	0.0128059
Baseline (T1) vs On-treatment (T2)	PMS2	1.11569	3.60494	0.000312229	0.0128059
Baseline (T1) vs On-treatment (T2)	PPP1R2	1.33099	3.60489	0.000312291	0.0128059
Baseline (T1) vs On-treatment (T2)	SNAPC2	1.39186	3.60459	0.00031265	0.0128059
Baseline (T1) vs On-treatment (T2)	RFX2	1.16245	3.60385	0.000313543	0.012826
Baseline (T1) vs On-treatment (T2)	UBAP1	1.30214	3.60322	0.000314305	0.0128289
Baseline (T1) vs On-treatment (T2)	WDR62	1.07447	3.60313	0.000314414	0.0128289
Baseline (T1) vs On-treatment (T2)	ETV2	1.17671	3.60208	0.000315685	0.0128591
Baseline (T1) vs On-treatment (T2)	B9D2	1.42876	3.60185	0.000315958	0.0128591
Baseline (T1) vs On-treatment (T2)	AXL	1.22558	3.6005	0.000317612	0.01291
Baseline (T1) vs On-treatment (T2)	CPE	-1.64849	-3.59966	0.000318637	0.0129353
Baseline (T1) vs On-treatment (T2)	RARA	1.42528	3.59904	0.000319392	0.0129495
Baseline (T1) vs On-treatment (T2)	RAB11FIP1	1.51358	3.59787	0.000320829	0.0129913
Baseline (T1) vs On-treatment (T2)	TTN	-1.34306	-3.59726	0.000321584	0.0130033
Baseline (T1) vs On-treatment (T2)	POLR2I	1.11168	3.59698	0.000321937	0.0130033
Baseline (T1) vs On-treatment (T2)	SLC39A7	1.23275	3.59633	0.000322743	0.0130195
Baseline (T1) vs On-treatment (T2)	TESK1	1.01717	3.59442	0.000325117	0.0130887
Baseline (T1) vs On-treatment (T2)	JRKL	-1.0046	-3.59402	0.000325615	0.0130887
Baseline (T1) vs On-treatment (T2)	GRB2	1.25031	3.59396	0.000325684	0.0130887
Baseline (T1) vs On-treatment (T2)	TMEM259	1.32758	3.5925	0.000327515	0.0131457
Baseline (T1) vs On-treatment (T2)	ACAP3	1.20944	3.59084	0.00032962	0.0132007
Baseline (T1) vs On-treatment (T2)	DLL4	1.77547	3.59077	0.000329708	0.0132007
Baseline (T1) vs On-treatment (T2)	MYEOV	1.18828	3.58964	0.000331139	0.0132414
Baseline (T1) vs On-treatment (T2)	FHOD1	1.52112	3.58896	0.000332003	0.0132594
Baseline (T1) vs On-treatment (T2)	UBTF	1.51055	3.58798	0.000333253	0.0132928
Baseline (T1) vs On-treatment (T2)	COLGALT2	-1.45525	-3.58701	0.000334497	0.0133258
Baseline (T1) vs On-treatment (T2)	RELB	1.28973	3.58559	0.000336317	0.0133817
Baseline (T1) vs On-treatment (T2)	CDCA4	1.16449	3.58458	0.000337617	0.0134167
Baseline (T1) vs On-treatment (T2)	YTHDF1	1.24647	3.58382	0.00033861	0.0134315
Baseline (T1) vs On-treatment (T2)	PIGP	1.40349	3.58365	0.000338828	0.0134315
Baseline (T1) vs On-treatment (T2)	C6orf1	1.04075	3.58204	0.000340923	0.0134947
Baseline (T1) vs On-treatment (T2)	C11orf68	1.3435	3.58146	0.000341683	0.0134947
Baseline (T1) vs On-treatment (T2)	SBNO1	1.2518	3.58145	0.000341686	0.0134947
Baseline (T1) vs On-treatment (T2)	FAM219A	1.16921	3.57999	0.00034361	0.013554
Baseline (T1) vs On-treatment (T2)	ILF2	1.08931	3.579	0.00034491	0.0135885
Baseline (T1) vs On-treatment (T2)	HNRNPL	1.39494	3.57826	0.000345894	0.0136105
Baseline (T1) vs On-treatment (T2)	LMBR1L	1.21181	3.57762	0.000346731	0.0136268
Baseline (T1) vs On-treatment (T2)	NAB2	1.23253	3.5769	0.000347694	0.0136347
Baseline (T1) vs On-treatment (T2)	ACVR1	-1.14758	-3.57665	0.000348032	0.0136347
Baseline (T1) vs On-treatment (T2)	NPAS1	1.49139	3.57651	0.00034821	0.0136347
Baseline (T1) vs On-treatment (T2)	RIT1	1.55543	3.57582	0.000349137	0.0136543
Baseline (T1) vs On-treatment (T2)	KCMF1	1.45916	3.57507	0.00035014	0.0136768
Baseline (T1) vs On-treatment (T2)	ITGA5	1.70152	3.57462	0.000350732	0.0136832
Baseline (T1) vs On-treatment (T2)	SDF2L1	1.44427	3.5743	0.000351162	0.0136834
Baseline (T1) vs On-treatment (T2)	GTF2I	1.24071	3.57245	0.000353651	0.0137636
Baseline (T1) vs On-treatment (T2)	RALGDS	1.04247	3.57163	0.000354764	0.0137901
Baseline (T1) vs On-treatment (T2)	P4HA1	1.11852	3.57088	0.000355782	0.013813
Baseline (T1) vs On-treatment (T2)	HECW1	-1.24631	-3.5704	0.000356437	0.0138217
Baseline (T1) vs On-treatment (T2)	KCTD11	1.12003	3.56885	0.000358549	0.0138597
Baseline (T1) vs On-treatment (T2)	PDK2	1.36798	3.56884	0.00035857	0.0138597
Baseline (T1) vs On-treatment (T2)	COLEC10	-1.4933	-3.56873	0.000358716	0.0138597
Baseline (T1) vs On-treatment (T2)	SMYD4	1.38758	3.56829	0.000359316	0.0138661
Baseline (T1) vs On-treatment (T2)	PRPF40B	1.47144	3.56711	0.000360945	0.0139122
Baseline (T1) vs On-treatment (T2)	USHBP1	1.1407	3.5667	0.000361508	0.0139172
Baseline (T1) vs On-treatment (T2)	PANK2	1.06359	3.56408	0.000365135	0.0140295
Baseline (T1) vs On-treatment (T2)	AP2S1	1.2925	3.56396	0.0003653	0.0140295
Baseline (T1) vs On-treatment (T2)	SRR	1.32633	3.56339	0.000366101	0.0140434
Baseline (T1) vs On-treatment (T2)	PHLDB3	1.71002	3.56235	0.000367547	0.0140739
Baseline (T1) vs On-treatment (T2)	GRIA2	-1.13638	-3.56219	0.000367776	0.0140739
Baseline (T1) vs On-treatment (T2)	ADRM1	1.0713	3.56144	0.000368826	0.0140972
Baseline (T1) vs On-treatment (T2)	BAG6	1.2335	3.56096	0.000369505	0.0141064
Baseline (T1) vs On-treatment (T2)	CLTA	1.18659	3.56056	0.000370065	0.0141109
Baseline (T1) vs On-treatment (T2)	GPRIN2	-1.50026	-3.56012	0.000370681	0.0141176
Baseline (T1) vs On-treatment (T2)	CCR10	1.70066	3.55896	0.000372329	0.014158
Baseline (T1) vs On-treatment (T2)	PUDP	-1.08013	-3.55875	0.000372626	0.014158
Baseline (T1) vs On-treatment (T2)	BTBD2	1.45022	3.55842	0.00037309	0.0141588
Baseline (T1) vs On-treatment (T2)	FAM53A	1.12027	3.55762	0.000374236	0.0141856
Baseline (T1) vs On-treatment (T2)	TPM4	1.36973	3.55702	0.000375079	0.0142007
Baseline (T1) vs On-treatment (T2)	GTPBP2	1.09734	3.55527	0.000377589	0.0142788
Baseline (T1) vs On-treatment (T2)	VCL	1.06778	3.55463	0.000378508	0.0142884
Baseline (T1) vs On-treatment (T2)	COL28A1	-1.5977	-3.55431	0.000378969	0.0142884
Baseline (T1) vs On-treatment (T2)	SYS1	1.03603	3.55417	0.000379181	0.0142884
Baseline (T1) vs On-treatment (T2)	ANKRD44	-1.05493	-3.55363	0.000379954	0.0143007
Baseline (T1) vs On-treatment (T2)	ROM1	1.20239	3.55321	0.000380564	0.0143069
Baseline (T1) vs On-treatment (T2)	THBS1	1.61536	3.55166	0.000382807	0.0143612
Baseline (T1) vs On-treatment (T2)	CD63	1.27211	3.55154	0.000382991	0.0143612
Baseline (T1) vs On-treatment (T2)	CCDC106	1.11555	3.55129	0.000383355	0.0143612
Baseline (T1) vs On-treatment (T2)	SLC9A1	1.59993	3.55048	0.000384529	0.0143884
Baseline (T1) vs On-treatment (T2)	NF1	1.53331	3.54937	0.000386159	0.0144252
Baseline (T1) vs On-treatment (T2)	ZNF526	1.29746	3.5489	0.000386842	0.0144252
Baseline (T1) vs On-treatment (T2)	SUN2	1.61035	3.54861	0.00038727	0.0144252
Baseline (T1) vs On-treatment (T2)	LFNG	1.16257	3.54858	0.000387313	0.0144252
Baseline (T1) vs On-treatment (T2)	C2orf15	1.28592	3.54785	0.000388387	0.0144405
Baseline (T1) vs On-treatment (T2)	CEP68	1.15489	3.54765	0.000388677	0.0144405
Baseline (T1) vs On-treatment (T2)	PIP5K1C	1.44018	3.54738	0.000389078	0.0144405
Baseline (T1) vs On-treatment (T2)	MLXIP	1.22929	3.54578	0.000391459	0.0144953
Baseline (T1) vs On-treatment (T2)	ASCC3	-1.48135	-3.54511	0.000392445	0.014515
Baseline (T1) vs On-treatment (T2)	BAHD1	1.38262	3.54427	0.000393707	0.0145449
Baseline (T1) vs On-treatment (T2)	TIGD3	1.24196	3.54345	0.000394921	0.0145621
Baseline (T1) vs On-treatment (T2)	EXOC6B	-1.60918	-3.54319	0.000395317	0.0145621
Baseline (T1) vs On-treatment (T2)	TMEM129	1.20236	3.54304	0.000395537	0.0145621
Baseline (T1) vs On-treatment (T2)	IL21R	-1.55439	-3.54249	0.000396374	0.0145762
Baseline (T1) vs On-treatment (T2)	UACA	1.36251	3.54138	0.000398046	0.0146209
Baseline (T1) vs On-treatment (T2)	NFKBIZ	1.13502	3.54069	0.000399085	0.0146422
Baseline (T1) vs On-treatment (T2)	NAGLU	1.45189	3.53969	0.000400591	0.0146807
Baseline (T1) vs On-treatment (T2)	RSRP1	1.29277	3.53624	0.000405867	0.014857
Baseline (T1) vs On-treatment (T2)	RPL26	1.25647	3.53585	0.00040647	0.0148621
Baseline (T1) vs On-treatment (T2)	AFF3	1.59738	3.5351	0.000407614	0.0148743
Baseline (T1) vs On-treatment (T2)	HTR2A	-1.6938	-3.53503	0.000407731	0.0148743
Baseline (T1) vs On-treatment (T2)	VASP	1.40718	3.53472	0.000408207	0.0148744
Baseline (T1) vs On-treatment (T2)	SYBU	-1.52552	-3.53443	0.000408662	0.0148744
Baseline (T1) vs On-treatment (T2)	LSM2	1.26052	3.53362	0.000409904	0.0149026
Baseline (T1) vs On-treatment (T2)	EIF1	1.17475	3.5322	0.000412111	0.0149659
Baseline (T1) vs On-treatment (T2)	MYO1C	1.35721	3.52926	0.000416717	0.0150976
Baseline (T1) vs On-treatment (T2)	VARS	1.27193	3.52914	0.000416907	0.0150976
Baseline (T1) vs On-treatment (T2)	ACLY	1.28221	3.52786	0.000418934	0.015145
Baseline (T1) vs On-treatment (T2)	TYK2	1.27192	3.52735	0.000419736	0.0151569
Baseline (T1) vs On-treatment (T2)	NAGA	1.26416	3.52686	0.000420511	0.0151678
Baseline (T1) vs On-treatment (T2)	PSME2	1.02203	3.52405	0.000425005	0.0153126
Baseline (T1) vs On-treatment (T2)	GGN	1.19391	3.52332	0.000426177	0.0153242
Baseline (T1) vs On-treatment (T2)	EFR3B	-1.31595	-3.52325	0.000426284	0.0153242
Baseline (T1) vs On-treatment (T2)	ZBTB9	1.03921	3.52239	0.000427674	0.015357
Baseline (T1) vs On-treatment (T2)	VLDLR-AS1	-1.22199	-3.52185	0.000428541	0.0153708
Baseline (T1) vs On-treatment (T2)	MLEC	1.07803	3.52111	0.000429748	0.0153897
Baseline (T1) vs On-treatment (T2)	TMEM120B	1.43831	3.52031	0.000431038	0.0153897
Baseline (T1) vs On-treatment (T2)	TMED1	1.05846	3.52013	0.000431336	0.0153897
Baseline (T1) vs On-treatment (T2)	COLCA2	-1.43163	-3.51998	0.000431586	0.0153897
Baseline (T1) vs On-treatment (T2)	RPL18	1.18077	3.5195	0.000432363	0.0153897
Baseline (T1) vs On-treatment (T2)	PROCA1	1.28566	3.51946	0.000432431	0.0153897
Baseline (T1) vs On-treatment (T2)	DERL2	1.0695	3.51786	0.00043505	0.0154184
Baseline (T1) vs On-treatment (T2)	SARNP	1.00364	3.51783	0.000435092	0.0154184
Baseline (T1) vs On-treatment (T2)	DAG1	1.09159	3.51737	0.000435844	0.0154184
Baseline (T1) vs On-treatment (T2)	TMEM45A	-1.44751	-3.5171	0.000436296	0.0154184
Baseline (T1) vs On-treatment (T2)	GABBR2	-1.32725	-3.51691	0.000436605	0.0154184
Baseline (T1) vs On-treatment (T2)	STK40	1.03043	3.51641	0.000437419	0.0154301
Baseline (T1) vs On-treatment (T2)	SYNE1	-1.58143	-3.51476	0.000440151	0.0155094
Baseline (T1) vs On-treatment (T2)	ACTR5	1.0507	3.51335	0.000442491	0.0155699
Baseline (T1) vs On-treatment (T2)	APIP	1.09536	3.51294	0.000443176	0.0155699
Baseline (T1) vs On-treatment (T2)	ITGB1	1.27119	3.51285	0.000443327	0.0155699
Baseline (T1) vs On-treatment (T2)	RTN4	1.07695	3.51242	0.000444047	0.0155781
Baseline (T1) vs On-treatment (T2)	IMPA2	1.01972	3.51208	0.000444622	0.0155812
Baseline (T1) vs On-treatment (T2)	PCNP	1.25674	3.50967	0.00044866	0.0157056
Baseline (T1) vs On-treatment (T2)	DDAH2	1.22056	3.50876	0.000450203	0.0157424
Baseline (T1) vs On-treatment (T2)	ZNF503	1.08625	3.50826	0.000451046	0.0157547
Baseline (T1) vs On-treatment (T2)	TOM1	1.21951	3.5069	0.000453363	0.0158183
Baseline (T1) vs On-treatment (T2)	GIPR	1.37954	3.50521	0.000456253	0.0159018
Baseline (T1) vs On-treatment (T2)	RPL41	1.13436	3.50442	0.000457609	0.0159318
Baseline (T1) vs On-treatment (T2)	HN1L	1.82779	3.49972	0.000465742	0.0161753
Baseline (T1) vs On-treatment (T2)	SFR1	1.04073	3.49965	0.000465873	0.0161753
Baseline (T1) vs On-treatment (T2)	BORCS8-MEF2B	1.20587	3.49951	0.000466119	0.0161753
Baseline (T1) vs On-treatment (T2)	HNRNPM	1.43542	3.49915	0.000466742	0.0161794
Baseline (T1) vs On-treatment (T2)	MRPL54	1.32142	3.49572	0.000472782	0.0163688
Baseline (T1) vs On-treatment (T2)	DVL1	1.46286	3.49384	0.000476128	0.0164436
Baseline (T1) vs On-treatment (T2)	CDC42EP2	1.36312	3.49243	0.000478645	0.0164947
Baseline (T1) vs On-treatment (T2)	RP5-1187M17.10	1.38449	3.49227	0.000478929	0.0164947
Baseline (T1) vs On-treatment (T2)	AXIN1	1.42403	3.49158	0.000480172	0.0165044
Baseline (T1) vs On-treatment (T2)	MFSD12	1.26991	3.49154	0.00048024	0.0165044
Baseline (T1) vs On-treatment (T2)	ETV4	1.28301	3.49077	0.000481629	0.016528
Baseline (T1) vs On-treatment (T2)	PIM3	1.36754	3.48963	0.00048369	0.0165449
Baseline (T1) vs On-treatment (T2)	SURF4	1.12589	3.48955	0.000483831	0.0165449
Baseline (T1) vs On-treatment (T2)	IFI27	-1.35291	-3.48946	0.000484002	0.0165449
Baseline (T1) vs On-treatment (T2)	CREB3L2	-1.20149	-3.48906	0.00048472	0.0165518
Baseline (T1) vs On-treatment (T2)	PRKCZ	-1.32672	-3.488	0.000486643	0.016567
Baseline (T1) vs On-treatment (T2)	ID3	1.30887	3.48763	0.000487322	0.016567
Baseline (T1) vs On-treatment (T2)	CNNM3	1.21247	3.4875	0.000487557	0.016567
Baseline (T1) vs On-treatment (T2)	MCC	-1.2313	-3.48723	0.000488044	0.016567
Baseline (T1) vs On-treatment (T2)	PRKRIR	1.01281	3.48653	0.000489334	0.016567
Baseline (T1) vs On-treatment (T2)	PCSK4	1.05169	3.48632	0.000489724	0.016567
Baseline (T1) vs On-treatment (T2)	LHCGR	-1.36917	-3.48594	0.000490402	0.016567
Baseline (T1) vs On-treatment (T2)	OVCA2	1.39204	3.48574	0.000490769	0.016567
Baseline (T1) vs On-treatment (T2)	COA4	1.2051	3.48555	0.000491132	0.016567
Baseline (T1) vs On-treatment (T2)	VPS52	1.31866	3.48542	0.000491373	0.016567
Baseline (T1) vs On-treatment (T2)	ARF1	1.30205	3.48419	0.000493621	0.0166139
Baseline (T1) vs On-treatment (T2)	ZNF574	1.05473	3.48405	0.00049389	0.0166139
Baseline (T1) vs On-treatment (T2)	TMEM143	1.11614	3.48365	0.000494624	0.0166139
Baseline (T1) vs On-treatment (T2)	TRIM47	1.45333	3.48325	0.000495357	0.0166139
Baseline (T1) vs On-treatment (T2)	COL15A1	-1.09849	-3.48122	0.000499135	0.0167203
Baseline (T1) vs On-treatment (T2)	FBRSL1	1.4246	3.48088	0.000499777	0.0167203
Baseline (T1) vs On-treatment (T2)	NR6A1	1.12549	3.48057	0.000500356	0.0167203
Baseline (T1) vs On-treatment (T2)	CALM3	1.23049	3.48042	0.000500626	0.0167203
Baseline (T1) vs On-treatment (T2)	C17orf97	1.14548	3.48015	0.000501138	0.0167203
Baseline (T1) vs On-treatment (T2)	ABCF3	1.13889	3.47886	0.00050355	0.0167833
Baseline (T1) vs On-treatment (T2)	RAB34	1.17757	3.47829	0.000504622	0.0168015
Baseline (T1) vs On-treatment (T2)	FOXJ1	1.46171	3.47703	0.000506994	0.0168627
Baseline (T1) vs On-treatment (T2)	SOSTDC1	-1.18671	-3.47633	0.000508331	0.0168627
Baseline (T1) vs On-treatment (T2)	GUCD1	1.29415	3.4762	0.000508567	0.0168627
Baseline (T1) vs On-treatment (T2)	SH2D4B	-1.17783	-3.47501	0.000510843	0.0169032
Baseline (T1) vs On-treatment (T2)	PAK4	1.57588	3.47457	0.00051168	0.0169134
Baseline (T1) vs On-treatment (T2)	ST8SIA2	-1.15027	-3.47418	0.000512409	0.0169201
Baseline (T1) vs On-treatment (T2)	ADAM11	1.19559	3.47261	0.000515423	0.017002
Baseline (T1) vs On-treatment (T2)	RANBP3	1.17888	3.47089	0.000518739	0.0170763
Baseline (T1) vs On-treatment (T2)	NF2	1.18596	3.47061	0.000519283	0.0170766
Baseline (T1) vs On-treatment (T2)	GPLD1	-1.17669	-3.46664	0.000527008	0.0172951
Baseline (T1) vs On-treatment (T2)	STXBP1	1.18299	3.46577	0.000528719	0.0173335
Baseline (T1) vs On-treatment (T2)	ICOS	-1.61669	-3.46493	0.000530374	0.01737
Baseline (T1) vs On-treatment (T2)	ARRDC1-AS1	1.31804	3.46374	0.000532725	0.0174292
Baseline (T1) vs On-treatment (T2)	BSN	1.37222	3.46301	0.000534163	0.0174584
Baseline (T1) vs On-treatment (T2)	CDC42EP3	1.56347	3.46258	0.000535022	0.0174674
Baseline (T1) vs On-treatment (T2)	IGFLR1	1.09963	3.46224	0.000535706	0.0174674
Baseline (T1) vs On-treatment (T2)	YTHDC2	-1.42506	-3.46084	0.000538495	0.0174674
Baseline (T1) vs On-treatment (T2)	TBC1D5	-1.07067	-3.46082	0.000538537	0.0174674
Baseline (T1) vs On-treatment (T2)	RHPN1	1.03951	3.46055	0.000539082	0.0174674
Baseline (T1) vs On-treatment (T2)	SLC35A4	1.13052	3.46051	0.000539147	0.0174674
Baseline (T1) vs On-treatment (T2)	DKKL1	1.16267	3.46018	0.000539819	0.0174674
Baseline (T1) vs On-treatment (T2)	MRPL41	1.1741	3.46003	0.000540123	0.0174674
Baseline (T1) vs On-treatment (T2)	SPTAN1	1.18894	3.45987	0.000540432	0.0174674
Baseline (T1) vs On-treatment (T2)	PP7080	1.23414	3.45987	0.000540436	0.0174674
Baseline (T1) vs On-treatment (T2)	WBP2	1.14589	3.45748	0.000545257	0.0175877
Baseline (T1) vs On-treatment (T2)	FDPS	1.19458	3.45639	0.000547454	0.0176397
Baseline (T1) vs On-treatment (T2)	LDLR	1.45392	3.45614	0.000547972	0.0176397
Baseline (T1) vs On-treatment (T2)	ESRP2	1.21855	3.45573	0.000548804	0.0176488
Baseline (T1) vs On-treatment (T2)	TNFSF9	1.25134	3.45491	0.00055048	0.0176849
Baseline (T1) vs On-treatment (T2)	RNF4	1.2552	3.45438	0.000551567	0.0177021
Baseline (T1) vs On-treatment (T2)	TSHR	-1.27037	-3.45375	0.000552848	0.0177086
Baseline (T1) vs On-treatment (T2)	TCFL5	1.48448	3.45314	0.000554097	0.01773
Baseline (T1) vs On-treatment (T2)	CTBP1	1.19333	3.45053	0.000559477	0.0178595
Baseline (T1) vs On-treatment (T2)	SRCIN1	1.25319	3.45037	0.000559817	0.0178595
Baseline (T1) vs On-treatment (T2)	MRPS22	-1.26406	-3.45008	0.00056042	0.0178609
Baseline (T1) vs On-treatment (T2)	GTPBP1	1.04744	3.44855	0.000563606	0.0179446
Baseline (T1) vs On-treatment (T2)	RPLP2	1.25414	3.44809	0.000564568	0.0179574
Baseline (T1) vs On-treatment (T2)	FUZ	1.52606	3.44713	0.000566574	0.0179706
Baseline (T1) vs On-treatment (T2)	COPS3	1.36652	3.44707	0.000566706	0.0179706
Baseline (T1) vs On-treatment (T2)	TNK2	1.32158	3.447	0.000566839	0.0179706
Baseline (T1) vs On-treatment (T2)	MYEOV	1.15407	3.44682	0.000567227	0.0179706
Baseline (T1) vs On-treatment (T2)	TDRD7	1.25196	3.4464	0.000568112	0.0179809
Baseline (T1) vs On-treatment (T2)	WHSC1	1.1655	3.4458	0.000569369	0.0180028
Baseline (T1) vs On-treatment (T2)	RBBP7	1.22942	3.44525	0.000570523	0.0180215
Baseline (T1) vs On-treatment (T2)	BANK1	-1.2329	-3.4446	0.000571906	0.0180474
Baseline (T1) vs On-treatment (T2)	DOCK11	-1.31864	-3.44428	0.000572582	0.018051
Baseline (T1) vs On-treatment (T2)	PIGX	1.13423	3.44276	0.000575808	0.0181348
Baseline (T1) vs On-treatment (T2)	GPR157	1.3036	3.44038	0.000580896	0.0182564
Baseline (T1) vs On-treatment (T2)	KLHL5	1.17649	3.4399	0.000581927	0.0182564
Baseline (T1) vs On-treatment (T2)	GDI2	1.11734	3.43973	0.000582284	0.0182564
Baseline (T1) vs On-treatment (T2)	NXPH4	1.57896	3.43956	0.000582654	0.0182564
Baseline (T1) vs On-treatment (T2)	COPG2	1.18718	3.4395	0.000582789	0.0182564
Baseline (T1) vs On-treatment (T2)	PXDN	-1.25564	-3.43936	0.000583087	0.0182564
Baseline (T1) vs On-treatment (T2)	SSNA1	1.25875	3.43757	0.000586957	0.0183596
Baseline (T1) vs On-treatment (T2)	RPS27	1.45411	3.43709	0.000588008	0.0183745
Baseline (T1) vs On-treatment (T2)	CRAMP1	1.36399	3.43617	0.000589995	0.0184187
Baseline (T1) vs On-treatment (T2)	ADAM12	-1.03748	-3.43545	0.000591562	0.0184307
Baseline (T1) vs On-treatment (T2)	GPHN	-1.26793	-3.43491	0.000592744	0.0184307
Baseline (T1) vs On-treatment (T2)	ATP13A1	1.18844	3.43449	0.000593659	0.0184307
Baseline (T1) vs On-treatment (T2)	NDUFV3	1.2596	3.43412	0.00059448	0.0184307
Baseline (T1) vs On-treatment (T2)	ADD1	1.28337	3.43399	0.000594768	0.0184307
Baseline (T1) vs On-treatment (T2)	NANP	1.07104	3.43389	0.000594991	0.0184307
Baseline (T1) vs On-treatment (T2)	MAPK8	1.03913	3.43374	0.000595325	0.0184307
Baseline (T1) vs On-treatment (T2)	DLGAP1	-1.55032	-3.43367	0.000595471	0.0184307
Baseline (T1) vs On-treatment (T2)	TXNIP	1.36501	3.43357	0.000595686	0.0184307
Baseline (T1) vs On-treatment (T2)	GBA	1.25536	3.43337	0.000596136	0.0184307
Baseline (T1) vs On-treatment (T2)	TBL2	1.12619	3.43111	0.000601118	0.018549
Baseline (T1) vs On-treatment (T2)	NBAS	-1.30508	-3.43054	0.000602375	0.0185699
Baseline (T1) vs On-treatment (T2)	.	-1.1081	-3.43027	0.000602985	0.0185708
Baseline (T1) vs On-treatment (T2)	ZNF250	1.02775	3.42974	0.000604158	0.018589
Baseline (T1) vs On-treatment (T2)	CENPT	1.36099	3.42929	0.000605155	0.0186018
Baseline (T1) vs On-treatment (T2)	RPS11	1.19568	3.42831	0.00060736	0.0186173
Baseline (T1) vs On-treatment (T2)	ID1	1.14401	3.42823	0.000607542	0.0186173
Baseline (T1) vs On-treatment (T2)	WIF1	-1.47659	-3.42814	0.000607738	0.0186173
Baseline (T1) vs On-treatment (T2)	CALCOCO2	1.39977	3.42803	0.000607984	0.0186173
Baseline (T1) vs On-treatment (T2)	RNF170	1.30755	3.42723	0.000609778	0.0186544
Baseline (T1) vs On-treatment (T2)	PSAP	1.31754	3.42645	0.000611533	0.0186888
Baseline (T1) vs On-treatment (T2)	LRRC73	1.24916	3.42621	0.000612069	0.0186888
Baseline (T1) vs On-treatment (T2)	PRMT5	1.06631	3.42591	0.000612741	0.0186915
Baseline (T1) vs On-treatment (T2)	MECOM	-1.45216	-3.4245	0.000615939	0.0187645
Baseline (T1) vs On-treatment (T2)	E4F1	1.27244	3.4221	0.000621396	0.0189015
Baseline (T1) vs On-treatment (T2)	HDGF	1.3815	3.42104	0.000623823	0.0189515
Baseline (T1) vs On-treatment (T2)	C16orf59	1.46684	3.4207	0.000624609	0.0189515
Baseline (T1) vs On-treatment (T2)	TCAIM	1.07029	3.42038	0.000625331	0.0189515
Baseline (T1) vs On-treatment (T2)	CAMKK1	1.35129	3.42035	0.000625405	0.0189515
Baseline (T1) vs On-treatment (T2)	TRMT112	1.18373	3.41978	0.000626713	0.0189732
Baseline (T1) vs On-treatment (T2)	HAGH	1.41087	3.41915	0.000628178	0.0189876
Baseline (T1) vs On-treatment (T2)	BRPF3	1.00628	3.41849	0.000629707	0.0189876
Baseline (T1) vs On-treatment (T2)	UBR4	1.21704	3.41818	0.000630421	0.0189876
Baseline (T1) vs On-treatment (T2)	C19orf45	1.24615	3.41809	0.000630628	0.0189876
Baseline (T1) vs On-treatment (T2)	TRAM2	1.03114	3.41804	0.000630748	0.0189876
Baseline (T1) vs On-treatment (T2)	ARHGEF17	1.34421	3.41746	0.000632086	0.0190101
Baseline (T1) vs On-treatment (T2)	TMEM92	1.57634	3.4172	0.000632686	0.0190103
Baseline (T1) vs On-treatment (T2)	AKT2	1.22178	3.41648	0.000634369	0.019043
Baseline (T1) vs On-treatment (T2)	PFKFB3	1.05074	3.41524	0.000637249	0.0191115
Baseline (T1) vs On-treatment (T2)	TUBD1	1.27755	3.41411	0.000639908	0.0191733
Baseline (T1) vs On-treatment (T2)	GMEB2	1.20051	3.41348	0.000641389	0.0191997
Baseline (T1) vs On-treatment (T2)	MTA2	1.49053	3.41169	0.000645607	0.0193079
Baseline (T1) vs On-treatment (T2)	MKL1	1.92593	3.41122	0.000646737	0.0193151
Baseline (T1) vs On-treatment (T2)	TGIF2	1.13989	3.41108	0.000647053	0.0193151
Baseline (T1) vs On-treatment (T2)	FAM117A	1.08843	3.41078	0.00064778	0.0193188
Baseline (T1) vs On-treatment (T2)	ING5	1.23244	3.409	0.000652006	0.0194116
Baseline (T1) vs On-treatment (T2)	RPS19	1.23016	3.40858	0.000653014	0.0194206
Baseline (T1) vs On-treatment (T2)	RAD23B	1.03098	3.40742	0.000655804	0.0194855
Baseline (T1) vs On-treatment (T2)	ISM1	-1.34969	-3.40668	0.000657573	0.0194877
Baseline (T1) vs On-treatment (T2)	ZNF83	1.26289	3.40619	0.000658753	0.0195008
Baseline (T1) vs On-treatment (T2)	SKIDA1	1.3726	3.4056	0.000660184	0.0195109
Baseline (T1) vs On-treatment (T2)	ANKRD23	1.1923	3.40555	0.000660312	0.0195109
Baseline (T1) vs On-treatment (T2)	LIPT2	1.00586	3.40456	0.000662708	0.0195311
Baseline (T1) vs On-treatment (T2)	NT5DC2	1.37612	3.40441	0.000663077	0.0195311
Baseline (T1) vs On-treatment (T2)	WIPF2	1.50116	3.40401	0.000664035	0.0195311
Baseline (T1) vs On-treatment (T2)	ANKH	-1.36176	-3.40385	0.000664434	0.0195311
Baseline (T1) vs On-treatment (T2)	PYGB	1.27862	3.40295	0.000666633	0.0195713
Baseline (T1) vs On-treatment (T2)	GLYR1	1.2934	3.40204	0.000668837	0.019618
Baseline (T1) vs On-treatment (T2)	PRR36	1.1891	3.4016	0.000669932	0.0196321
Baseline (T1) vs On-treatment (T2)	PLXDC1	1.47567	3.40034	0.000673015	0.0197044
Baseline (T1) vs On-treatment (T2)	RBM23	1.02211	3.39983	0.000674285	0.0197236
Baseline (T1) vs On-treatment (T2)	NR1D1	1.14502	3.39935	0.000675467	0.0197401
Baseline (T1) vs On-treatment (T2)	ASB1	1.27432	3.39731	0.000680515	0.019868
Baseline (T1) vs On-treatment (T2)	NRAP	-1.41473	-3.3968	0.000681775	0.019868
Baseline (T1) vs On-treatment (T2)	BMPER	-1.47246	-3.39659	0.000682322	0.019868
Baseline (T1) vs On-treatment (T2)	NOS1AP	-1.59693	-3.39619	0.00068332	0.019879
Baseline (T1) vs On-treatment (T2)	OXNAD1	-1.36358	-3.39571	0.0006845	0.0198887
Baseline (T1) vs On-treatment (T2)	FAM129B	1.46829	3.39556	0.000684895	0.0198887
Baseline (T1) vs On-treatment (T2)	RFTN1	-1.31544	-3.39526	0.000685634	0.0198921
Baseline (T1) vs On-treatment (T2)	FAH	1.25884	3.39473	0.00068697	0.0198948
Baseline (T1) vs On-treatment (T2)	TOB1	1.03667	3.39415	0.000688426	0.0199093
Baseline (T1) vs On-treatment (T2)	S100A2	1.06258	3.39398	0.000688847	0.0199093
Baseline (T1) vs On-treatment (T2)	TRAF2	1.09634	3.39354	0.000689946	0.0199093
Baseline (T1) vs On-treatment (T2)	SHARPIN	1.03348	3.39354	0.000689957	0.0199093
Baseline (T1) vs On-treatment (T2)	KIF26B	-1.52663	-3.39326	0.000690664	0.0199118
Baseline (T1) vs On-treatment (T2)	BORCS6	1.10521	3.39287	0.000691645	0.0199221
Baseline (T1) vs On-treatment (T2)	LLGL1	1.22571	3.3923	0.000693074	0.0199305
Baseline (T1) vs On-treatment (T2)	DUSP8	1.30991	3.39226	0.00069318	0.0199305
Baseline (T1) vs On-treatment (T2)	CCDC3	1.31609	3.39164	0.000694755	0.0199475
Baseline (T1) vs On-treatment (T2)	TMEM134	1.32143	3.39131	0.000695597	0.0199475
Baseline (T1) vs On-treatment (T2)	FAM118A	1.40942	3.39105	0.000696262	0.0199475
Baseline (T1) vs On-treatment (T2)	KMT2C	1.12715	3.39077	0.00069696	0.0199496
Baseline (T1) vs On-treatment (T2)	PTRH1	1.18257	3.39001	0.000698906	0.0199874
Baseline (T1) vs On-treatment (T2)	GRM8	-1.07059	-3.38859	0.00070254	0.0200644
Baseline (T1) vs On-treatment (T2)	COL5A1	1.12225	3.38847	0.000702848	0.0200644
Baseline (T1) vs On-treatment (T2)	SLC35F3	-1.42371	-3.38712	0.000706294	0.0201448
Baseline (T1) vs On-treatment (T2)	APH1B	1.68306	3.38558	0.000710292	0.0202083
Baseline (T1) vs On-treatment (T2)	TUFM	1.21458	3.38531	0.000710968	0.0202083
Baseline (T1) vs On-treatment (T2)	SLC25A1	1.48503	3.38508	0.000711568	0.0202083
Baseline (T1) vs On-treatment (T2)	VAPA	1.13531	3.38504	0.000711674	0.0202083
Baseline (T1) vs On-treatment (T2)	UPK2	1.02251	3.38325	0.000716347	0.0202673
Baseline (T1) vs On-treatment (T2)	LTBP4	1.40835	3.38288	0.000717307	0.0202673
Baseline (T1) vs On-treatment (T2)	C1orf159	1.08043	3.38287	0.000717332	0.0202673
Baseline (T1) vs On-treatment (T2)	H3F3A	1.06016	3.38271	0.000717733	0.0202673
Baseline (T1) vs On-treatment (T2)	TAF6L	1.34176	3.38263	0.000717957	0.0202673
Baseline (T1) vs On-treatment (T2)	ARID1B	-1.35508	-3.38236	0.000718659	0.0202673
Baseline (T1) vs On-treatment (T2)	PPIL2	1.47111	3.38151	0.000720876	0.0203075
Baseline (T1) vs On-treatment (T2)	NRF1	1.28022	3.37991	0.000725105	0.0203908
Baseline (T1) vs On-treatment (T2)	TPX2	1.12693	3.37854	0.000728705	0.0204464
Baseline (T1) vs On-treatment (T2)	ZNF837	1.04279	3.37853	0.000728736	0.0204464
Baseline (T1) vs On-treatment (T2)	FKBP15	1.05731	3.37843	0.000728999	0.0204464
Baseline (T1) vs On-treatment (T2)	SHC1	1.34321	3.37788	0.000730477	0.02047
Baseline (T1) vs On-treatment (T2)	CHAF1A	1.24384	3.37738	0.000731789	0.020481
Baseline (T1) vs On-treatment (T2)	CCDC92	1.00279	3.37725	0.00073215	0.020481
Baseline (T1) vs On-treatment (T2)	LDLR	1.24262	3.37412	0.000740533	0.0206974
Baseline (T1) vs On-treatment (T2)	C6orf136	1.28756	3.37179	0.0007468	0.0208544
Baseline (T1) vs On-treatment (T2)	CTNNBL1	1.24477	3.37125	0.000748281	0.0208776
Baseline (T1) vs On-treatment (T2)	PLEKHJ1	1.21243	3.37075	0.00074964	0.0208973
Baseline (T1) vs On-treatment (T2)	ESRRG	-1.56354	-3.36976	0.000752349	0.0209545
Baseline (T1) vs On-treatment (T2)	SLC6A9	1.20978	3.36591	0.000762918	0.0212305
Baseline (T1) vs On-treatment (T2)	CEP112	1.43504	3.36463	0.000766473	0.0213109
Baseline (T1) vs On-treatment (T2)	RNH1	1.2936	3.36411	0.000767899	0.021332
Baseline (T1) vs On-treatment (T2)	SMDT1	1.27827	3.36343	0.000769794	0.0213661
Baseline (T1) vs On-treatment (T2)	ARRDC2	1.31143	3.36284	0.000771462	0.0213939
Baseline (T1) vs On-treatment (T2)	GGA1	1.30953	3.36015	0.000779004	0.0215693
Baseline (T1) vs On-treatment (T2)	CREB3L4	1.13764	3.35988	0.000779755	0.0215693
Baseline (T1) vs On-treatment (T2)	TRAPPC9	-1.3057	-3.35944	0.000781009	0.0215693
Baseline (T1) vs On-treatment (T2)	ZHX2	-1.31018	-3.35939	0.000781156	0.0215693
Baseline (T1) vs On-treatment (T2)	DDI2	1.04131	3.35862	0.000783329	0.0215976
Baseline (T1) vs On-treatment (T2)	PHRF1	1.212	3.35753	0.000786423	0.0216588
Baseline (T1) vs On-treatment (T2)	PPFIBP2	-1.29762	-3.35678	0.000788548	0.0216986
Baseline (T1) vs On-treatment (T2)	TGFBR3	-1.02217	-3.35592	0.000791027	0.0217482
Baseline (T1) vs On-treatment (T2)	LBH	-1.25392	-3.35236	0.000801247	0.0219499
Baseline (T1) vs On-treatment (T2)	ATF1	1.44145	3.35197	0.000802395	0.0219499
Baseline (T1) vs On-treatment (T2)	SEC61A2	1.1495	3.34996	0.000808221	0.0220882
Baseline (T1) vs On-treatment (T2)	YWHAZ	1.01004	3.34914	0.000810629	0.0221351
Baseline (T1) vs On-treatment (T2)	ZC3H10	1.03397	3.34887	0.000811427	0.022138
Baseline (T1) vs On-treatment (T2)	DNAAF3	1.15915	3.34776	0.000814686	0.0221909
Baseline (T1) vs On-treatment (T2)	MTMR3	1.6015	3.34671	0.000817756	0.0222325
Baseline (T1) vs On-treatment (T2)	NGDN	1.03945	3.34651	0.000818363	0.0222325
Baseline (T1) vs On-treatment (T2)	RBM14	1.05488	3.34619	0.00081929	0.0222389
Baseline (T1) vs On-treatment (T2)	SPEN	1.16039	3.34548	0.000821391	0.022277
Baseline (T1) vs On-treatment (T2)	ZHX3	-1.29364	-3.34513	0.00082244	0.0222866
Baseline (T1) vs On-treatment (T2)	SAMD1	1.55509	3.34353	0.000827194	0.0223776
Baseline (T1) vs On-treatment (T2)	C9orf78	1.1568	3.34093	0.000834969	0.0225342
Baseline (T1) vs On-treatment (T2)	AHR	1.26296	3.34074	0.000835565	0.0225342
Baseline (T1) vs On-treatment (T2)	PPP6R3	1.01971	3.34066	0.000835797	0.0225342
Baseline (T1) vs On-treatment (T2)	CBX1	1.44754	3.33912	0.000840454	0.0226407
Baseline (T1) vs On-treatment (T2)	PPP1R37	1.27045	3.33797	0.000843925	0.022715
Baseline (T1) vs On-treatment (T2)	PPTC7	1.22353	3.33728	0.000846035	0.0227527
Baseline (T1) vs On-treatment (T2)	ICAM3	1.26864	3.3367	0.000847809	0.0227622
Baseline (T1) vs On-treatment (T2)	AGPAT1	1.25783	3.33639	0.000848752	0.0227665
Baseline (T1) vs On-treatment (T2)	EPS15L1	1.19875	3.33608	0.000849702	0.0227665
Baseline (T1) vs On-treatment (T2)	TMEM143	1.17737	3.33571	0.000850811	0.0227665
Baseline (T1) vs On-treatment (T2)	FAM73B	1.11137	3.33418	0.000855516	0.0228502
Baseline (T1) vs On-treatment (T2)	XXYLT1	1.06261	3.33347	0.000857705	0.0228502
Baseline (T1) vs On-treatment (T2)	PDDC1	1.41947	3.33337	0.000858001	0.0228502
Baseline (T1) vs On-treatment (T2)	CYHR1	1.25241	3.33239	0.000861021	0.0229057
Baseline (T1) vs On-treatment (T2)	SPATA33	1.4665	3.33089	0.000865691	0.02301
Baseline (T1) vs On-treatment (T2)	RELA	1.35264	3.33067	0.000866376	0.02301
Baseline (T1) vs On-treatment (T2)	TPCN2	1.26448	3.32964	0.000869575	0.0230648
Baseline (T1) vs On-treatment (T2)	SNIP1	-1.51139	-3.32954	0.000869882	0.0230648
Baseline (T1) vs On-treatment (T2)	ALOXE3	1.3649	3.32629	0.00088009	0.0232848
Baseline (T1) vs On-treatment (T2)	XPO5	1.11199	3.32598	0.000881086	0.0232848
Baseline (T1) vs On-treatment (T2)	LTBP4	1.2595	3.32373	0.000888221	0.023454
Baseline (T1) vs On-treatment (T2)	FAM214B	1.05973	3.32188	0.000894122	0.0235904
Baseline (T1) vs On-treatment (T2)	FER1L6	-1.37212	-3.32056	0.000898366	0.0236634
Baseline (T1) vs On-treatment (T2)	AP3M1	1.16219	3.31976	0.000900953	0.0236977
Baseline (T1) vs On-treatment (T2)	ARID3A	1.4251	3.3197	0.00090115	0.0236977
Baseline (T1) vs On-treatment (T2)	ZNF557	1.21569	3.31908	0.00090313	0.0237193
Baseline (T1) vs On-treatment (T2)	NBR1	1.36089	3.31899	0.000903451	0.0237193
Baseline (T1) vs On-treatment (T2)	KLHL21	1.32743	3.31849	0.000905071	0.0237424
Baseline (T1) vs On-treatment (T2)	GNA13	1.23499	3.31643	0.000911744	0.0238978
Baseline (T1) vs On-treatment (T2)	CLK2	1.30097	3.31507	0.000916198	0.0239903
Baseline (T1) vs On-treatment (T2)	TEK	-1.23889	-3.31467	0.000917529	0.0239903
Baseline (T1) vs On-treatment (T2)	CCDC130	1.14012	3.31448	0.000918153	0.0239903
Baseline (T1) vs On-treatment (T2)	SLC41A1	1.08138	3.31444	0.000918267	0.0239903
Baseline (T1) vs On-treatment (T2)	SLC2A1	1.11017	3.31353	0.000921252	0.0240487
Baseline (T1) vs On-treatment (T2)	DCPS	-1.10321	-3.31267	0.000924084	0.02405
Baseline (T1) vs On-treatment (T2)	ERCC1	1.14791	3.31257	0.000924415	0.02405
Baseline (T1) vs On-treatment (T2)	DERL3	1.1298	3.31238	0.000925059	0.02405
Baseline (T1) vs On-treatment (T2)	BAX	1.50832	3.31074	0.000930507	0.024172
Baseline (T1) vs On-treatment (T2)	DDX27	1.29422	3.31006	0.000932753	0.0242108
Baseline (T1) vs On-treatment (T2)	CCDC94	1.21974	3.30952	0.000934559	0.024238
Baseline (T1) vs On-treatment (T2)	ZBTB7A	1.45777	3.30898	0.000936379	0.0242655
Baseline (T1) vs On-treatment (T2)	DDX39A	1.15396	3.30815	0.000939129	0.0242975
Baseline (T1) vs On-treatment (T2)	DSN1	1.08558	3.30764	0.000940852	0.0243224
Baseline (T1) vs On-treatment (T2)	ERCC2	1.28217	3.30602	0.000946319	0.0244093
Baseline (T1) vs On-treatment (T2)	BAHCC1	1.66906	3.30567	0.000947487	0.0244093
Baseline (T1) vs On-treatment (T2)	ZNF136	1.21544	3.30551	0.000948022	0.0244093
Baseline (T1) vs On-treatment (T2)	ZNF57	1.13831	3.30496	0.000949898	0.0244379
Baseline (T1) vs On-treatment (T2)	HIST1H2BN	1.02906	3.3039	0.000953487	0.0245106
Baseline (T1) vs On-treatment (T2)	DDX17	1.49484	3.30341	0.000955179	0.0245344
Baseline (T1) vs On-treatment (T2)	PTPRE	-1.02448	-3.30293	0.000956786	0.024556
Baseline (T1) vs On-treatment (T2)	SENP8	1.27836	3.30231	0.000958937	0.024577
Baseline (T1) vs On-treatment (T2)	EVA1C	-1.41959	-3.30212	0.000959577	0.024577
Baseline (T1) vs On-treatment (T2)	AP3D1	1.26798	3.30192	0.000960242	0.024577
Baseline (T1) vs On-treatment (T2)	METTL16	1.10033	3.30148	0.000961773	0.0245855
Baseline (T1) vs On-treatment (T2)	MCTP1	-1.37917	-3.30092	0.000963699	0.0246076
Baseline (T1) vs On-treatment (T2)	EML2	1.44798	3.30065	0.000964619	0.0246076
Baseline (T1) vs On-treatment (T2)	ACTN4	1.30975	3.30055	0.000964942	0.0246076
Baseline (T1) vs On-treatment (T2)	COL23A1	-1.52693	-3.29938	0.000968989	0.0246911
Baseline (T1) vs On-treatment (T2)	TMBIM6	1.13125	3.29872	0.000971265	0.0247294
Baseline (T1) vs On-treatment (T2)	DESI1	1.30554	3.2974	0.000975859	0.0248267
Baseline (T1) vs On-treatment (T2)	GPC3	-1.06849	-3.29702	0.000977153	0.0248354
Baseline (T1) vs On-treatment (T2)	PLCG1	-1.18166	-3.29676	0.000978058	0.0248354
Baseline (T1) vs On-treatment (T2)	MMP23B	1.42179	3.29663	0.000978528	0.0248354
Baseline (T1) vs On-treatment (T2)	CCT6B	1.10055	3.29556	0.000982264	0.0248922
Baseline (T1) vs On-treatment (T2)	GCDH	1.04371	3.29554	0.000982323	0.0248922
Baseline (T1) vs On-treatment (T2)	RAD9A	1.21556	3.29467	0.000985389	0.0249502
Baseline (T1) vs On-treatment (T2)	CDS1	1.14302	3.29416	0.000987149	0.024975
Baseline (T1) vs On-treatment (T2)	AKR7A2	1.11535	3.29267	0.000992415	0.0250821
Baseline (T1) vs On-treatment (T2)	MAMDC2	-1.41873	-3.29211	0.000994397	0.0250821
Baseline (T1) vs On-treatment (T2)	FAM195A	1.40585	3.29172	0.000995775	0.0250821
Baseline (T1) vs On-treatment (T2)	TOE1	1.17574	3.2912	0.000997602	0.0250821
Baseline (T1) vs On-treatment (T2)	F3	1.26218	3.29119	0.000997647	0.0250821
Baseline (T1) vs On-treatment (T2)	MAP2K7	1.01898	3.28957	0.00100339	0.0252067
Baseline (T1) vs On-treatment (T2)	SERF2	1.20172	3.28879	0.00100621	0.0252384
Baseline (T1) vs On-treatment (T2)	IKBKG	1.07741	3.28878	0.00100622	0.0252384
Baseline (T1) vs On-treatment (T2)	HJURP	1.17146	3.28847	0.00100732	0.0252461
Baseline (T1) vs On-treatment (T2)	CYC1	1.06495	3.28805	0.00100884	0.0252644
Baseline (T1) vs On-treatment (T2)	SET	1.03845	3.28782	0.00100966	0.0252652
Baseline (T1) vs On-treatment (T2)	SLC35E1	1.15064	3.28733	0.00101142	0.0252697
Baseline (T1) vs On-treatment (T2)	ASAP3	1.15827	3.28584	0.00101679	0.0253642
Baseline (T1) vs On-treatment (T2)	PPP1R16A	1.13856	3.28537	0.00101847	0.0253864
Baseline (T1) vs On-treatment (T2)	GPANK1	1.1419	3.28454	0.00102149	0.0254419
Baseline (T1) vs On-treatment (T2)	RHOA	1.00527	3.28366	0.0010247	0.025502
Baseline (T1) vs On-treatment (T2)	DYNC1I1	-1.23453	-3.2827	0.00102817	0.0255487
Baseline (T1) vs On-treatment (T2)	FARS2	-1.2531	-3.28241	0.00102924	0.0255556
Baseline (T1) vs On-treatment (T2)	TRPM3	-1.36567	-3.28154	0.0010324	0.0256141
Baseline (T1) vs On-treatment (T2)	PRDX1	1.22344	3.28075	0.00103531	0.0256663
Baseline (T1) vs On-treatment (T2)	VLDLR-AS1	1.12258	3.28052	0.00103615	0.0256673
Baseline (T1) vs On-treatment (T2)	PRDM2	-1.34494	-3.27978	0.00103889	0.0257154
Baseline (T1) vs On-treatment (T2)	NNMT	-1.35971	-3.27927	0.00104074	0.0257413
Baseline (T1) vs On-treatment (T2)	TBX19	-1.36241	-3.2789	0.00104213	0.0257556
Baseline (T1) vs On-treatment (T2)	MGAM	-1.1628	-3.27791	0.0010458	0.02581
Baseline (T1) vs On-treatment (T2)	SAMD12	-1.06902	-3.27787	0.00104594	0.02581
Baseline (T1) vs On-treatment (T2)	CORO1B	1.43809	3.27529	0.00105555	0.0260272
Baseline (T1) vs On-treatment (T2)	OCEL1	1.17203	3.27497	0.00105672	0.0260359
Baseline (T1) vs On-treatment (T2)	WNT3	1.49329	3.27348	0.00106232	0.0261337
Baseline (T1) vs On-treatment (T2)	XPO6	1.26071	3.27306	0.00106389	0.0261521
Baseline (T1) vs On-treatment (T2)	NCKAP5L	1.10833	3.27237	0.0010665	0.0261964
Baseline (T1) vs On-treatment (T2)	JUP	1.09997	3.26979	0.00107629	0.0264053
Baseline (T1) vs On-treatment (T2)	EPN2	1.50403	3.26969	0.00107666	0.0264053
Baseline (T1) vs On-treatment (T2)	PELI3	1.20967	3.26937	0.00107787	0.0264148
Baseline (T1) vs On-treatment (T2)	TBC1D5	-1.16134	-3.26912	0.00107882	0.0264178
Baseline (T1) vs On-treatment (T2)	TYSND1	1.02806	3.2686	0.0010808	0.0264206
Baseline (T1) vs On-treatment (T2)	DOCK1	-1.03208	-3.26846	0.00108134	0.0264206
Baseline (T1) vs On-treatment (T2)	SOCS3	1.13409	3.26844	0.0010814	0.0264206
Baseline (T1) vs On-treatment (T2)	TBC1D15	-1.13869	-3.26674	0.00108793	0.0265396
Baseline (T1) vs On-treatment (T2)	PSMB8	1.07724	3.26642	0.00108918	0.0265498
Baseline (T1) vs On-treatment (T2)	PARP10	1.20826	3.2631	0.00110201	0.0268281
Baseline (T1) vs On-treatment (T2)	ANKRD12	1.10459	3.26303	0.00110227	0.0268281
Baseline (T1) vs On-treatment (T2)	SLC7A2	1.31031	3.26225	0.00110533	0.0268709
Baseline (T1) vs On-treatment (T2)	HK2	-1.14863	-3.26215	0.00110571	0.0268709
Baseline (T1) vs On-treatment (T2)	SCAP	1.32621	3.2616	0.00110787	0.0268826
Baseline (T1) vs On-treatment (T2)	NRXN3	-1.24318	-3.26087	0.00111071	0.0269049
Baseline (T1) vs On-treatment (T2)	E2F1	1.06541	3.26077	0.00111109	0.0269049
Baseline (T1) vs On-treatment (T2)	GSE1	1.27483	3.26072	0.00111131	0.0269049
Baseline (T1) vs On-treatment (T2)	ARIH2OS	1.28481	3.25971	0.00111528	0.0269807
Baseline (T1) vs On-treatment (T2)	TMEM39B	1.2117	3.25849	0.00112007	0.0270761
Baseline (T1) vs On-treatment (T2)	FGFRL1	1.19693	3.25757	0.0011237	0.0271433
Baseline (T1) vs On-treatment (T2)	SGTA	1.21585	3.25631	0.00112872	0.0272441
Baseline (T1) vs On-treatment (T2)	CSNK1G2	1.24275	3.25587	0.00113047	0.0272498
Baseline (T1) vs On-treatment (T2)	RPS9	1.24348	3.25564	0.00113137	0.0272498
Baseline (T1) vs On-treatment (T2)	KIAA0513	1.42046	3.25561	0.00113151	0.0272498
Baseline (T1) vs On-treatment (T2)	EEF1G	1.2152	3.25506	0.00113369	0.0272818
Baseline (T1) vs On-treatment (T2)	GATA4	-1.45564	-3.25449	0.00113597	0.027305
Baseline (T1) vs On-treatment (T2)	VGLL4	-1.28761	-3.25397	0.00113804	0.027305
Baseline (T1) vs On-treatment (T2)	FAM98C	1.18579	3.2537	0.00113913	0.027305
Baseline (T1) vs On-treatment (T2)	PSRC1	1.12644	3.25356	0.00113967	0.027305
Baseline (T1) vs On-treatment (T2)	EXOC4	-1.15942	-3.25311	0.00114147	0.027305
Baseline (T1) vs On-treatment (T2)	NR5A2	-1.42397	-3.25261	0.00114351	0.0273334
Baseline (T1) vs On-treatment (T2)	UBE2E2	-1.17704	-3.25239	0.00114439	0.0273339
Baseline (T1) vs On-treatment (T2)	SNTA1	1.09889	3.25186	0.00114653	0.0273646
Baseline (T1) vs On-treatment (T2)	C11orf84	1.2697	3.25138	0.00114848	0.0273908
Baseline (T1) vs On-treatment (T2)	NTN3	1.64082	3.25111	0.00114956	0.0273962
Baseline (T1) vs On-treatment (T2)	MRPL14	1.20048	3.25045	0.00115224	0.0274395
Baseline (T1) vs On-treatment (T2)	ARHGAP42	-1.21817	-3.25015	0.00115343	0.0274472
Baseline (T1) vs On-treatment (T2)	FAM129A	-1.22138	-3.24994	0.00115427	0.0274472
Baseline (T1) vs On-treatment (T2)	DUSP3	1.47858	3.24814	0.00116164	0.0275845
Baseline (T1) vs On-treatment (T2)	SMAD6	1.27649	3.2481	0.00116177	0.0275845
Baseline (T1) vs On-treatment (T2)	COMMD10	-1.38173	-3.2466	0.00116794	0.0277105
Baseline (T1) vs On-treatment (T2)	ANKRD34A	1.24937	3.24564	0.00117187	0.027742
Baseline (T1) vs On-treatment (T2)	TEK	-1.15654	-3.24525	0.00117346	0.0277591
Baseline (T1) vs On-treatment (T2)	RPLP0	1.04809	3.24368	0.00117997	0.027887
Baseline (T1) vs On-treatment (T2)	KCNK1	-1.47046	-3.24353	0.0011806	0.027887
Baseline (T1) vs On-treatment (T2)	TUBB	1.28498	3.24243	0.00118515	0.0279736
Baseline (T1) vs On-treatment (T2)	CAPRIN1	1.21922	3.24175	0.001188	0.0280089
Baseline (T1) vs On-treatment (T2)	IMPDH2	1.34197	3.24027	0.00119416	0.0280835
Baseline (T1) vs On-treatment (T2)	ASB5	-1.30588	-3.24023	0.00119432	0.0280835
Baseline (T1) vs On-treatment (T2)	ASB6	1.09876	3.23971	0.00119651	0.0280835
Baseline (T1) vs On-treatment (T2)	CDC20	1.1373	3.23952	0.00119731	0.0280835
Baseline (T1) vs On-treatment (T2)	ST8SIA1	-1.07782	-3.23942	0.00119773	0.0280835
Baseline (T1) vs On-treatment (T2)	VKORC1L1	1.00149	3.23921	0.0011986	0.0280835
Baseline (T1) vs On-treatment (T2)	OSER1	1.01274	3.23912	0.00119899	0.0280835
Baseline (T1) vs On-treatment (T2)	TLE1	-1.17427	-3.23884	0.00120017	0.0280835
Baseline (T1) vs On-treatment (T2)	BPESC1	-1.30581	-3.23785	0.00120433	0.0281245
Baseline (T1) vs On-treatment (T2)	SPOP	1.26632	3.23783	0.00120442	0.0281245
Baseline (T1) vs On-treatment (T2)	CLMP	-1.10387	-3.23776	0.00120471	0.0281245
Baseline (T1) vs On-treatment (T2)	SLC44A2	1.42825	3.23693	0.00120824	0.0281767
Baseline (T1) vs On-treatment (T2)	ZFP36L1	1.23825	3.23676	0.00120895	0.0281767
Baseline (T1) vs On-treatment (T2)	SLC2A6	1.08498	3.23661	0.00120959	0.0281767
Baseline (T1) vs On-treatment (T2)	STK10	-1.17636	-3.23636	0.00121065	0.028181
Baseline (T1) vs On-treatment (T2)	KLHDC10	1.09839	3.23549	0.00121434	0.0282464
Baseline (T1) vs On-treatment (T2)	ZNRF3	1.35976	3.23526	0.00121531	0.0282485
Baseline (T1) vs On-treatment (T2)	HP1BP3	1.10968	3.23471	0.00121766	0.0282825
Baseline (T1) vs On-treatment (T2)	TMED2	1.24346	3.232	0.00122927	0.0285316
Baseline (T1) vs On-treatment (T2)	ZBTB7A	1.38429	3.2301	0.00123747	0.0286802
Baseline (T1) vs On-treatment (T2)	MYO15B	1.44801	3.22955	0.00123984	0.028702
Baseline (T1) vs On-treatment (T2)	TTLL5	-1.12736	-3.22947	0.0012402	0.028702
Baseline (T1) vs On-treatment (T2)	BCL7B	1.07821	3.22923	0.00124122	0.0287049
Baseline (T1) vs On-treatment (T2)	NFKB2	1.03782	3.22852	0.00124431	0.0287396
Baseline (T1) vs On-treatment (T2)	C9orf163	1.09477	3.22848	0.00124452	0.0287396
Baseline (T1) vs On-treatment (T2)	CABIN1	1.25293	3.22722	0.00124999	0.0288201
Baseline (T1) vs On-treatment (T2)	CAMK2N2	1.19633	3.22706	0.0012507	0.0288201
Baseline (T1) vs On-treatment (T2)	CTF1	1.39635	3.22573	0.00125652	0.0289127
Baseline (T1) vs On-treatment (T2)	GANAB	1.21721	3.22495	0.00125995	0.0289512
Baseline (T1) vs On-treatment (T2)	TMEM236	-1.57583	-3.22479	0.00126065	0.0289512
Baseline (T1) vs On-treatment (T2)	PIK3IP1	1.28329	3.22473	0.00126091	0.0289512
Baseline (T1) vs On-treatment (T2)	SULT2B1	1.39201	3.22413	0.00126358	0.0289918
Baseline (T1) vs On-treatment (T2)	IQCE	1.2838	3.22354	0.00126616	0.0290302
Baseline (T1) vs On-treatment (T2)	DENND6A	1.11428	3.22269	0.00126994	0.0290875
Baseline (T1) vs On-treatment (T2)	TAF6	1.39786	3.22257	0.00127048	0.0290875
Baseline (T1) vs On-treatment (T2)	NAGS	1.14103	3.2218	0.00127389	0.0291447
Baseline (T1) vs On-treatment (T2)	AXL	1.21333	3.22129	0.00127617	0.0291453
Baseline (T1) vs On-treatment (T2)	TXNDC11	1.15544	3.22105	0.00127722	0.0291453
Baseline (T1) vs On-treatment (T2)	SUN1	1.15034	3.22033	0.00128043	0.0291902
Baseline (T1) vs On-treatment (T2)	VIM	1.02437	3.22004	0.00128173	0.0291945
Baseline (T1) vs On-treatment (T2)	ANKRD13D	1.10182	3.21934	0.00128487	0.0292154
Baseline (T1) vs On-treatment (T2)	SCAMP3	1.15386	3.21927	0.00128519	0.0292154
Baseline (T1) vs On-treatment (T2)	LMTK3	1.01108	3.21895	0.00128662	0.0292272
Baseline (T1) vs On-treatment (T2)	HIVEP3	1.16508	3.21841	0.00128905	0.0292617
Baseline (T1) vs On-treatment (T2)	DAP	1.07508	3.21743	0.00129344	0.0293405
Baseline (T1) vs On-treatment (T2)	NPHP4	-1.32331	-3.21478	0.00130546	0.0295712
Baseline (T1) vs On-treatment (T2)	EBF1	-1.04167	-3.21425	0.00130786	0.0296047
Baseline (T1) vs On-treatment (T2)	TXN	1.0947	3.21371	0.00131031	0.0296184
Baseline (T1) vs On-treatment (T2)	C11orf68	1.06889	3.21298	0.00131368	0.0296611
Baseline (T1) vs On-treatment (T2)	CNTN4	-1.18862	-3.21289	0.00131405	0.0296611
Baseline (T1) vs On-treatment (T2)	CCDC110	1.02415	3.21198	0.00131821	0.0297259
Baseline (T1) vs On-treatment (T2)	ZNF511	1.10992	3.21186	0.00131878	0.0297259
Baseline (T1) vs On-treatment (T2)	.	1.47389	3.21144	0.00132072	0.0297323
Baseline (T1) vs On-treatment (T2)	ZBED4	1.16038	3.2114	0.00132092	0.0297323
Baseline (T1) vs On-treatment (T2)	PUS1	1.09401	3.21055	0.00132481	0.0297755
Baseline (T1) vs On-treatment (T2)	SYNE1	-1.15802	-3.21046	0.0013252	0.0297755
Baseline (T1) vs On-treatment (T2)	DNAJB12	1.1228	3.2099	0.00132783	0.0297836
Baseline (T1) vs On-treatment (T2)	DPF1	1.41614	3.20987	0.00132796	0.0297836
Baseline (T1) vs On-treatment (T2)	PLTP	1.07793	3.20965	0.00132897	0.0297836
Baseline (T1) vs On-treatment (T2)	SGIP1	-1.43354	-3.20949	0.00132971	0.0297836
Baseline (T1) vs On-treatment (T2)	PRMT2	1.08016	3.20742	0.00133929	0.0299773
Baseline (T1) vs On-treatment (T2)	TNS2	1.15449	3.20639	0.00134412	0.0300644
Baseline (T1) vs On-treatment (T2)	FAM81B	-1.19831	-3.20506	0.00135033	0.0301822
Baseline (T1) vs On-treatment (T2)	NXN	1.46806	3.20475	0.00135182	0.0301944
Baseline (T1) vs On-treatment (T2)	DAD1	1.09797	3.20405	0.00135511	0.0302243
Baseline (T1) vs On-treatment (T2)	MTCH2	1.12088	3.2038	0.00135629	0.0302243
Baseline (T1) vs On-treatment (T2)	CLDND2	1.10278	3.20369	0.00135676	0.0302243
Baseline (T1) vs On-treatment (T2)	GCLM	1.11731	3.20366	0.00135693	0.0302243
Baseline (T1) vs On-treatment (T2)	ILVBL	1.08047	3.20202	0.00136465	0.0303177
Baseline (T1) vs On-treatment (T2)	KREMEN2	1.71416	3.20192	0.00136514	0.0303177
Baseline (T1) vs On-treatment (T2)	ZNF441	1.20046	3.20177	0.00136586	0.0303177
Baseline (T1) vs On-treatment (T2)	PHF5A	1.39054	3.20107	0.0013692	0.030365
Baseline (T1) vs On-treatment (T2)	ZNF592	1.21978	3.20092	0.00136989	0.030365
Baseline (T1) vs On-treatment (T2)	SUMO2	1.25218	3.19945	0.00137691	0.0304654
Baseline (T1) vs On-treatment (T2)	MAST4	-1.36708	-3.19929	0.00137765	0.0304654
Baseline (T1) vs On-treatment (T2)	UBB	1.2659	3.19914	0.00137838	0.0304654
Baseline (T1) vs On-treatment (T2)	ELMO1	-1.06543	-3.19878	0.00138012	0.0304654
Baseline (T1) vs On-treatment (T2)	SIX5	1.20928	3.1985	0.00138142	0.0304731
Baseline (T1) vs On-treatment (T2)	AGT	-1.17783	-3.19727	0.00138736	0.0305831
Baseline (T1) vs On-treatment (T2)	HIVEP3	1.19478	3.19655	0.00139082	0.0306174
Baseline (T1) vs On-treatment (T2)	CYP1B1	1.07452	3.19414	0.00140247	0.0308335
Baseline (T1) vs On-treatment (T2)	GTF2IRD1	1.56046	3.19406	0.00140286	0.0308335
Baseline (T1) vs On-treatment (T2)	LGALS1	1.22241	3.19378	0.00140423	0.0308335
Baseline (T1) vs On-treatment (T2)	NABP2	1.14833	3.19372	0.0014045	0.0308335
Baseline (T1) vs On-treatment (T2)	NOB1	1.37028	3.19336	0.00140626	0.0308511
Baseline (T1) vs On-treatment (T2)	SLC25A30	1.23243	3.19232	0.00141133	0.0309411
Baseline (T1) vs On-treatment (T2)	BTG2	1.06065	3.19086	0.00141852	0.0310561
Baseline (T1) vs On-treatment (T2)	FOXO3	1.12747	3.19044	0.00142055	0.0310795
Baseline (T1) vs On-treatment (T2)	ZBTB45	1.17649	3.19003	0.00142259	0.0311028
Baseline (T1) vs On-treatment (T2)	STMN3	1.34633	3.18909	0.00142722	0.0311615
Baseline (T1) vs On-treatment (T2)	MED29	1.14445	3.18862	0.00142953	0.0311906
Baseline (T1) vs On-treatment (T2)	ZFYVE28	1.0882	3.18828	0.00143124	0.0312067
Baseline (T1) vs On-treatment (T2)	EXOC6	1.23569	3.18688	0.00143817	0.0313365
Baseline (T1) vs On-treatment (T2)	MEIG1	1.07246	3.18552	0.00144492	0.0314408
Baseline (T1) vs On-treatment (T2)	POLD4	1.12898	3.18477	0.00144867	0.0315009
Baseline (T1) vs On-treatment (T2)	TMEM219	1.31033	3.18354	0.00145484	0.0316136
Baseline (T1) vs On-treatment (T2)	GTPBP3	1.19545	3.18321	0.00145653	0.0316289
Baseline (T1) vs On-treatment (T2)	UBE2G1	1.22271	3.18277	0.00145875	0.0316558
Baseline (T1) vs On-treatment (T2)	MDGA1	1.04368	3.18192	0.00146304	0.0317274
Baseline (T1) vs On-treatment (T2)	IL23A	1.17379	3.18107	0.00146731	0.0317984
Baseline (T1) vs On-treatment (T2)	SPIN1	-1.1775	-3.17972	0.00147417	0.0319254
Baseline (T1) vs On-treatment (T2)	SPAG5	1.28083	3.17845	0.00148065	0.032044
Baseline (T1) vs On-treatment (T2)	EP300	1.17067	3.17824	0.00148171	0.0320454
Baseline (T1) vs On-treatment (T2)	CORO7-PAM16	1.35095	3.17728	0.00148664	0.0321302
Baseline (T1) vs On-treatment (T2)	PPP1R15A	1.36178	3.17685	0.00148883	0.032135
Baseline (T1) vs On-treatment (T2)	DNAJC4	1.32179	3.17665	0.00148987	0.032135
Baseline (T1) vs On-treatment (T2)	PDE8A	1.17126	3.17359	0.00150568	0.0324324
Baseline (T1) vs On-treatment (T2)	G6PC3	1.22517	3.17267	0.00151045	0.0324637
Baseline (T1) vs On-treatment (T2)	EEPD1	-1.46409	-3.17266	0.00151048	0.0324637
Baseline (T1) vs On-treatment (T2)	PRRT2	1.333	3.17253	0.00151119	0.0324637
Baseline (T1) vs On-treatment (T2)	TRIM29	-1.07151	-3.17197	0.0015141	0.0324731
Baseline (T1) vs On-treatment (T2)	GPN3	1.09895	3.17186	0.00151464	0.0324731
Baseline (T1) vs On-treatment (T2)	ATF7	1.04642	3.17182	0.00151485	0.0324731
Baseline (T1) vs On-treatment (T2)	IFT81	1.28205	3.17166	0.00151568	0.0324731
Baseline (T1) vs On-treatment (T2)	PDE4A	1.31423	3.17035	0.00152257	0.0325989
Baseline (T1) vs On-treatment (T2)	DST	-1.22635	-3.16981	0.00152541	0.0326379
Baseline (T1) vs On-treatment (T2)	PGM2L1	1.01497	3.16817	0.001534	0.0327779
Baseline (T1) vs On-treatment (T2)	NDRG3	1.174	3.16782	0.00153587	0.032796
Baseline (T1) vs On-treatment (T2)	SLC26A5	-1.37984	-3.16551	0.0015481	0.0330131
Baseline (T1) vs On-treatment (T2)	ST3GAL1	-1.12877	-3.16422	0.00155497	0.0331123
Baseline (T1) vs On-treatment (T2)	SREBF1	1.28407	3.16318	0.00156057	0.0331123
Baseline (T1) vs On-treatment (T2)	PRSS27	1.33751	3.16317	0.00156063	0.0331123
Baseline (T1) vs On-treatment (T2)	PBX4	1.07949	3.16297	0.00156168	0.0331123
Baseline (T1) vs On-treatment (T2)	RASSF3	1.24251	3.16296	0.00156174	0.0331123
Baseline (T1) vs On-treatment (T2)	CYFIP2	-1.27612	-3.16254	0.00156399	0.0331123
Baseline (T1) vs On-treatment (T2)	SATB2	-1.01077	-3.16248	0.00156431	0.0331123
Baseline (T1) vs On-treatment (T2)	NR4A1	1.03165	3.16232	0.00156516	0.0331123
Baseline (T1) vs On-treatment (T2)	GLIS2	1.24466	3.16203	0.00156674	0.033124
Baseline (T1) vs On-treatment (T2)	SLCO3A1	-1.14384	-3.16129	0.00157072	0.0331861
Baseline (T1) vs On-treatment (T2)	SYVN1	1.10295	3.16005	0.00157742	0.0332317
Baseline (T1) vs On-treatment (T2)	MAP3K6	1.17618	3.15996	0.00157791	0.0332317
Baseline (T1) vs On-treatment (T2)	ACTR1A	1.05719	3.15993	0.00157807	0.0332317
Baseline (T1) vs On-treatment (T2)	ALDOA	1.02455	3.15952	0.00158028	0.0332559
Baseline (T1) vs On-treatment (T2)	TRIAP1	1.3074	3.15934	0.00158129	0.0332559
Baseline (T1) vs On-treatment (T2)	CEP85	1.04445	3.15843	0.00158624	0.0333162
Baseline (T1) vs On-treatment (T2)	CACFD1	1.10005	3.15822	0.00158733	0.0333173
Baseline (T1) vs On-treatment (T2)	TEPP	1.42304	3.15757	0.00159092	0.0333281
Baseline (T1) vs On-treatment (T2)	WNK2	-1.37466	-3.15741	0.00159179	0.0333281
Baseline (T1) vs On-treatment (T2)	CTDNEP1	1.03252	3.15737	0.00159201	0.0333281
Baseline (T1) vs On-treatment (T2)	AHNAK	1.03287	3.15601	0.00159946	0.0334117
Baseline (T1) vs On-treatment (T2)	UBAC2	-1.32997	-3.15594	0.00159984	0.0334117
Baseline (T1) vs On-treatment (T2)	SSPN	-1.15624	-3.15508	0.00160454	0.0334811
Baseline (T1) vs On-treatment (T2)	ARHGAP42	-1.17181	-3.15448	0.00160783	0.0335279
Baseline (T1) vs On-treatment (T2)	PTOV1	1.2396	3.15396	0.0016107	0.0335658
Baseline (T1) vs On-treatment (T2)	ACTB	1.2655	3.15281	0.00161706	0.0336764
Baseline (T1) vs On-treatment (T2)	RP5-857K21.4	-1.27866	-3.1513	0.00162545	0.0338292
Baseline (T1) vs On-treatment (T2)	NUB1	1.01799	3.15007	0.00163233	0.0339504
Baseline (T1) vs On-treatment (T2)	ATF5	1.26185	3.14905	0.00163802	0.0340273
Baseline (T1) vs On-treatment (T2)	CCDC102A	1.31721	3.14832	0.0016421	0.0340872
Baseline (T1) vs On-treatment (T2)	ASB2	-1.0343	-3.14696	0.00164975	0.0342237
Baseline (T1) vs On-treatment (T2)	BNIP3	1.03639	3.14666	0.00165146	0.034237
Baseline (T1) vs On-treatment (T2)	MPL	1.16578	3.14638	0.00165308	0.0342484
Baseline (T1) vs On-treatment (T2)	GATSL3	1.22966	3.14556	0.00165771	0.0343001
Baseline (T1) vs On-treatment (T2)	ZFP30	1.27999	3.14373	0.00166811	0.0344707
Baseline (T1) vs On-treatment (T2)	DYRK1A	1.15086	3.1432	0.00167111	0.0345103
Baseline (T1) vs On-treatment (T2)	SLF2	1.0406	3.14278	0.00167354	0.0345383
Baseline (T1) vs On-treatment (T2)	EPB41L5	-1.07784	-3.14231	0.00167619	0.0345707
Baseline (T1) vs On-treatment (T2)	MED31	1.20547	3.14212	0.00167729	0.0345712
Baseline (T1) vs On-treatment (T2)	ITIH4	-1.39621	-3.14125	0.00168228	0.0346294
Baseline (T1) vs On-treatment (T2)	CELF5	1.33977	3.141	0.00168372	0.0346368
Baseline (T1) vs On-treatment (T2)	GTF2F1	1.23797	3.13973	0.00169103	0.0347649
Baseline (T1) vs On-treatment (T2)	TFRC	1.05536	3.13824	0.00169963	0.0348818
Baseline (T1) vs On-treatment (T2)	MKNK2	1.32679	3.13824	0.00169969	0.0348818
Baseline (T1) vs On-treatment (T2)	DYNLL2	1.12833	3.13795	0.00170135	0.0348818
Baseline (T1) vs On-treatment (T2)	POLD4	1.23529	3.13782	0.0017021	0.0348818
Baseline (T1) vs On-treatment (T2)	BNIP3L	1.13619	3.13781	0.00170216	0.0348818
Baseline (T1) vs On-treatment (T2)	DZIP1	-1.39569	-3.13729	0.00170516	0.034921
Baseline (T1) vs On-treatment (T2)	ATF7IP	1.14199	3.13623	0.00171135	0.035021
Baseline (T1) vs On-treatment (T2)	NDST2	1.08757	3.1349	0.00171915	0.0351239
Baseline (T1) vs On-treatment (T2)	ATXN7	-1.29962	-3.13334	0.00172829	0.0352817
Baseline (T1) vs On-treatment (T2)	TMEM219	1.31252	3.13264	0.00173243	0.0353083
Baseline (T1) vs On-treatment (T2)	PRDX3	1.0801	3.13258	0.00173276	0.0353083
Baseline (T1) vs On-treatment (T2)	ARHGEF10L	-1.29334	-3.13256	0.00173289	0.0353083
Baseline (T1) vs On-treatment (T2)	RARG	1.1491	3.13224	0.00173478	0.0353241
Baseline (T1) vs On-treatment (T2)	RAB36	1.16559	3.13171	0.00173791	0.0353655
Baseline (T1) vs On-treatment (T2)	CBX7	1.34503	3.13141	0.00173972	0.0353797
Baseline (T1) vs On-treatment (T2)	COTL1	1.25556	3.13107	0.00174169	0.0353975
Baseline (T1) vs On-treatment (T2)	MARCKSL1	1.31674	3.13069	0.00174395	0.0354208
Baseline (T1) vs On-treatment (T2)	FAM149A	-1.15132	-3.13004	0.00174782	0.0354769
Baseline (T1) vs On-treatment (T2)	PIK3CD	1.24048	3.12959	0.00175048	0.0355085
Baseline (T1) vs On-treatment (T2)	GCLC	1.10302	3.12859	0.0017565	0.035608
Baseline (T1) vs On-treatment (T2)	ADCK5	1.07434	3.12833	0.00175801	0.0356162
Baseline (T1) vs On-treatment (T2)	SLC25A35	1.01007	3.12751	0.00176294	0.0356846
Baseline (T1) vs On-treatment (T2)	TP53INP2	1.16888	3.1274	0.00176362	0.0356846
Baseline (T1) vs On-treatment (T2)	TBCK	-1.34242	-3.12702	0.0017659	0.0357081
Baseline (T1) vs On-treatment (T2)	ANKS1B	-1.00589	-3.1267	0.00176778	0.0357237
Baseline (T1) vs On-treatment (T2)	KPNA2	1.06472	3.12641	0.00176954	0.0357367
Baseline (T1) vs On-treatment (T2)	GPATCH2L	-1.01245	-3.12604	0.0017718	0.0357599
Baseline (T1) vs On-treatment (T2)	NFYC	1.09983	3.12318	0.00178906	0.0360628
Baseline (T1) vs On-treatment (T2)	MAN2A1	-1.38026	-3.1229	0.00179079	0.0360659
Baseline (T1) vs On-treatment (T2)	ARID3B	1.30578	3.12197	0.00179646	0.0361224
Baseline (T1) vs On-treatment (T2)	ASH1L	1.2766	3.12196	0.00179653	0.0361224
Baseline (T1) vs On-treatment (T2)	RPL36	1.17307	3.1216	0.00179869	0.0361253
Baseline (T1) vs On-treatment (T2)	ARID3A	1.30425	3.12152	0.00179918	0.0361253
Baseline (T1) vs On-treatment (T2)	HS6ST1	-1.26052	-3.12138	0.00180006	0.0361253
Baseline (T1) vs On-treatment (T2)	CTB-55O6.8	1.30197	3.12009	0.00180794	0.0362153
Baseline (T1) vs On-treatment (T2)	MYDGF	1.33419	3.1195	0.00181158	0.0362362
Baseline (T1) vs On-treatment (T2)	ZNF846	1.21844	3.11919	0.00181347	0.0362362
Baseline (T1) vs On-treatment (T2)	PVRL1	-1.09214	-3.11831	0.0018189	0.0362948
Baseline (T1) vs On-treatment (T2)	GAA	1.24362	3.11798	0.00182097	0.0362948
Baseline (T1) vs On-treatment (T2)	GPX3	-1.00663	-3.1177	0.00182268	0.0363059
Baseline (T1) vs On-treatment (T2)	ST6GALNAC5	-1.43721	-3.11752	0.0018238	0.0363059
Baseline (T1) vs On-treatment (T2)	UBE2R2	1.06793	3.11713	0.00182623	0.0363308
Baseline (T1) vs On-treatment (T2)	CHRM2	-1.33765	-3.11673	0.00182868	0.0363353
Baseline (T1) vs On-treatment (T2)	EIF3D	1.23839	3.11643	0.00183054	0.0363498
Baseline (T1) vs On-treatment (T2)	ZFPM1	1.25019	3.11595	0.00183356	0.036353
Baseline (T1) vs On-treatment (T2)	PLCB3	1.0427	3.11582	0.00183431	0.036353
Baseline (T1) vs On-treatment (T2)	NFKBIE	1.0997	3.11551	0.00183624	0.036353
Baseline (T1) vs On-treatment (T2)	EGLN2	1.03899	3.11549	0.00183638	0.036353
Baseline (T1) vs On-treatment (T2)	DNMT3B	1.08835	3.11442	0.0018431	0.0364635
Baseline (T1) vs On-treatment (T2)	SPSB2	1.07126	3.11385	0.00184664	0.0365111
Baseline (T1) vs On-treatment (T2)	PSMA5	1.05013	3.113	0.00185195	0.0365749
Baseline (T1) vs On-treatment (T2)	NBEAL2	1.02658	3.11297	0.00185215	0.0365749
Baseline (T1) vs On-treatment (T2)	ARHGAP42	-1.04392	-3.11064	0.00186682	0.036819
Baseline (T1) vs On-treatment (T2)	ZNF263	1.23533	3.11027	0.00186918	0.036835
Baseline (T1) vs On-treatment (T2)	ARID1B	-1.28722	-3.11015	0.00186992	0.036835
Baseline (T1) vs On-treatment (T2)	C19orf25	1.2685	3.10911	0.00187649	0.0368962
Baseline (T1) vs On-treatment (T2)	PCBP3	1.10292	3.10843	0.00188082	0.0369251
Baseline (T1) vs On-treatment (T2)	PALLD	-1.40896	-3.10829	0.00188171	0.0369251
Baseline (T1) vs On-treatment (T2)	ATP10D	-1.28264	-3.10817	0.00188247	0.0369251
Baseline (T1) vs On-treatment (T2)	DGCR8	1.20441	3.10731	0.00188796	0.0370082
Baseline (T1) vs On-treatment (T2)	EGLN3	-1.41826	-3.10641	0.00189376	0.0370941
Baseline (T1) vs On-treatment (T2)	GSDMC	-1.40394	-3.10627	0.00189466	0.0370941
Baseline (T1) vs On-treatment (T2)	PFN1	1.23041	3.10463	0.00190517	0.037272
Baseline (T1) vs On-treatment (T2)	OBFC1	-1.20609	-3.10399	0.00190928	0.0373119
Baseline (T1) vs On-treatment (T2)	PRUNE2	-1.34298	-3.10333	0.00191358	0.037349
Baseline (T1) vs On-treatment (T2)	SLC25A51	1.18863	3.10278	0.00191712	0.037349
Baseline (T1) vs On-treatment (T2)	CIRBP	1.2558	3.10265	0.00191797	0.037349
Baseline (T1) vs On-treatment (T2)	UCKL1	1.14928	3.10258	0.00191844	0.037349
Baseline (T1) vs On-treatment (T2)	ZNF839	1.23565	3.10256	0.00191857	0.037349
Baseline (T1) vs On-treatment (T2)	NDUFS8	1.03886	3.10244	0.00191934	0.037349
Baseline (T1) vs On-treatment (T2)	TTLL5	-1.2448	-3.10162	0.00192465	0.0374296
Baseline (T1) vs On-treatment (T2)	SAMD3	-1.36843	-3.10132	0.0019266	0.0374448
Baseline (T1) vs On-treatment (T2)	ISG15	1.10642	3.10079	0.00193004	0.0374888
Baseline (T1) vs On-treatment (T2)	KAZALD1	1.03286	3.10048	0.00193205	0.0375052
Baseline (T1) vs On-treatment (T2)	MAFF	1.25531	3.10003	0.00193499	0.0375168
Baseline (T1) vs On-treatment (T2)	PRRC2B	1.23554	3.09985	0.00193619	0.0375174
Baseline (T1) vs On-treatment (T2)	FAM192A	1.11566	3.09934	0.00193954	0.0375596
Baseline (T1) vs On-treatment (T2)	HECW1	-1.13566	-3.09889	0.00194245	0.0375931
Baseline (T1) vs On-treatment (T2)	RPRD2	1.14097	3.09649	0.00195824	0.0378073
Baseline (T1) vs On-treatment (T2)	WNK1	1.10399	3.09606	0.00196108	0.0378191
Baseline (T1) vs On-treatment (T2)	MAML3	1.01209	3.09604	0.00196121	0.0378191
Baseline (T1) vs On-treatment (T2)	DMXL1	-1.35895	-3.09415	0.00197375	0.038038
Baseline (T1) vs On-treatment (T2)	ADGRL2	-1.23188	-3.09273	0.00198325	0.0381751
Baseline (T1) vs On-treatment (T2)	USP10	1.38901	3.09066	0.00199712	0.038396
Baseline (T1) vs On-treatment (T2)	SIRT7	1.19393	3.09001	0.00200152	0.0384576
Baseline (T1) vs On-treatment (T2)	RBBP4	1.10155	3.08954	0.00200466	0.038467
Baseline (T1) vs On-treatment (T2)	PRKG1	-1.18069	-3.08938	0.00200574	0.038467
Baseline (T1) vs On-treatment (T2)	ATXN7L2	1.20574	3.08922	0.00200681	0.038467
Baseline (T1) vs On-treatment (T2)	DUSP14	1.34527	3.08866	0.00201061	0.0385166
Baseline (T1) vs On-treatment (T2)	HIP1R	1.51444	3.08773	0.00201692	0.0385913
Baseline (T1) vs On-treatment (T2)	PRKCZ	1.25938	3.08604	0.00202842	0.0387882
Baseline (T1) vs On-treatment (T2)	UFSP1	1.21643	3.08585	0.00202968	0.0387891
Baseline (T1) vs On-treatment (T2)	CHST12	1.14341	3.08508	0.00203495	0.0388667
Baseline (T1) vs On-treatment (T2)	SLC43A2	1.23066	3.08412	0.00204157	0.03894
Baseline (T1) vs On-treatment (T2)	ATP6V0D1	1.20158	3.08335	0.00204683	0.0390007
Baseline (T1) vs On-treatment (T2)	RILP	1.09344	3.08299	0.00204935	0.0390022
Baseline (T1) vs On-treatment (T2)	MCCC1	-1.37684	-3.08219	0.00205481	0.0390765
Baseline (T1) vs On-treatment (T2)	XRCC1	1.25751	3.08205	0.0020558	0.0390765
Baseline (T1) vs On-treatment (T2)	PDE12	1.33899	3.08189	0.00205691	0.0390765
Baseline (T1) vs On-treatment (T2)	MVD	1.09547	3.08164	0.00205866	0.0390864
Baseline (T1) vs On-treatment (T2)	EHMT1	-1.29218	-3.08106	0.00206263	0.0391047
Baseline (T1) vs On-treatment (T2)	NUCKS1	1.14619	3.08057	0.00206603	0.039115
Baseline (T1) vs On-treatment (T2)	FAM3A	1.12806	3.07955	0.00207314	0.0391987
Baseline (T1) vs On-treatment (T2)	TMEM102	1.29769	3.07863	0.00207958	0.0392622
Baseline (T1) vs On-treatment (T2)	SPOCK3	-1.38202	-3.07854	0.00208017	0.0392622
Baseline (T1) vs On-treatment (T2)	WDR13	1.24212	3.07825	0.0020822	0.0392774
Baseline (T1) vs On-treatment (T2)	SIPA1L2	-1.13496	-3.07764	0.00208644	0.039324
Baseline (T1) vs On-treatment (T2)	KIF22	1.21484	3.07755	0.00208713	0.039324
Baseline (T1) vs On-treatment (T2)	PPL	1.21884	3.07668	0.00209322	0.0394098
Baseline (T1) vs On-treatment (T2)	CDNF	1.02044	3.07655	0.00209414	0.0394098
Baseline (T1) vs On-treatment (T2)	TMC4	1.29275	3.07595	0.00209835	0.0394425
Baseline (T1) vs On-treatment (T2)	PLD5	-1.2924	-3.07572	0.00209996	0.0394496
Baseline (T1) vs On-treatment (T2)	MAPK8IP3	1.21509	3.0752	0.00210359	0.0394545
Baseline (T1) vs On-treatment (T2)	GSS	1.11273	3.07503	0.00210484	0.0394545
Baseline (T1) vs On-treatment (T2)	FBXL15	1.14413	3.075	0.002105	0.0394545
Baseline (T1) vs On-treatment (T2)	C16orf91	1.35332	3.07427	0.00211022	0.0395264
Baseline (T1) vs On-treatment (T2)	GSPT1	1.02703	3.07343	0.00211615	0.0395681
Baseline (T1) vs On-treatment (T2)	AURKAIP1	1.002	3.07204	0.00212605	0.0396618
Baseline (T1) vs On-treatment (T2)	ZNF701	1.09765	3.07196	0.00212655	0.0396618
Baseline (T1) vs On-treatment (T2)	ECSIT	1.07846	3.07196	0.00212661	0.0396618
Baseline (T1) vs On-treatment (T2)	HAUS3	1.14869	3.07151	0.00212976	0.0396836
Baseline (T1) vs On-treatment (T2)	CENPM	1.20498	3.07077	0.00213507	0.0397594
Baseline (T1) vs On-treatment (T2)	TST	1.37953	3.06995	0.00214098	0.0398216
Baseline (T1) vs On-treatment (T2)	IMMP1L	-1.3437	-3.06978	0.00214214	0.0398216
Baseline (T1) vs On-treatment (T2)	KAT5	1.15095	3.06808	0.00215437	0.0400259
Baseline (T1) vs On-treatment (T2)	RAD9B	1.09246	3.06697	0.00216243	0.0401523
Baseline (T1) vs On-treatment (T2)	EHD2	1.25394	3.06669	0.00216441	0.0401657
Baseline (T1) vs On-treatment (T2)	RRP1	1.25146	3.06633	0.00216702	0.040186
Baseline (T1) vs On-treatment (T2)	PTGES3L-AARSD1	1.38663	3.06599	0.00216947	0.040186
Baseline (T1) vs On-treatment (T2)	SIPA1	1.24512	3.06561	0.00217228	0.040186
Baseline (T1) vs On-treatment (T2)	HAGHL	1.38505	3.06515	0.00217562	0.0402107
Baseline (T1) vs On-treatment (T2)	E2F6	1.30775	3.06476	0.00217844	0.0402396
Baseline (T1) vs On-treatment (T2)	GPX4	1.38263	3.06413	0.00218302	0.0402655
Baseline (T1) vs On-treatment (T2)	NUDT14	1.19386	3.06321	0.00218974	0.0403552
Baseline (T1) vs On-treatment (T2)	EPAS1	1.09278	3.06287	0.00219228	0.0403675
Baseline (T1) vs On-treatment (T2)	FRMD5	1.13553	3.06278	0.00219293	0.0403675
Baseline (T1) vs On-treatment (T2)	SFXN2	1.08113	3.06257	0.00219442	0.0403717
Baseline (T1) vs On-treatment (T2)	PKMYT1	1.22305	3.06187	0.00219958	0.0404384
Baseline (T1) vs On-treatment (T2)	SLC39A3	1.24466	3.06174	0.00220057	0.0404384
Baseline (T1) vs On-treatment (T2)	DCPS	-1.13402	-3.06085	0.00220708	0.040506
Baseline (T1) vs On-treatment (T2)	DMWD	1.13925	3.06072	0.00220804	0.040506
Baseline (T1) vs On-treatment (T2)	CRAMP1	1.05854	3.05889	0.00222159	0.0406909
Baseline (T1) vs On-treatment (T2)	LHX6	-1.29959	-3.05884	0.00222193	0.0406909
Baseline (T1) vs On-treatment (T2)	MLLT1	1.06047	3.05832	0.00222584	0.0407197
Baseline (T1) vs On-treatment (T2)	DHX8	1.13431	3.05437	0.00225537	0.0411868
Baseline (T1) vs On-treatment (T2)	RHBDF2	1.19365	3.05419	0.00225672	0.0411868
Baseline (T1) vs On-treatment (T2)	ZNF468	1.29306	3.05387	0.00225911	0.0412069
Baseline (T1) vs On-treatment (T2)	KLF4	1.00967	3.05272	0.00226775	0.041341
Baseline (T1) vs On-treatment (T2)	CRYAB	-1.26489	-3.05153	0.00227681	0.0414825
Baseline (T1) vs On-treatment (T2)	CCNG2	-1.31283	-3.04897	0.0022963	0.0416952
Baseline (T1) vs On-treatment (T2)	SNX11	1.08891	3.04872	0.00229819	0.041706
Baseline (T1) vs On-treatment (T2)	CLMN	-1.32381	-3.04826	0.00230171	0.0417291
Baseline (T1) vs On-treatment (T2)	DCLK1	-1.33916	-3.04821	0.00230207	0.0417291
Baseline (T1) vs On-treatment (T2)	ETS1	-1.10889	-3.04792	0.0023043	0.0417459
Baseline (T1) vs On-treatment (T2)	PER2	-1.29309	-3.0477	0.00230597	0.0417525
Baseline (T1) vs On-treatment (T2)	UHRF1	1.24831	3.04611	0.00231822	0.0419268
Baseline (T1) vs On-treatment (T2)	ZNF324	1.04279	3.04542	0.00232356	0.0419997
Baseline (T1) vs On-treatment (T2)	SLC25A44	1.08538	3.04493	0.00232738	0.0420451
Baseline (T1) vs On-treatment (T2)	CCER1	-1.15433	-3.04351	0.00233837	0.0421838
Baseline (T1) vs On-treatment (T2)	LMTK3	1.28875	3.04348	0.00233856	0.0421838
Baseline (T1) vs On-treatment (T2)	ZNF575	1.22092	3.04328	0.00234014	0.0421838
Baseline (T1) vs On-treatment (T2)	SYT1	-1.07329	-3.04309	0.00234162	0.0421838
Baseline (T1) vs On-treatment (T2)	TMEM64	-1.25388	-3.04294	0.00234278	0.0421838
Baseline (T1) vs On-treatment (T2)	GLTSCR1L	1.05613	3.04292	0.00234296	0.0421838
Baseline (T1) vs On-treatment (T2)	SOCS7	1.2635	3.04206	0.00234965	0.0422805
Baseline (T1) vs On-treatment (T2)	AAAS	1.32865	3.0406	0.00236108	0.0424622
Baseline (T1) vs On-treatment (T2)	EIF6	1.08326	3.04025	0.00236384	0.0424882
Baseline (T1) vs On-treatment (T2)	LHX6	-1.3255	-3.03994	0.00236626	0.0425077
Baseline (T1) vs On-treatment (T2)	UTP6	1.05418	3.03892	0.00237429	0.0426178
Baseline (T1) vs On-treatment (T2)	RHEBL1	1.05814	3.03882	0.00237505	0.0426178
Baseline (T1) vs On-treatment (T2)	CTDNEP1	1.25411	3.03838	0.00237855	0.0426568
Baseline (T1) vs On-treatment (T2)	EPB41L3	-1.39675	-3.0377	0.00238389	0.0427286
Baseline (T1) vs On-treatment (T2)	GRIK2	-1.26003	-3.03729	0.00238714	0.0427391
Baseline (T1) vs On-treatment (T2)	ZFHX3	-1.17275	-3.03678	0.00239123	0.0427883
Baseline (T1) vs On-treatment (T2)	ORAI2	1.29896	3.03624	0.0023955	0.0428407
Baseline (T1) vs On-treatment (T2)	PPIL1	1.03494	3.03571	0.00239971	0.0428922
Baseline (T1) vs On-treatment (T2)	DNMT1	1.20783	3.03507	0.0024048	0.0429554
Baseline (T1) vs On-treatment (T2)	PPP1R9B	1.7292	3.03461	0.00240845	0.0429764
Baseline (T1) vs On-treatment (T2)	PRR12	1.28244	3.03398	0.00241351	0.0429895
Baseline (T1) vs On-treatment (T2)	PLET1	-1.31286	-3.03385	0.00241457	0.0429895
Baseline (T1) vs On-treatment (T2)	SYNRG	1.15323	3.03377	0.00241519	0.0429895
Baseline (T1) vs On-treatment (T2)	NPTN	1.12987	3.03251	0.00242532	0.0431332
Baseline (T1) vs On-treatment (T2)	INCA1	1.07899	3.03232	0.00242685	0.0431365
Baseline (T1) vs On-treatment (T2)	HIVEP1	1.00107	3.03185	0.00243064	0.0431758
Baseline (T1) vs On-treatment (T2)	RAI1	1.06864	3.0317	0.00243181	0.0431758
Baseline (T1) vs On-treatment (T2)	PITPNA	1.19593	3.03139	0.00243431	0.0431758
Baseline (T1) vs On-treatment (T2)	RAD54L	1.01719	3.03131	0.00243498	0.0431758
Baseline (T1) vs On-treatment (T2)	LSMEM1	-1.10206	-3.03093	0.00243799	0.0431758
Baseline (T1) vs On-treatment (T2)	ZFPM2	-1.18294	-3.03031	0.00244299	0.0432315
Baseline (T1) vs On-treatment (T2)	PPA1	1.04044	3.02987	0.00244658	0.0432711
Baseline (T1) vs On-treatment (T2)	APC	-1.2476	-3.02853	0.0024575	0.0434363
Baseline (T1) vs On-treatment (T2)	TMEM120A	1.08814	3.02829	0.00245946	0.0434363
Baseline (T1) vs On-treatment (T2)	RPS15	1.30736	3.02762	0.00246492	0.0434993
Baseline (T1) vs On-treatment (T2)	DOCK10	-1.16062	-3.02592	0.00247879	0.043672
Baseline (T1) vs On-treatment (T2)	TIMM22	1.18684	3.02488	0.00248733	0.0437418
Baseline (T1) vs On-treatment (T2)	KRT8	1.33376	3.02477	0.00248822	0.0437418
Baseline (T1) vs On-treatment (T2)	ZBTB46	1.24396	3.02436	0.00249164	0.0437779
Baseline (T1) vs On-treatment (T2)	EGF	-1.22563	-3.02389	0.0024955	0.0437977
Baseline (T1) vs On-treatment (T2)	MAP1LC3A	1.21221	3.02332	0.00250018	0.0438252
Baseline (T1) vs On-treatment (T2)	TFEB	-1.34267	-3.0232	0.00250117	0.0438252
Baseline (T1) vs On-treatment (T2)	MSN	-1.11092	-3.02264	0.00250581	0.0438744
Baseline (T1) vs On-treatment (T2)	CSRNP1	-1.21048	-3.02253	0.00250672	0.0438744
Baseline (T1) vs On-treatment (T2)	LDLR	1.16886	3.02201	0.00251099	0.043913
Baseline (T1) vs On-treatment (T2)	ZNF83	1.16004	3.02168	0.00251372	0.043913
Baseline (T1) vs On-treatment (T2)	TRAF3IP1	1.12618	3.0216	0.00251441	0.043913
Baseline (T1) vs On-treatment (T2)	PACS1	1.24732	3.0202	0.0025261	0.0440692
Baseline (T1) vs On-treatment (T2)	LRBA	-1.21927	-3.01866	0.00253892	0.0442687
Baseline (T1) vs On-treatment (T2)	MAPK8IP1	1.05892	3.01836	0.00254145	0.0442887
Baseline (T1) vs On-treatment (T2)	MAML3	-1.21311	-3.01713	0.00255179	0.0443695
Baseline (T1) vs On-treatment (T2)	LTBP4	1.27124	3.01681	0.00255453	0.0443695
Baseline (T1) vs On-treatment (T2)	ZBTB7A	1.0642	3.0168	0.00255455	0.0443695
Baseline (T1) vs On-treatment (T2)	ZFAND2A	1.13429	3.01634	0.00255843	0.0443695
Baseline (T1) vs On-treatment (T2)	ERCC1	1.16766	3.016	0.00256132	0.0443695
Baseline (T1) vs On-treatment (T2)	ZNF766	1.26733	3.01573	0.00256359	0.0443848
Baseline (T1) vs On-treatment (T2)	FAM129B	1.24828	3.01503	0.00256956	0.0444322
Baseline (T1) vs On-treatment (T2)	PKNOX1	1.03128	3.01477	0.00257178	0.0444322
Baseline (T1) vs On-treatment (T2)	KIAA0232	1.24217	3.01475	0.00257188	0.0444322
Baseline (T1) vs On-treatment (T2)	LRRC8A	1.12794	3.01445	0.00257448	0.0444531
Baseline (T1) vs On-treatment (T2)	RP11-146F11.1	1.18475	3.01378	0.00258014	0.0445268
Baseline (T1) vs On-treatment (T2)	CCDC189	1.20618	3.01311	0.00258586	0.0446016
Baseline (T1) vs On-treatment (T2)	ALS2	1.10417	3.01096	0.00260423	0.0448218
Baseline (T1) vs On-treatment (T2)	C2orf80	-1.28748	-3.01023	0.00261048	0.044902
Baseline (T1) vs On-treatment (T2)	MAML2	-1.30533	-3.00939	0.0026177	0.0449571
Baseline (T1) vs On-treatment (T2)	SMG1	1.00311	3.00904	0.00262072	0.0449848
Baseline (T1) vs On-treatment (T2)	AANAT	1.34903	3.00846	0.00262576	0.0450212
Baseline (T1) vs On-treatment (T2)	MAPK1	1.30195	3.00839	0.00262638	0.0450212
Baseline (T1) vs On-treatment (T2)	C19orf48	1.13612	3.00829	0.00262723	0.0450212
Baseline (T1) vs On-treatment (T2)	OXR1	-1.27012	-3.00815	0.00262846	0.0450212
Baseline (T1) vs On-treatment (T2)	CRY1	-1.14571	-3.00716	0.002637	0.0451432
Baseline (T1) vs On-treatment (T2)	POU2F2	1.38778	3.00677	0.00264042	0.0451777
Baseline (T1) vs On-treatment (T2)	SEC14L2	1.23117	3.00441	0.00266099	0.0454166
Baseline (T1) vs On-treatment (T2)	AP5B1	1.33924	3.00435	0.00266147	0.0454166
Baseline (T1) vs On-treatment (T2)	STRADA	1.10507	3.00401	0.00266447	0.0454436
Baseline (T1) vs On-treatment (T2)	FBXL18	1.25287	3.00384	0.00266592	0.045444
Baseline (T1) vs On-treatment (T2)	DNAJC7	1.28166	3.00326	0.00267107	0.0454959
Baseline (T1) vs On-treatment (T2)	LBH	-1.01793	-3.00219	0.00268049	0.0456195
Baseline (T1) vs On-treatment (T2)	DCST1	1.13665	3.0019	0.00268297	0.0456375
Baseline (T1) vs On-treatment (T2)	XPNPEP1	-1.21609	-3.0013	0.00268826	0.0457034
Baseline (T1) vs On-treatment (T2)	SRRT	1.28014	2.99991	0.00270063	0.0458706
Baseline (T1) vs On-treatment (T2)	DNAJC30	1.26006	2.99965	0.00270287	0.0458706
Baseline (T1) vs On-treatment (T2)	GNAO1	-1.15094	-2.99801	0.00271747	0.0460538
Baseline (T1) vs On-treatment (T2)	C17orf53	1.26714	2.99801	0.00271751	0.0460538
Baseline (T1) vs On-treatment (T2)	CCDC186	-1.20541	-2.99728	0.00272397	0.0461389
Baseline (T1) vs On-treatment (T2)	BRWD1	1.3623	2.99552	0.00273974	0.0463816
Baseline (T1) vs On-treatment (T2)	GALNT12	-1.0078	-2.99441	0.00274975	0.0465018
Baseline (T1) vs On-treatment (T2)	FGF22	1.08251	2.99388	0.00275453	0.0465582
Baseline (T1) vs On-treatment (T2)	GLTPD2	1.00772	2.99351	0.00275787	0.04659
Baseline (T1) vs On-treatment (T2)	AP5S1	1.07629	2.99311	0.00276148	0.0466143
Baseline (T1) vs On-treatment (T2)	VRK1	-1.13929	-2.9929	0.00276342	0.0466143
Baseline (T1) vs On-treatment (T2)	BCL2L12	1.24329	2.99198	0.00277171	0.0467253
Baseline (T1) vs On-treatment (T2)	RNF8	-1.36469	-2.99131	0.0027778	0.0467869
Baseline (T1) vs On-treatment (T2)	LCN12	1.03612	2.99056	0.00278465	0.0468693
Baseline (T1) vs On-treatment (T2)	ALKBH7	1.04501	2.99032	0.00278687	0.0468821
Baseline (T1) vs On-treatment (T2)	AK7	-1.00588	-2.98942	0.00279508	0.0469955
Baseline (T1) vs On-treatment (T2)	SNTB1	-1.2278	-2.98832	0.00280516	0.0470909
Baseline (T1) vs On-treatment (T2)	HEBP2	-1.19227	-2.98704	0.00281694	0.0472144
Baseline (T1) vs On-treatment (T2)	C9orf72	-1.17271	-2.98583	0.0028281	0.0473504
Baseline (T1) vs On-treatment (T2)	ASCC1	1.17493	2.98548	0.0028313	0.0473504
Baseline (T1) vs On-treatment (T2)	PRSS36	1.13947	2.98544	0.0028317	0.0473504
Baseline (T1) vs On-treatment (T2)	TMEM8B	1.05426	2.9852	0.00283393	0.0473504
Baseline (T1) vs On-treatment (T2)	C8orf82	1.20866	2.98427	0.00284254	0.0474695
Baseline (T1) vs On-treatment (T2)	STK11IP	1.02856	2.98286	0.00285565	0.0476387
Baseline (T1) vs On-treatment (T2)	HEXIM2	1.02981	2.98004	0.00288213	0.0480056
Baseline (T1) vs On-treatment (T2)	TRAPPC1	1.04981	2.97959	0.00288635	0.0480508
Baseline (T1) vs On-treatment (T2)	WDR82	1.10959	2.97903	0.00289161	0.048084
Baseline (T1) vs On-treatment (T2)	PRDM4	-1.31923	-2.97902	0.00289169	0.048084
Baseline (T1) vs On-treatment (T2)	CAPNS1	1.04312	2.97809	0.00290049	0.0481521
Baseline (T1) vs On-treatment (T2)	CAMK2G	1.21321	2.97799	0.00290145	0.0481521
Baseline (T1) vs On-treatment (T2)	EFHB	-1.16572	-2.97759	0.0029052	0.0481894
Baseline (T1) vs On-treatment (T2)	FHDC1	-1.09927	-2.97644	0.00291618	0.0482925
Baseline (T1) vs On-treatment (T2)	ZNF695	-1.15006	-2.97631	0.00291739	0.0482925
Baseline (T1) vs On-treatment (T2)	FXYD1	1.2785	2.97621	0.00291832	0.0482925
Baseline (T1) vs On-treatment (T2)	IRF7	1.09405	2.97612	0.00291921	0.0482925
Baseline (T1) vs On-treatment (T2)	SNRNP70	1.08056	2.97557	0.00292441	0.0483077
Baseline (T1) vs On-treatment (T2)	RHBDD2	1.20035	2.97464	0.00293337	0.0484059
Baseline (T1) vs On-treatment (T2)	ADARB1	1.32465	2.97426	0.00293699	0.0484204
Baseline (T1) vs On-treatment (T2)	OGFOD2	1.07045	2.97423	0.00293727	0.0484204
Baseline (T1) vs On-treatment (T2)	RP3-412A9.16	1.2391	2.97353	0.00294391	0.0485049
Baseline (T1) vs On-treatment (T2)	EPC1	1.1095	2.9733	0.00294615	0.0485168
Baseline (T1) vs On-treatment (T2)	DZIP1L	-1.13756	-2.97238	0.00295497	0.0486008
Baseline (T1) vs On-treatment (T2)	VOPP1	-1.16614	-2.97237	0.00295514	0.0486008
Baseline (T1) vs On-treatment (T2)	FMNL1	1.06276	2.97215	0.00295723	0.0486008
Baseline (T1) vs On-treatment (T2)	CDK12	1.33154	2.97201	0.00295857	0.0486008
Baseline (T1) vs On-treatment (T2)	REV1	1.04855	2.97191	0.00295957	0.0486008
Baseline (T1) vs On-treatment (T2)	IRF2BP1	1.27729	2.97182	0.00296035	0.0486008
Baseline (T1) vs On-treatment (T2)	RFFL	-1.04857	-2.9714	0.00296444	0.0486131
Baseline (T1) vs On-treatment (T2)	TAF11	1.31667	2.97128	0.00296566	0.0486131
Baseline (T1) vs On-treatment (T2)	KLHL12	1.02124	2.97044	0.00297377	0.0486452
Baseline (T1) vs On-treatment (T2)	NCBP2	1.03763	2.97037	0.00297444	0.0486452
Baseline (T1) vs On-treatment (T2)	ZGPAT	1.29134	2.9703	0.00297508	0.0486452
Baseline (T1) vs On-treatment (T2)	ANKRD6	-1.30925	-2.96991	0.00297882	0.0486795
Baseline (T1) vs On-treatment (T2)	APRT	1.26499	2.96729	0.0030044	0.0489975
Baseline (T1) vs On-treatment (T2)	ATP6V1F	1.07233	2.96679	0.00300923	0.0490396
Baseline (T1) vs On-treatment (T2)	CDYL	-1.26495	-2.96671	0.00301005	0.0490396
Baseline (T1) vs On-treatment (T2)	EFR3B	-1.13484	-2.96616	0.00301548	0.0490793
Baseline (T1) vs On-treatment (T2)	ZNF555	1.03392	2.96605	0.00301652	0.0490793
Baseline (T1) vs On-treatment (T2)	PRELID2	-1.1094	-2.96592	0.00301781	0.0490793
Baseline (T1) vs On-treatment (T2)	COMMD10	-1.22894	-2.96568	0.00302015	0.0490793
Baseline (T1) vs On-treatment (T2)	SOCS1	1.04163	2.96539	0.00302298	0.0490923
Baseline (T1) vs On-treatment (T2)	NT5DC3	-1.11913	-2.96435	0.00303326	0.0491676
Baseline (T1) vs On-treatment (T2)	JMJD6	1.06205	2.9613	0.00306342	0.0495062
Baseline (T1) vs On-treatment (T2)	FAM60A	1.1064	2.96028	0.00307355	0.0496437
Baseline (T1) vs On-treatment (T2)	RFX2	1.14046	2.95947	0.00308171	0.0497015
Baseline (T1) vs On-treatment (T2)	ITPKA	1.25531	2.95786	0.00309781	0.0499109
Baseline (T1) vs On-treatment (T2)	EIF4A2	1.16811	2.95751	0.00310139	0.0499308
Baseline (T1) vs On-treatment (T2)	ETV4	1.22554	2.95743	0.00310216	0.0499308
Baseline (T1) vs On-treatment (T2)	BLOC1S4	1.24497	2.95684	0.0031081	0.0499761
On-treatment (T2) vs post-treatment (T3)	PCBD2	1.51099	7.33613	2.19855e-13	7.04196e-09
On-treatment (T2) vs post-treatment (T3)	HMGA1	-2.3304	-6.84315	7.74717e-12	1.24071e-07
On-treatment (T2) vs post-treatment (T3)	ANAPC11	-2.19135	-6.48951	8.61144e-11	7.47726e-07
On-treatment (T2) vs post-treatment (T3)	DOCK2	1.90069	6.47622	9.4046e-11	7.47726e-07
On-treatment (T2) vs post-treatment (T3)	PTBP1	-1.91239	-6.42774	1.29516e-10	7.47726e-07
On-treatment (T2) vs post-treatment (T3)	ELL	-1.70856	-6.41582	1.40067e-10	7.47726e-07
On-treatment (T2) vs post-treatment (T3)	MAMSTR	-1.7286	-6.37141	1.87303e-10	8.57046e-07
On-treatment (T2) vs post-treatment (T3)	PARD6B	-1.77353	-6.32426	2.54453e-10	9.14678e-07
On-treatment (T2) vs post-treatment (T3)	DNAJB1	-2.00087	-6.31164	2.76085e-10	9.14678e-07
On-treatment (T2) vs post-treatment (T3)	LRRC45	-1.69823	-6.30642	2.85569e-10	9.14678e-07
On-treatment (T2) vs post-treatment (T3)	PHF1	-1.6801	-6.23397	4.54758e-10	1.32417e-06
On-treatment (T2) vs post-treatment (T3)	SHBG	-1.76955	-6.18607	6.16816e-10	1.64639e-06
On-treatment (T2) vs post-treatment (T3)	DHFR	1.70608	6.09048	1.12575e-09	2.77368e-06
On-treatment (T2) vs post-treatment (T3)	PPP1R10	-1.69395	-6.03661	1.57387e-09	3.47432e-06
On-treatment (T2) vs post-treatment (T3)	SMARCA4	-2.20721	-6.03124	1.62706e-09	3.47432e-06
On-treatment (T2) vs post-treatment (T3)	MAP2K7	-1.81447	-5.97626	2.28318e-09	4.52763e-06
On-treatment (T2) vs post-treatment (T3)	BRD2	-1.48761	-5.96791	2.40305e-09	4.52763e-06
On-treatment (T2) vs post-treatment (T3)	DACT3	-1.67725	-5.95244	2.64167e-09	4.60258e-06
On-treatment (T2) vs post-treatment (T3)	PLIN3	-2.15967	-5.94705	2.73022e-09	4.60258e-06
On-treatment (T2) vs post-treatment (T3)	SPTBN4	-1.84139	-5.91854	3.24818e-09	5.20197e-06
On-treatment (T2) vs post-treatment (T3)	PODNL1	-1.73054	-5.88368	4.01253e-09	5.87714e-06
On-treatment (T2) vs post-treatment (T3)	CCDC9	-1.72617	-5.88268	4.03675e-09	5.87714e-06
On-treatment (T2) vs post-treatment (T3)	UHRF1	-2.18342	-5.86189	4.57635e-09	6.37306e-06
On-treatment (T2) vs post-treatment (T3)	CFL1	-1.84231	-5.84402	5.09545e-09	6.8003e-06
On-treatment (T2) vs post-treatment (T3)	RALY	-1.5623	-5.82841	5.59579e-09	7.16932e-06
On-treatment (T2) vs post-treatment (T3)	SLC35G6	-1.8883	-5.82003	5.88361e-09	7.24816e-06
On-treatment (T2) vs post-treatment (T3)	CCDC151	-1.65608	-5.80106	6.58983e-09	7.81749e-06
On-treatment (T2) vs post-treatment (T3)	DNM2	-1.42323	-5.77514	7.68888e-09	8.79553e-06
On-treatment (T2) vs post-treatment (T3)	SNRPD2	-1.6447	-5.7551	8.65897e-09	9.56369e-06
On-treatment (T2) vs post-treatment (T3)	FKBP2	-1.73832	-5.73175	9.94018e-09	1.03886e-05
On-treatment (T2) vs post-treatment (T3)	HNRNPUL1	-1.5805	-5.72981	1.00545e-08	1.03886e-05
On-treatment (T2) vs post-treatment (T3)	RRAS	-1.58692	-5.72242	1.0502e-08	1.05118e-05
On-treatment (T2) vs post-treatment (T3)	TOMM40	-1.49495	-5.6924	1.25269e-08	1.21587e-05
On-treatment (T2) vs post-treatment (T3)	CDKN2D	-1.66619	-5.67386	1.39614e-08	1.31524e-05
On-treatment (T2) vs post-treatment (T3)	AXL	-2.07975	-5.6569	1.54128e-08	1.41049e-05
On-treatment (T2) vs post-treatment (T3)	BLVRB	-1.82242	-5.64707	1.63208e-08	1.4521e-05
On-treatment (T2) vs post-treatment (T3)	OAZ1	-2.34766	-5.63027	1.79923e-08	1.55755e-05
On-treatment (T2) vs post-treatment (T3)	SSUH2	2.06456	5.62007	1.90882e-08	1.57451e-05
On-treatment (T2) vs post-treatment (T3)	C11orf68	-2.01377	-5.61932	1.91714e-08	1.57451e-05
On-treatment (T2) vs post-treatment (T3)	ERCC1	-2.21925	-5.59546	2.20036e-08	1.75596e-05
On-treatment (T2) vs post-treatment (T3)	CALR	-1.75566	-5.58806	2.29624e-08	1.75596e-05
On-treatment (T2) vs post-treatment (T3)	TRAPPC9	1.82752	5.58758	2.30254e-08	1.75596e-05
On-treatment (T2) vs post-treatment (T3)	LSM4	-1.8191	-5.58259	2.36961e-08	1.76508e-05
On-treatment (T2) vs post-treatment (T3)	ESRRA	-1.78957	-5.57021	2.5443e-08	1.84003e-05
On-treatment (T2) vs post-treatment (T3)	SYBU	2.36692	5.56744	2.58512e-08	1.84003e-05
On-treatment (T2) vs post-treatment (T3)	PRKACA	-1.50275	-5.54405	2.95547e-08	2.0206e-05
On-treatment (T2) vs post-treatment (T3)	OPA3	-1.66639	-5.54349	2.96498e-08	2.0206e-05
On-treatment (T2) vs post-treatment (T3)	HEXIM2	-1.86272	-5.52568	3.28209e-08	2.19011e-05
On-treatment (T2) vs post-treatment (T3)	EHD1	-1.70516	-5.5204	3.38231e-08	2.21093e-05
On-treatment (T2) vs post-treatment (T3)	MPV17L2	-1.48039	-5.50859	3.61727e-08	2.31723e-05
On-treatment (T2) vs post-treatment (T3)	ITGA3	-2.03831	-5.50187	3.75789e-08	2.3601e-05
On-treatment (T2) vs post-treatment (T3)	ZNF865	-1.78939	-5.49278	3.95646e-08	2.43703e-05
On-treatment (T2) vs post-treatment (T3)	ATXN7L3	-1.66685	-5.48288	4.18457e-08	2.45354e-05
On-treatment (T2) vs post-treatment (T3)	CRAMP1	-1.84221	-5.48241	4.19567e-08	2.45354e-05
On-treatment (T2) vs post-treatment (T3)	SRSF2	-1.78614	-5.48168	4.21307e-08	2.45354e-05
On-treatment (T2) vs post-treatment (T3)	RFTN1	2.03483	5.47348	4.41272e-08	2.52392e-05
On-treatment (T2) vs post-treatment (T3)	PLCB3	-1.77554	-5.46933	4.5174e-08	2.53846e-05
On-treatment (T2) vs post-treatment (T3)	RAB3A	-1.51429	-5.46515	4.62527e-08	2.55427e-05
On-treatment (T2) vs post-treatment (T3)	HSPA1B	-1.3319	-5.45217	4.97581e-08	2.70127e-05
On-treatment (T2) vs post-treatment (T3)	PPP1R37	-2.37988	-5.42617	5.75761e-08	3.0736e-05
On-treatment (T2) vs post-treatment (T3)	ZNHIT2	-1.87086	-5.41057	6.28236e-08	3.29876e-05
On-treatment (T2) vs post-treatment (T3)	PVRL2	-1.82752	-5.40467	6.49296e-08	3.35435e-05
On-treatment (T2) vs post-treatment (T3)	HAUS8	-1.6976	-5.40102	6.62624e-08	3.36887e-05
On-treatment (T2) vs post-treatment (T3)	GCDH	-1.65473	-5.38942	7.06841e-08	3.53752e-05
On-treatment (T2) vs post-treatment (T3)	YIF1A	-1.48577	-5.37954	7.46759e-08	3.60928e-05
On-treatment (T2) vs post-treatment (T3)	MDC1	-1.38279	-5.37762	7.54771e-08	3.60928e-05
On-treatment (T2) vs post-treatment (T3)	CHKA	-1.7301	-5.37757	7.54985e-08	3.60928e-05
On-treatment (T2) vs post-treatment (T3)	SIK2	1.68542	5.36477	8.10544e-08	3.8044e-05
On-treatment (T2) vs post-treatment (T3)	RPL13A	-1.81378	-5.36277	8.19556e-08	3.8044e-05
On-treatment (T2) vs post-treatment (T3)	MED26	-1.94256	-5.35009	8.79118e-08	3.9928e-05
On-treatment (T2) vs post-treatment (T3)	FBXW7	1.51834	5.34887	8.85072e-08	3.9928e-05
On-treatment (T2) vs post-treatment (T3)	GATAD2A	-1.40583	-5.34624	8.98009e-08	3.99489e-05
On-treatment (T2) vs post-treatment (T3)	MYEOV	-1.70441	-5.32954	9.84639e-08	4.30644e-05
On-treatment (T2) vs post-treatment (T3)	PLAUR	-1.56215	-5.32765	9.94932e-08	4.30644e-05
On-treatment (T2) vs post-treatment (T3)	FBXL12	-1.55312	-5.32318	1.01967e-07	4.35465e-05
On-treatment (T2) vs post-treatment (T3)	FANCE	-1.49794	-5.31461	1.06887e-07	4.50471e-05
On-treatment (T2) vs post-treatment (T3)	C6orf1	-1.49331	-5.30756	1.11102e-07	4.62154e-05
On-treatment (T2) vs post-treatment (T3)	CDK2AP2	-1.4894	-5.30198	1.14555e-07	4.7041e-05
On-treatment (T2) vs post-treatment (T3)	KRI1	-1.83487	-5.29935	1.16213e-07	4.71176e-05
On-treatment (T2) vs post-treatment (T3)	TMEM143	-1.65009	-5.29317	1.20214e-07	4.81306e-05
On-treatment (T2) vs post-treatment (T3)	TBCC	-1.34171	-5.28741	1.2406e-07	4.84271e-05
On-treatment (T2) vs post-treatment (T3)	NR2F6	-1.92792	-5.28532	1.25486e-07	4.84271e-05
On-treatment (T2) vs post-treatment (T3)	PPP1CA	-1.97207	-5.28531	1.2549e-07	4.84271e-05
On-treatment (T2) vs post-treatment (T3)	TPI1	-2.01027	-5.27522	1.32599e-07	5.05612e-05
On-treatment (T2) vs post-treatment (T3)	ADCK4	-2.05123	-5.27169	1.35174e-07	5.09366e-05
On-treatment (T2) vs post-treatment (T3)	CARM1	-1.62966	-5.26205	1.42459e-07	5.30575e-05
On-treatment (T2) vs post-treatment (T3)	MKNK2	-1.95958	-5.25616	1.4709e-07	5.35859e-05
On-treatment (T2) vs post-treatment (T3)	SERTAD3	-1.7157	-5.256	1.47223e-07	5.35859e-05
On-treatment (T2) vs post-treatment (T3)	EIF3D	-2.01837	-5.25319	1.49485e-07	5.37979e-05
On-treatment (T2) vs post-treatment (T3)	CALM3	-1.79895	-5.25056	1.5164e-07	5.39669e-05
On-treatment (T2) vs post-treatment (T3)	LONP1	-1.69029	-5.24389	1.57226e-07	5.48177e-05
On-treatment (T2) vs post-treatment (T3)	KDM2A	-1.67448	-5.24337	1.57669e-07	5.48177e-05
On-treatment (T2) vs post-treatment (T3)	FBXO46	-1.63036	-5.24163	1.59165e-07	5.48177e-05
On-treatment (T2) vs post-treatment (T3)	NEU1	-1.50427	-5.23965	1.6088e-07	5.48188e-05
On-treatment (T2) vs post-treatment (T3)	CD3EAP	-1.7863	-5.22625	1.7298e-07	5.82913e-05
On-treatment (T2) vs post-treatment (T3)	ATF4	-1.945	-5.22402	1.75081e-07	5.82913e-05
On-treatment (T2) vs post-treatment (T3)	ZNF318	-1.54422	-5.22249	1.7653e-07	5.82913e-05
On-treatment (T2) vs post-treatment (T3)	LIN7B	-1.84089	-5.20587	1.93093e-07	6.311e-05
On-treatment (T2) vs post-treatment (T3)	TEAD3	-1.37726	-5.19814	2.01294e-07	6.51259e-05
On-treatment (T2) vs post-treatment (T3)	CIRBP	-1.70176	-5.1889	2.11536e-07	6.77549e-05
On-treatment (T2) vs post-treatment (T3)	DDIT3	-1.75506	-5.18658	2.14196e-07	6.79277e-05
On-treatment (T2) vs post-treatment (T3)	ZSWIM4	-1.51166	-5.18462	2.16459e-07	6.79724e-05
On-treatment (T2) vs post-treatment (T3)	GPR108	-1.47782	-5.1798	2.22121e-07	6.84509e-05
On-treatment (T2) vs post-treatment (T3)	NAGLU	-2.02549	-5.17969	2.22257e-07	6.84509e-05
On-treatment (T2) vs post-treatment (T3)	AACS	1.85076	5.1761	2.26577e-07	6.88545e-05
On-treatment (T2) vs post-treatment (T3)	NAV2	1.59218	5.17433	2.28726e-07	6.88545e-05
On-treatment (T2) vs post-treatment (T3)	SERTAD3	-1.75365	-5.17317	2.3015e-07	6.88545e-05
On-treatment (T2) vs post-treatment (T3)	CIRBP	-1.6387	-5.17046	2.33521e-07	6.88545e-05
On-treatment (T2) vs post-treatment (T3)	FTL	-2.05278	-5.16982	2.34316e-07	6.88545e-05
On-treatment (T2) vs post-treatment (T3)	ABHD8	-1.68899	-5.16172	2.44697e-07	7.12512e-05
On-treatment (T2) vs post-treatment (T3)	DPP9	-1.62485	-5.15544	2.53036e-07	7.25044e-05
On-treatment (T2) vs post-treatment (T3)	ZNF837	-1.53379	-5.15291	2.56476e-07	7.25044e-05
On-treatment (T2) vs post-treatment (T3)	RPS2	-2.09195	-5.15212	2.5756e-07	7.25044e-05
On-treatment (T2) vs post-treatment (T3)	SRSF3	-1.42176	-5.15176	2.58055e-07	7.25044e-05
On-treatment (T2) vs post-treatment (T3)	BCL2L1	-1.45157	-5.14988	2.60656e-07	7.25983e-05
On-treatment (T2) vs post-treatment (T3)	KCTD2	-1.64114	-5.14407	2.68856e-07	7.42367e-05
On-treatment (T2) vs post-treatment (T3)	BAIAP2	-1.64175	-5.13359	2.84272e-07	7.7254e-05
On-treatment (T2) vs post-treatment (T3)	MAN1B1	-1.35638	-5.13336	2.84607e-07	7.7254e-05
On-treatment (T2) vs post-treatment (T3)	RPL18A	-1.57979	-5.1255	2.96742e-07	7.94842e-05
On-treatment (T2) vs post-treatment (T3)	HSP90AA1	-1.68061	-5.12484	2.97787e-07	7.94842e-05
On-treatment (T2) vs post-treatment (T3)	AP5B1	-2.17976	-5.10922	3.23497e-07	8.5633e-05
On-treatment (T2) vs post-treatment (T3)	SIPA1	-1.39318	-5.1044	3.31842e-07	8.71222e-05
On-treatment (T2) vs post-treatment (T3)	ITPKB	1.93397	5.09398	3.50623e-07	9.13046e-05
On-treatment (T2) vs post-treatment (T3)	SLC27A1	-1.53926	-5.08707	3.63645e-07	9.39319e-05
On-treatment (T2) vs post-treatment (T3)	TAX1BP3	-1.50106	-5.07902	3.79386e-07	9.7214e-05
On-treatment (T2) vs post-treatment (T3)	MAP3K14	-1.51894	-5.07629	3.84871e-07	9.78366e-05
On-treatment (T2) vs post-treatment (T3)	ZNF844	-1.965	-5.06879	4.0036e-07	0.000100973
On-treatment (T2) vs post-treatment (T3)	ASPSCR1	-1.74041	-5.06649	4.05214e-07	0.000101398
On-treatment (T2) vs post-treatment (T3)	MLLT6	-1.83453	-5.05881	4.21888e-07	0.000104753
On-treatment (T2) vs post-treatment (T3)	MRPS12	-1.69882	-5.05682	4.26314e-07	0.000104985
On-treatment (T2) vs post-treatment (T3)	CIC	-1.73785	-5.05545	4.29378e-07	0.000104985
On-treatment (T2) vs post-treatment (T3)	KLC4	-1.4098	-5.04728	4.48134e-07	0.00010874
On-treatment (T2) vs post-treatment (T3)	RBM14	-1.53625	-5.04431	4.55172e-07	0.000109571
On-treatment (T2) vs post-treatment (T3)	EGLN2	-1.62122	-5.04226	4.60064e-07	0.000109571
On-treatment (T2) vs post-treatment (T3)	SLC35E1	-1.69791	-5.04035	4.64691e-07	0.000109571
On-treatment (T2) vs post-treatment (T3)	PCSK4	-1.47021	-5.04012	4.65239e-07	0.000109571
On-treatment (T2) vs post-treatment (T3)	EIF5A	-1.51485	-5.03579	4.75874e-07	0.000111257
On-treatment (T2) vs post-treatment (T3)	SORBS1	2.29158	5.02638	4.99814e-07	0.00011579
On-treatment (T2) vs post-treatment (T3)	C11orf98	-1.94749	-5.02536	5.0249e-07	0.00011579
On-treatment (T2) vs post-treatment (T3)	DCAKD	-1.54852	-5.02202	5.11307e-07	0.00011698
On-treatment (T2) vs post-treatment (T3)	SMG9	-1.77801	-5.01906	5.19244e-07	0.000117313
On-treatment (T2) vs post-treatment (T3)	GPSM3	-1.12264	-5.01753	5.23412e-07	0.000117313
On-treatment (T2) vs post-treatment (T3)	SENP3	-1.38998	-5.0174	5.2375e-07	0.000117313
On-treatment (T2) vs post-treatment (T3)	ANKRD13D	-1.65854	-5.01486	5.30717e-07	0.000118048
On-treatment (T2) vs post-treatment (T3)	SEMA4D	1.72388	5.01026	5.43557e-07	0.00012007
On-treatment (T2) vs post-treatment (T3)	COL1A1	-1.87147	-5.00798	5.50039e-07	0.00012067
On-treatment (T2) vs post-treatment (T3)	DAZAP1	-1.82098	-5.00335	5.63413e-07	0.000122598
On-treatment (T2) vs post-treatment (T3)	GATAD2A	-1.63119	-5.00231	5.66486e-07	0.000122598
On-treatment (T2) vs post-treatment (T3)	GNL1	-1.58714	-4.99637	5.84197e-07	0.000125583
On-treatment (T2) vs post-treatment (T3)	PPFIA1	-1.47091	-4.99183	5.9811e-07	0.000127716
On-treatment (T2) vs post-treatment (T3)	SNTB1	2.01983	4.9866	6.14524e-07	0.000130352
On-treatment (T2) vs post-treatment (T3)	CLIC1	-1.39739	-4.97288	6.5966e-07	0.000138728
On-treatment (T2) vs post-treatment (T3)	PC	-1.36145	-4.972	6.62671e-07	0.000138728
On-treatment (T2) vs post-treatment (T3)	PIK3R2	-1.47858	-4.97053	6.67706e-07	0.000138874
On-treatment (T2) vs post-treatment (T3)	ZNF217	-1.54385	-4.96841	6.75037e-07	0.000139493
On-treatment (T2) vs post-treatment (T3)	MED20	-1.38158	-4.967	6.79983e-07	0.000139615
On-treatment (T2) vs post-treatment (T3)	KPNB1	-1.28363	-4.95711	7.15481e-07	0.000145967
On-treatment (T2) vs post-treatment (T3)	SSSCA1	-1.55987	-4.94453	7.63283e-07	0.000153999
On-treatment (T2) vs post-treatment (T3)	FGF22	-1.73138	-4.94423	7.64465e-07	0.000153999
On-treatment (T2) vs post-treatment (T3)	CYTH2	-1.24809	-4.93847	7.87372e-07	0.000156769
On-treatment (T2) vs post-treatment (T3)	STK11	-1.82446	-4.93831	7.88007e-07	0.000156769
On-treatment (T2) vs post-treatment (T3)	NEURL4	-1.91309	-4.92829	8.29517e-07	0.000163552
On-treatment (T2) vs post-treatment (T3)	TRAPPC9	1.42926	4.92763	8.32312e-07	0.000163552
On-treatment (T2) vs post-treatment (T3)	SERTAD1	-1.50499	-4.91594	8.83596e-07	0.000172571
On-treatment (T2) vs post-treatment (T3)	CLMN	1.69387	4.91017	9.09963e-07	0.000176643
On-treatment (T2) vs post-treatment (T3)	NFE2L1	-1.43991	-4.89692	9.73504e-07	0.000187054
On-treatment (T2) vs post-treatment (T3)	KLF16	-1.68664	-4.89656	9.75274e-07	0.000187054
On-treatment (T2) vs post-treatment (T3)	DRC3	-1.28069	-4.89518	9.82166e-07	0.000187255
On-treatment (T2) vs post-treatment (T3)	UGCG	-1.68905	-4.88831	1.01704e-06	0.000192755
On-treatment (T2) vs post-treatment (T3)	AMOTL1	1.82977	4.88588	1.0297e-06	0.000194008
On-treatment (T2) vs post-treatment (T3)	MIEF2	-1.58731	-4.87678	1.0783e-06	0.000201976
On-treatment (T2) vs post-treatment (T3)	AXL	-1.59734	-4.87279	1.10033e-06	0.000204904
On-treatment (T2) vs post-treatment (T3)	PPP6R3	-1.4316	-4.86871	1.12329e-06	0.000206982
On-treatment (T2) vs post-treatment (T3)	MOB3A	-1.43918	-4.86851	1.12441e-06	0.000206982
On-treatment (T2) vs post-treatment (T3)	B3GAT3	-1.51533	-4.86578	1.14009e-06	0.000207084
On-treatment (T2) vs post-treatment (T3)	P4HB	-1.33327	-4.86424	1.14897e-06	0.000207084
On-treatment (T2) vs post-treatment (T3)	RAD18	1.79365	4.86338	1.15399e-06	0.000207084
On-treatment (T2) vs post-treatment (T3)	DBP	-1.61252	-4.86227	1.16048e-06	0.000207084
On-treatment (T2) vs post-treatment (T3)	FBRS	-1.61522	-4.86219	1.16094e-06	0.000207084
On-treatment (T2) vs post-treatment (T3)	REXO1	-1.95662	-4.86171	1.16376e-06	0.000207084
On-treatment (T2) vs post-treatment (T3)	DCXR	-1.55245	-4.86005	1.17357e-06	0.000207677
On-treatment (T2) vs post-treatment (T3)	ACBD4	-1.86156	-4.85796	1.18599e-06	0.000208721
On-treatment (T2) vs post-treatment (T3)	EFCAB2	1.22592	4.85379	1.21126e-06	0.000212004
On-treatment (T2) vs post-treatment (T3)	DAD1	-1.59931	-4.85151	1.22528e-06	0.000212938
On-treatment (T2) vs post-treatment (T3)	NOS1AP	2.25941	4.85076	1.22989e-06	0.000212938
On-treatment (T2) vs post-treatment (T3)	AHNAK	-1.75955	-4.84906	1.24048e-06	0.000213616
On-treatment (T2) vs post-treatment (T3)	RAB22A	-1.66785	-4.84697	1.25364e-06	0.000214541
On-treatment (T2) vs post-treatment (T3)	DHPS	-1.754	-4.84608	1.25925e-06	0.000214541
On-treatment (T2) vs post-treatment (T3)	CCSER2	1.87581	4.84195	1.28571e-06	0.000217261
On-treatment (T2) vs post-treatment (T3)	C6orf106	-1.77763	-4.84148	1.28878e-06	0.000217261
On-treatment (T2) vs post-treatment (T3)	FSTL3	-1.61245	-4.83989	1.29912e-06	0.000217857
On-treatment (T2) vs post-treatment (T3)	TRIM28	-1.38101	-4.83659	1.32088e-06	0.000220353
On-treatment (T2) vs post-treatment (T3)	SAMD1	-2.13941	-4.83206	1.35125e-06	0.000224252
On-treatment (T2) vs post-treatment (T3)	TUBB4B	-1.26216	-4.83054	1.36162e-06	0.000224807
On-treatment (T2) vs post-treatment (T3)	ABCD3	-1.33878	-4.82651	1.3895e-06	0.000228234
On-treatment (T2) vs post-treatment (T3)	DDX5	-1.51001	-4.82506	1.39964e-06	0.000228727
On-treatment (T2) vs post-treatment (T3)	WBP2	-1.59339	-4.82352	1.41049e-06	0.00022933
On-treatment (T2) vs post-treatment (T3)	GGN	-1.5682	-4.82212	1.42044e-06	0.000229781
On-treatment (T2) vs post-treatment (T3)	ERCC1	-1.6706	-4.82061	1.43123e-06	0.000230005
On-treatment (T2) vs post-treatment (T3)	PPARD	-1.36372	-4.81992	1.43618e-06	0.000230005
On-treatment (T2) vs post-treatment (T3)	PRMT1	-1.3692	-4.81844	1.44683e-06	0.000230558
On-treatment (T2) vs post-treatment (T3)	MYH9	-1.41146	-4.81556	1.46787e-06	0.000232752
On-treatment (T2) vs post-treatment (T3)	HNRNPL	-1.1808	-4.81426	1.47744e-06	0.000233115
On-treatment (T2) vs post-treatment (T3)	NUMBL	-1.89583	-4.80446	1.5517e-06	0.000243632
On-treatment (T2) vs post-treatment (T3)	RECQL4	-1.65504	-4.80295	1.56344e-06	0.000244278
On-treatment (T2) vs post-treatment (T3)	RPLP2	-1.67443	-4.80073	1.58087e-06	0.000245802
On-treatment (T2) vs post-treatment (T3)	PIH1D1	-1.57855	-4.79219	1.64974e-06	0.000255271
On-treatment (T2) vs post-treatment (T3)	SHARPIN	-1.40439	-4.79119	1.65793e-06	0.000255305
On-treatment (T2) vs post-treatment (T3)	ZNF584	-1.1411	-4.78955	1.67157e-06	0.000256174
On-treatment (T2) vs post-treatment (T3)	ZFAND3	-1.15612	-4.78669	1.69555e-06	0.000258612
On-treatment (T2) vs post-treatment (T3)	PACS1	-1.87737	-4.78488	1.71093e-06	0.00025972
On-treatment (T2) vs post-treatment (T3)	PIGP	-1.79286	-4.77922	1.75975e-06	0.000265871
On-treatment (T2) vs post-treatment (T3)	FZR1	-1.68711	-4.77661	1.78272e-06	0.000267532
On-treatment (T2) vs post-treatment (T3)	RALGDS	-1.33546	-4.77608	1.78744e-06	0.000267532
On-treatment (T2) vs post-treatment (T3)	NAV2	1.7274	4.77025	1.84e-06	0.000274117
On-treatment (T2) vs post-treatment (T3)	TEAD3	-1.49702	-4.76412	1.8968e-06	0.00028127
On-treatment (T2) vs post-treatment (T3)	SNAI1	-1.6674	-4.76295	1.90784e-06	0.000281604
On-treatment (T2) vs post-treatment (T3)	C4orf51	1.37664	4.76144	1.92213e-06	0.00028175
On-treatment (T2) vs post-treatment (T3)	LMBR1	1.35826	4.76099	1.92642e-06	0.00028175
On-treatment (T2) vs post-treatment (T3)	CTBP2	1.74928	4.759	1.94558e-06	0.000282816
On-treatment (T2) vs post-treatment (T3)	GMFG	-1.38673	-4.75774	1.95772e-06	0.000282816
On-treatment (T2) vs post-treatment (T3)	PRR36	-1.59366	-4.75748	1.9602e-06	0.000282816
On-treatment (T2) vs post-treatment (T3)	FKBPL	-1.60623	-4.75625	1.9722e-06	0.000283027
On-treatment (T2) vs post-treatment (T3)	INPP5K	-1.5543	-4.75488	1.98567e-06	0.000283027
On-treatment (T2) vs post-treatment (T3)	ZNF706	-1.27152	-4.75462	1.98817e-06	0.000283027
On-treatment (T2) vs post-treatment (T3)	RAD23A	-1.7208	-4.75131	2.02104e-06	0.000286433
On-treatment (T2) vs post-treatment (T3)	IER2	-1.48815	-4.75027	2.03146e-06	0.000286642
On-treatment (T2) vs post-treatment (T3)	TMEM205	-1.57203	-4.74897	2.04457e-06	0.000287226
On-treatment (T2) vs post-treatment (T3)	PNKP	-1.34507	-4.74725	2.06206e-06	0.000287358
On-treatment (T2) vs post-treatment (T3)	CDKN1C	-1.58553	-4.74711	2.06345e-06	0.000287358
On-treatment (T2) vs post-treatment (T3)	FN3K	-1.85179	-4.74495	2.08563e-06	0.000289189
On-treatment (T2) vs post-treatment (T3)	C19orf43	-1.95547	-4.73835	2.15466e-06	0.000296354
On-treatment (T2) vs post-treatment (T3)	CEBPB	-1.54376	-4.73754	2.16325e-06	0.000296354
On-treatment (T2) vs post-treatment (T3)	AGPAT1	-1.16346	-4.73616	2.17807e-06	0.000296354
On-treatment (T2) vs post-treatment (T3)	STIP1	-1.16513	-4.73603	2.17948e-06	0.000296354
On-treatment (T2) vs post-treatment (T3)	DNAJB1	-1.43978	-4.73565	2.18357e-06	0.000296354
On-treatment (T2) vs post-treatment (T3)	USP32	-1.40634	-4.72946	2.25119e-06	0.000303239
On-treatment (T2) vs post-treatment (T3)	RFX1	-1.47888	-4.72835	2.26355e-06	0.000303239
On-treatment (T2) vs post-treatment (T3)	ILVBL	-1.55102	-4.7283	2.26412e-06	0.000303239
On-treatment (T2) vs post-treatment (T3)	FAM98C	-1.65243	-4.72758	2.27216e-06	0.000303239
On-treatment (T2) vs post-treatment (T3)	HMG20B	-1.41704	-4.72562	2.29414e-06	0.000304902
On-treatment (T2) vs post-treatment (T3)	OSER1	-1.41846	-4.72165	2.33942e-06	0.000309635
On-treatment (T2) vs post-treatment (T3)	ADAM11	-1.56032	-4.71946	2.36468e-06	0.000311691
On-treatment (T2) vs post-treatment (T3)	ARL16	-1.41674	-4.71799	2.38192e-06	0.000312676
On-treatment (T2) vs post-treatment (T3)	ACTN4	-1.82324	-4.71688	2.39488e-06	0.000313094
On-treatment (T2) vs post-treatment (T3)	MNT	-1.38201	-4.71522	2.41446e-06	0.000314332
On-treatment (T2) vs post-treatment (T3)	C17orf97	-1.49882	-4.71344	2.4357e-06	0.000314332
On-treatment (T2) vs post-treatment (T3)	DNAJC4	-1.856	-4.71323	2.43822e-06	0.000314332
On-treatment (T2) vs post-treatment (T3)	RASD1	-1.64544	-4.71278	2.4436e-06	0.000314332
On-treatment (T2) vs post-treatment (T3)	ERN1	-1.62616	-4.71108	2.46411e-06	0.000315701
On-treatment (T2) vs post-treatment (T3)	SET	-1.44008	-4.70916	2.48736e-06	0.00031741
On-treatment (T2) vs post-treatment (T3)	ILF3	-1.63751	-4.70287	2.56534e-06	0.000326063
On-treatment (T2) vs post-treatment (T3)	PHF23	-1.57854	-4.70149	2.58276e-06	0.000326979
On-treatment (T2) vs post-treatment (T3)	TMEM219	-1.85698	-4.69907	2.61343e-06	0.00032881
On-treatment (T2) vs post-treatment (T3)	SMYD3	1.50801	4.69865	2.61885e-06	0.00032881
On-treatment (T2) vs post-treatment (T3)	FBXO27	-1.55838	-4.69794	2.62802e-06	0.00032881
On-treatment (T2) vs post-treatment (T3)	WDR60	1.13972	4.69493	2.66696e-06	0.000332384
On-treatment (T2) vs post-treatment (T3)	RAD9A	-1.60799	-4.69384	2.6812e-06	0.000332864
On-treatment (T2) vs post-treatment (T3)	ASB16-AS1	-1.51662	-4.69297	2.69273e-06	0.000333004
On-treatment (T2) vs post-treatment (T3)	SF1	-1.25166	-4.69013	2.73025e-06	0.000336346
On-treatment (T2) vs post-treatment (T3)	TMEM141	-1.28443	-4.6893	2.74146e-06	0.000336433
On-treatment (T2) vs post-treatment (T3)	PRRC2A	-1.33543	-4.68403	2.81283e-06	0.000343873
On-treatment (T2) vs post-treatment (T3)	FCHSD2	-1.28984	-4.6829	2.8284e-06	0.000344463
On-treatment (T2) vs post-treatment (T3)	CBX8	-1.4986	-4.6797	2.87299e-06	0.000348567
On-treatment (T2) vs post-treatment (T3)	NAPA	-1.38554	-4.67636	2.92013e-06	0.00035295
On-treatment (T2) vs post-treatment (T3)	NOXA1	-1.59656	-4.66904	3.02617e-06	0.000364392
On-treatment (T2) vs post-treatment (T3)	ACOX1	-1.51344	-4.66707	3.05522e-06	0.000366512
On-treatment (T2) vs post-treatment (T3)	ERRFI1	-1.52907	-4.66576	3.07484e-06	0.00036749
On-treatment (T2) vs post-treatment (T3)	KIFC1	-1.18633	-4.6639	3.10275e-06	0.000369447
[truncated: 2,294 more rows]

## Sheet: DNAm
Comparison	Gene	Region	Chrom.:location	Difference	Test statistic	P-value	FDR
Baseline (T1) vs On-treatment (T2)	ACTRT2	Intergenic	1:2934130	-0.45869	-4.90696	9.24982e-07	0.0163899
Baseline (T1) vs On-treatment (T2)	PRDM16	Intron	1:3223368	-0.581069	-5.06406	4.1041e-07	0.0104831
Baseline (T1) vs On-treatment (T2)	PRDM16	Intron	1:3240762	-0.536677	-5.18365	2.17581e-07	0.00726767
Baseline (T1) vs On-treatment (T2)	ENSG00000272235	Intron	1:3318030	-0.387575	-4.62885	3.67709e-06	0.0330806
Baseline (T1) vs On-treatment (T2)	PRDM16	Intron	1:3386404	-0.405805	-4.5486	5.40042e-06	0.0401393
Baseline (T1) vs On-treatment (T2)	KCNAB2	Intron	1:5949798	-0.483785	-4.87817	1.07072e-06	0.0179965
Baseline (T1) vs On-treatment (T2)	KCNAB2	Intron	1:6089418	-0.419654	-4.76814	1.85933e-06	0.0234702
Baseline (T1) vs On-treatment (T2)	ENSG00000237365	Intron	1:7063129	0.340787	4.81852	1.44628e-06	0.0208709
Baseline (T1) vs On-treatment (T2)	TMEM201	Promoter	1:9597883	-0.549226	-5.03746	4.71741e-07	0.011095
Baseline (T1) vs On-treatment (T2)	TNFRSF8	Promoter	1:12064058	-0.442765	-4.62996	3.65737e-06	0.0330806
Baseline (T1) vs On-treatment (T2)	CROCC	Promoter	1:16938250	-0.474641	-4.5906	4.41975e-06	0.0360749
Baseline (T1) vs On-treatment (T2)	VWA5B1	Exon	1:20354338	-0.395682	-4.53542	5.74895e-06	0.0406573
Baseline (T1) vs On-treatment (T2)	GJB4	Exon	1:34761429	-0.351804	-4.64768	3.35696e-06	0.0316889
Baseline (T1) vs On-treatment (T2)	BEND5	Intron	1:48898883	-0.491093	-4.61995	3.83837e-06	0.0337395
Baseline (T1) vs On-treatment (T2)	CDKN2C	Intergenic	1:50976768	-0.538816	-5.35498	8.55641e-08	0.00432028
Baseline (T1) vs On-treatment (T2)	FMO5	Promoter	1:147225866	-0.450439	-4.6288	3.67799e-06	0.0330806
Baseline (T1) vs On-treatment (T2)	PYGO2	Promoter	1:154962671	-0.287268	-4.48117	7.42365e-06	0.0474053
Baseline (T1) vs On-treatment (T2)	C1orf226	Promoter	1:162378144	-0.399701	-5.05269	4.35635e-07	0.010998
Baseline (T1) vs On-treatment (T2)	NUF2	Intergenic	1:163422749	-0.331496	-4.50422	6.66166e-06	0.0436961
Baseline (T1) vs On-treatment (T2)	ENSG00000224000	Intron	1:172883741	-0.49041	-5.51931	3.40341e-08	0.00254803
Baseline (T1) vs On-treatment (T2)	SYT2	Promoter	1:202642669	0.502338	4.59345	4.35977e-06	0.0358548
Baseline (T1) vs On-treatment (T2)	HIST3H2BB	Promoter	1:228458513	-0.450417	-4.54796	5.41687e-06	0.0401393
Baseline (T1) vs On-treatment (T2)	ENSG00000231601	Intergenic	10:726404	-0.2909	-4.57961	4.65837e-06	0.0375985
Baseline (T1) vs On-treatment (T2)	LINC00700	Intergenic	10:1964591	-0.405801	-4.68486	2.80155e-06	0.0288273
Baseline (T1) vs On-treatment (T2)	C1QL3	Intron	10:16519558	-0.414695	-4.48404	7.3244e-06	0.0469095
Baseline (T1) vs On-treatment (T2)	RHOBTB1	Promoter	10:61001214	0.588001	5.27655	1.31636e-07	0.00510358
Baseline (T1) vs On-treatment (T2)	ENSG00000224301	Intergenic	10:63033898	-0.472939	-4.84656	1.25619e-06	0.0194149
Baseline (T1) vs On-treatment (T2)	ENSG00000226426	Intergenic	10:64197065	-0.499351	-4.50857	6.52658e-06	0.0430122
Baseline (T1) vs On-treatment (T2)	DDX50	Intron	10:68868015	-0.519295	-4.50841	6.53138e-06	0.0430122
Baseline (T1) vs On-treatment (T2)	GRID1	Exon	10:86138913	-0.477086	-4.65673	3.21264e-06	0.0311388
Baseline (T1) vs On-treatment (T2)	ENSG00000230131	Intergenic	10:123282785	-0.438971	-4.67074	3.00112e-06	0.0298893
Baseline (T1) vs On-treatment (T2)	LHPP	Intron	10:124589891	-0.460597	-4.76989	1.84322e-06	0.0234702
Baseline (T1) vs On-treatment (T2)	ENSG00000234640	Intergenic	10:128500394	-0.424812	-4.51742	6.25963e-06	0.0427302
Baseline (T1) vs On-treatment (T2)	ENSG00000227374	Intergenic	10:129771935	-0.524431	-4.47313	7.70813e-06	0.0483506
Baseline (T1) vs On-treatment (T2)	JAKMIP3	Intergenic	10:132062535	-0.230082	-4.46857	7.87447e-06	0.0487083
Baseline (T1) vs On-treatment (T2)	JAKMIP3	Exon	10:132117340	-0.443042	-4.64211	3.44876e-06	0.0318628
Baseline (T1) vs On-treatment (T2)	KNDC1	Intron	10:133184946	-0.582085	-5.7677	8.03611e-09	0.000969309
Baseline (T1) vs On-treatment (T2)	MUC5AC	Exon	11:1165638	-0.44827	-4.62064	3.82561e-06	0.0337395
Baseline (T1) vs On-treatment (T2)	OR5P3	Intron	11:7849494	0.424847	5.54928	2.86851e-08	0.00239537
Baseline (T1) vs On-treatment (T2)	PARVA	Exon	11:12358520	-0.421143	-5.52964	3.20887e-08	0.00248818
Baseline (T1) vs On-treatment (T2)	ENSG00000255160	Intron	11:19280404	-0.433612	-4.82241	1.41833e-06	0.0208709
Baseline (T1) vs On-treatment (T2)	WT1	Intergenic	11:32333415	0.475409	4.49812	6.85556e-06	0.0448326
Baseline (T1) vs On-treatment (T2)	LMO2	Promoter	11:33865260	0.358579	4.47647	7.58879e-06	0.048036
Baseline (T1) vs On-treatment (T2)	OR4C13	Intergenic	11:49851633	-0.481866	-4.69441	2.67374e-06	0.0280438
Baseline (T1) vs On-treatment (T2)	OR4D9	Promoter	11:59515103	-0.36592	-4.60899	4.04626e-06	0.0345867
Baseline (T1) vs On-treatment (T2)	RAB3IL1	Promoter	11:61918219	-0.471083	-5.57152	2.52529e-08	0.00219311
Baseline (T1) vs On-treatment (T2)	CD248	Promoter	11:66317702	-0.499546	-4.59837	4.25813e-06	0.0358039
Baseline (T1) vs On-treatment (T2)	DHCR7	Intergenic	11:71423928	-0.536481	-5.38637	7.18948e-08	0.00397242
Baseline (T1) vs On-treatment (T2)	ENSG00000255178	Intergenic	11:81106835	0.311002	5.03316	4.82462e-07	0.011095
Baseline (T1) vs On-treatment (T2)	MAML2	Intron	11:96254219	0.458294	5.45014	5.03305e-08	0.00341484
Baseline (T1) vs On-treatment (T2)	LAYN	Exon	11:111560617	-0.486113	-5.02604	5.00716e-07	0.0112075
Baseline (T1) vs On-treatment (T2)	ENSG00000256757	Exon	11:113409848	-0.349105	-4.67489	2.94104e-06	0.0295621
Baseline (T1) vs On-treatment (T2)	ENSG00000260254	Exon	11:115645996	-0.521581	-5.20394	1.95108e-07	0.00672394
Baseline (T1) vs On-treatment (T2)	ENSG00000176984	Promoter	11:120169850	-0.544727	-5.85313	4.82412e-09	0.000805681
Baseline (T1) vs On-treatment (T2)	PKNOX2-AS1	Promoter	11:125164489	-0.476195	-4.74248	2.11121e-06	0.0254979
Baseline (T1) vs On-treatment (T2)	IGSF9B	Intron	11:133930955	-0.535869	-5.39269	6.94097e-08	0.00397242
Baseline (T1) vs On-treatment (T2)	ENSG00000255327	Intergenic	11:134942868	-0.478953	-4.73127	2.23124e-06	0.0259056
Baseline (T1) vs On-treatment (T2)	CACNA1C	Exon	12:2115343	-0.522407	-4.70139	2.58399e-06	0.0276366
Baseline (T1) vs On-treatment (T2)	CACNA1C	Promoter	12:2504799	-0.460975	-4.53707	5.70405e-06	0.0406573
Baseline (T1) vs On-treatment (T2)	ANO2	Intron	12:5889194	-0.524258	-4.79618	1.61718e-06	0.0218945
Baseline (T1) vs On-treatment (T2)	KRT80	Promoter	12:52185919	-0.49321	-4.47013	7.81708e-06	0.0486303
Baseline (T1) vs On-treatment (T2)	HOXC6	Promoter	12:53990969	0.482354	4.80669	1.5345e-06	0.0213565
Baseline (T1) vs On-treatment (T2)	ENSG00000257817	Intergenic	12:114700111	-0.316065	-4.87291	1.09964e-06	0.0180869
Baseline (T1) vs On-treatment (T2)	NOS1	Intron	12:117360331	-0.505326	-4.55843	5.15384e-06	0.0395846
Baseline (T1) vs On-treatment (T2)	ENSG00000256071	Intron	12:117876104	0.482362	5.231	1.68597e-07	0.00631116
Baseline (T1) vs On-treatment (T2)	HSPB8	Intron	12:119194918	-0.400843	-5.13656	2.79818e-07	0.00873934
Baseline (T1) vs On-treatment (T2)	HSPB8	Intron	12:119194921	-0.383106	-4.86649	1.13598e-06	0.0182694
Baseline (T1) vs On-treatment (T2)	PITPNM2	Intron	12:123042575	-0.440616	-4.85386	1.21079e-06	0.0190493
Baseline (T1) vs On-treatment (T2)	LINC00508	Intergenic	12:127983484	-0.535592	-4.7513	2.02109e-06	0.0250879
Baseline (T1) vs On-treatment (T2)	ENSG00000256312	Exon	12:132196427	-0.506001	-4.85513	1.20311e-06	0.0190493
Baseline (T1) vs On-treatment (T2)	GALNT9	Intron	12:132246144	-0.495008	-5.29984	1.15904e-07	0.00482435
Baseline (T1) vs On-treatment (T2)	ENSG00000275964	Intergenic	13:19884591	0.447004	4.72313	2.32244e-06	0.0259915
Baseline (T1) vs On-treatment (T2)	FLT1	Intron	13:28435752	-0.4933	-4.89544	9.8087e-07	0.0169017
Baseline (T1) vs On-treatment (T2)	LINC01058	Intergenic	13:30424303	-0.512427	-4.64475	3.40489e-06	0.0318628
Baseline (T1) vs On-treatment (T2)	KCTD12	Intergenic	13:76790600	-0.528275	-4.79965	1.58945e-06	0.0218413
Baseline (T1) vs On-treatment (T2)	SLITRK1	Promoter	13:83882390	-0.5026	-5.22109	1.77871e-07	0.00633086
Baseline (T1) vs On-treatment (T2)	ZIC2	Intergenic	13:99978156	-0.361349	-4.98119	6.31941e-07	0.0125725
Baseline (T1) vs On-treatment (T2)	LINC00354	Intergenic	13:111977359	-0.422377	-5.33495	9.55717e-08	0.00462821
Baseline (T1) vs On-treatment (T2)	ATP11AUN	Promoter	13:112647315	-0.465432	-4.99063	6.01828e-07	0.0122224
Baseline (T1) vs On-treatment (T2)	ATP11AUN	Promoter	13:112647322	-0.493043	-4.809	1.51684e-06	0.0212469
Baseline (T1) vs On-treatment (T2)	MCF2L	Intron	13:112988411	-0.425199	-4.72663	2.28275e-06	0.0259915
Baseline (T1) vs On-treatment (T2)	MCF2L	Intron	13:113056575	-0.335144	-5.01032	5.43387e-07	0.0116902
Baseline (T1) vs On-treatment (T2)	RASA3	Intergenic	13:114151276	-0.625609	-6.12287	9.19059e-10	0.000296179
Baseline (T1) vs On-treatment (T2)	LINC01551	Intron	14:28774274	-0.37309	-4.46705	7.93068e-06	0.048778
Baseline (T1) vs On-treatment (T2)	LINC01551	Exon	14:28777936	-0.451941	-5.07163	3.94429e-07	0.0103176
Baseline (T1) vs On-treatment (T2)	LINC01551	Exon	14:28777942	-0.495481	-5.78848	7.10278e-09	0.000934803
Baseline (T1) vs On-treatment (T2)	NPAS3	Intron	14:33612370	-0.403858	-4.69659	2.6454e-06	0.0280083
Baseline (T1) vs On-treatment (T2)	ENSG00000258480	Intergenic	14:40630014	-0.416747	-4.90137	9.51687e-07	0.0166633
Baseline (T1) vs On-treatment (T2)	NID2	Intergenic	14:52078296	-0.548595	-4.69699	2.64022e-06	0.0280083
Baseline (T1) vs On-treatment (T2)	OTX2	Intergenic	14:56798637	-0.552209	-4.82509	1.3994e-06	0.0208103
Baseline (T1) vs On-treatment (T2)	OTX2	Intergenic	14:56798640	-0.54164	-4.65476	3.24353e-06	0.0312669
Baseline (T1) vs On-treatment (T2)	SIPA1L1	Intergenic	14:71772273	-0.491277	-5.3046	1.12921e-07	0.00482435
Baseline (T1) vs On-treatment (T2)	CHGA	Promoter	14:92922933	-0.442684	-5.30341	1.13659e-07	0.00482435
Baseline (T1) vs On-treatment (T2)	WDR25	Intron	14:100385511	-0.41133	-4.78619	1.69978e-06	0.0223664
Baseline (T1) vs On-treatment (T2)	RTL1	Intergenic	14:100880035	-0.416	-4.79292	1.64375e-06	0.0218945
Baseline (T1) vs On-treatment (T2)	PPP1R13B	Promoter	14:103738357	-0.479988	-5.39205	6.96584e-08	0.00397242
Baseline (T1) vs On-treatment (T2)	KIF26A	Exon	14:104173867	-0.382186	-4.96506	6.86815e-07	0.013434
Baseline (T1) vs On-treatment (T2)	IGHD1OR15-1A	Intergenic	15:20074341	-0.437898	-4.61243	3.97982e-06	0.0341532
Baseline (T1) vs On-treatment (T2)	PWRN2	Intergenic	15:24077653	-0.507328	-4.59454	4.33709e-06	0.0358039
Baseline (T1) vs On-treatment (T2)	ENSG00000279735	Intergenic	15:25180672	-0.556387	-5.54225	2.98601e-08	0.00240113
Baseline (T1) vs On-treatment (T2)	UBE3A	Intergenic	15:25247261	-0.423197	-4.56599	4.97148e-06	0.0389668
Baseline (T1) vs On-treatment (T2)	ENSG00000235160	Intron	15:26412418	-0.400073	-4.51503	6.3307e-06	0.0428188
Baseline (T1) vs On-treatment (T2)	GABRA5	Promoter	15:26866485	-0.573472	-5.38577	7.21361e-08	0.00397242
Baseline (T1) vs On-treatment (T2)	CYP19A1	Intron	15:51234223	-0.56155	-6.78525	1.15885e-11	2.27323e-05
Baseline (T1) vs On-treatment (T2)	CYP19A1	Intron	15:51234225	-0.501866	-6.02162	1.72676e-09	0.000416561
Baseline (T1) vs On-treatment (T2)	CA12	Intergenic	15:63383981	-0.44035	-4.81626	1.46275e-06	0.0208709
Baseline (T1) vs On-treatment (T2)	IGDCC3	Intron	15:65337415	-0.430452	-5.18966	2.10675e-07	0.00714696
Baseline (T1) vs On-treatment (T2)	SMAD6	Intron	15:66780016	-0.570223	-4.93465	8.02948e-07	0.0147739
Baseline (T1) vs On-treatment (T2)	PEAK1	Intron	15:77276635	-0.329339	-4.64252	3.44182e-06	0.0318628
Baseline (T1) vs On-treatment (T2)	ENSG00000270919	Exon	15:80597279	-0.470621	-4.83857	1.3078e-06	0.019856
Baseline (T1) vs On-treatment (T2)	MIR9-3HG	Intergenic	15:89416759	-0.525997	-4.51382	6.36714e-06	0.0429316
Baseline (T1) vs On-treatment (T2)	ENSG00000260496	Exon	16:991268	-0.480795	-5.08852	3.60874e-07	0.00979386
Baseline (T1) vs On-treatment (T2)	ENSG00000260496	Intergenic	16:1011940	-0.532567	-5.12731	2.93914e-07	0.0088629
Baseline (T1) vs On-treatment (T2)	ENSG00000273551	Intergenic	16:1136238	-0.314691	-4.69566	2.65746e-06	0.0280083
Baseline (T1) vs On-treatment (T2)	ENSG00000273551	Promoter	16:1148589	-0.590099	-4.73262	2.21644e-06	0.0258721
Baseline (T1) vs On-treatment (T2)	ENSG00000262668	Intron	16:3192819	-0.644023	-6.55817	5.44704e-11	3.9421e-05
Baseline (T1) vs On-treatment (T2)	ENSG00000261811	Intergenic	16:5186697	-0.422879	-4.51864	6.22391e-06	0.0427302
Baseline (T1) vs On-treatment (T2)	RBFOX1	Intron	16:6574242	-0.434834	-4.59142	4.40242e-06	0.036069
Baseline (T1) vs On-treatment (T2)	USP7	Intergenic	16:8885267	0.500449	4.91005	9.10539e-07	0.0163381
Baseline (T1) vs On-treatment (T2)	SHISA9	Promoter	16:12903812	-0.472458	-4.81517	1.47077e-06	0.0208709
Baseline (T1) vs On-treatment (T2)	ENSG00000261448	Intergenic	16:17013914	-0.501721	-4.70642	2.52101e-06	0.0273543
Baseline (T1) vs On-treatment (T2)	CRYM	Intron	16:21280624	-0.47145	-4.62819	3.68871e-06	0.0330806
Baseline (T1) vs On-treatment (T2)	MT1H	Promoter	16:56669926	-0.500077	-5.01483	5.30791e-07	0.0116902
Baseline (T1) vs On-treatment (T2)	CHST4	Promoter	16:71537182	-0.540603	-4.96291	6.94435e-07	0.0134618
Baseline (T1) vs On-treatment (T2)	ENSG00000260969	Intron	16:78289127	-0.494041	-4.954	7.2703e-07	0.0138464
Baseline (T1) vs On-treatment (T2)	ENSG00000261722	Promoter	16:79229571	-0.434678	-4.61727	3.88813e-06	0.0338377
Baseline (T1) vs On-treatment (T2)	SLC38A8	Intron	16:84025456	-0.497131	-5.12361	2.99744e-07	0.00888488
Baseline (T1) vs On-treatment (T2)	ENSG00000261471	Intron	16:84603911	-0.404482	-4.62506	3.74495e-06	0.033187
Baseline (T1) vs On-treatment (T2)	ENSG00000269667	Intergenic	16:85978442	-0.417233	-5.11761	3.09428e-07	0.00895749
Baseline (T1) vs On-treatment (T2)	FENDRR	Promoter	16:86508130	-0.529973	-5.47384	4.40385e-08	0.00308432
Baseline (T1) vs On-treatment (T2)	ENSG00000205037	Promoter	16:88101819	-0.554653	-4.61684	3.8963e-06	0.0338377
Baseline (T1) vs On-treatment (T2)	ENSG00000260162	Intergenic	16:88148821	0.467181	4.50897	6.51432e-06	0.0430122
Baseline (T1) vs On-treatment (T2)	ENSG00000260420	Intergenic	16:88204214	-0.524087	-4.72326	2.32097e-06	0.0259915
Baseline (T1) vs On-treatment (T2)	ENSG00000260420	Intergenic	16:88204226	-0.429407	-4.56445	5.00802e-06	0.039112
Baseline (T1) vs On-treatment (T2)	ENSG00000261273	Intron	16:88263110	-0.438245	-4.67301	2.96812e-06	0.0296968
Baseline (T1) vs On-treatment (T2)	ENSG00000205018	Promoter	16:88940033	-0.438914	-4.55786	5.1677e-06	0.0395846
Baseline (T1) vs On-treatment (T2)	P2RX1	Promoter	17:3904019	-0.457042	-4.82577	1.39462e-06	0.0208103
Baseline (T1) vs On-treatment (T2)	ENSG00000262227	Promoter	17:4988247	-0.340028	-4.4726	7.72757e-06	0.0483506
Baseline (T1) vs On-treatment (T2)	ASGR2	Intron	17:7112288	-0.317473	-4.81212	1.49336e-06	0.0210539
Baseline (T1) vs On-treatment (T2)	ENSG00000265749	Intergenic	17:8360070	0.356751	4.65818	3.19015e-06	0.0310595
Baseline (T1) vs On-treatment (T2)	FLII	Promoter	17:18247964	0.485773	4.99046	6.02354e-07	0.0122224
Baseline (T1) vs On-treatment (T2)	ALDH3A1	Promoter	17:19748379	0.373594	4.65301	3.2713e-06	0.0312669
Baseline (T1) vs On-treatment (T2)	ENSG00000263609	Intergenic	17:22217452	-0.470319	-5.01014	5.43917e-07	0.0116902
Baseline (T1) vs On-treatment (T2)	GPR179	Promoter	17:38343925	-0.364676	-4.70904	2.48882e-06	0.0271835
Baseline (T1) vs On-treatment (T2)	FBXO47	Promoter	17:38967471	-0.419054	-4.53235	5.83306e-06	0.0408707
Baseline (T1) vs On-treatment (T2)	KRTAP1-4	Promoter	17:41029696	-0.496504	-4.77559	1.79182e-06	0.0231565
Baseline (T1) vs On-treatment (T2)	KRTAP4-8	Promoter	17:41098648	-0.443547	-5.03604	4.75261e-07	0.011095
Baseline (T1) vs On-treatment (T2)	CNP	Promoter	17:41967830	0.465928	4.56176	5.07266e-06	0.0394748
Baseline (T1) vs On-treatment (T2)	ENSG00000261514	Promoter	17:43938563	-0.411893	-4.52287	6.10075e-06	0.0421834
Baseline (T1) vs On-treatment (T2)	TBX4	Intergenic	17:61487614	-0.24926	-4.55029	5.35721e-06	0.03997
Baseline (T1) vs On-treatment (T2)	CD79B	Promoter	17:63930581	-0.46242	-4.68165	2.8457e-06	0.0290032
Baseline (T1) vs On-treatment (T2)	CACNG5	Promoter	17:66877411	-0.50498	-4.79437	1.63183e-06	0.0218945
Baseline (T1) vs On-treatment (T2)	CACNG5	Promoter	17:66877413	-0.57882	-5.82691	5.64636e-09	0.00081727
Baseline (T1) vs On-treatment (T2)	LINC00511	Intergenic	17:72274068	-0.513699	-4.57763	4.70281e-06	0.037738
Baseline (T1) vs On-treatment (T2)	DNAH17	Intron	17:78468600	-0.439788	-4.56098	5.09151e-06	0.03948
Baseline (T1) vs On-treatment (T2)	CEP131	Intergenic	17:81187682	-0.51587	-4.94685	7.5424e-07	0.0140902
Baseline (T1) vs On-treatment (T2)	LDLRAD4	Intron	18:13638937	-0.464691	-4.72941	2.25172e-06	0.0259915
Baseline (T1) vs On-treatment (T2)	CELF4	Intron	18:37525184	-0.496154	-5.33428	9.59261e-08	0.00462821
Baseline (T1) vs On-treatment (T2)	ST8SIA5	Exon	18:46676375	-0.528007	-5.15631	2.5187e-07	0.00816186
Baseline (T1) vs On-treatment (T2)	RPL17	Exon	18:49489463	-0.642654	-5.78342	7.31948e-09	0.000934803
Baseline (T1) vs On-treatment (T2)	CNDP1	Promoter	18:74533892	0.523718	5.02996	4.90582e-07	0.011095
Baseline (T1) vs On-treatment (T2)	ENSG00000263146	Promoter	18:78977846	-0.447451	-4.53391	5.79019e-06	0.040816
Baseline (T1) vs On-treatment (T2)	ATP8B3	Exon	19:1782446	-0.488036	-4.90621	9.28522e-07	0.0163899
Baseline (T1) vs On-treatment (T2)	TMIGD2	Promoter	19:4301873	-0.417016	-6.15248	7.62822e-10	0.000296179
Baseline (T1) vs On-treatment (T2)	FSD1	Promoter	19:4322454	-0.331389	-4.53096	5.87168e-06	0.0409911
Baseline (T1) vs On-treatment (T2)	DENND1C	Promoter	19:6476994	-0.450814	-5.29696	1.17746e-07	0.00482435
Baseline (T1) vs On-treatment (T2)	NOTCH3	Exon	19:15185317	-0.430619	-4.53885	5.65624e-06	0.0406573
Baseline (T1) vs On-treatment (T2)	KIRREL2	Exon	19:35861598	-0.43644	-4.49076	7.09679e-06	0.0459105
Baseline (T1) vs On-treatment (T2)	SPTBN4	Promoter	19:40512556	-0.420329	-5.0045	5.60061e-07	0.0117641
Baseline (T1) vs On-treatment (T2)	PINLYP	Intron	19:43578425	-0.392762	-4.55539	5.22897e-06	0.0395846
Baseline (T1) vs On-treatment (T2)	DPRX	Exon	19:53636676	-0.467833	-4.68885	2.74745e-06	0.0285411
Baseline (T1) vs On-treatment (T2)	ENSG00000269842	Intergenic	19:53729866	-0.388437	-4.79037	1.66476e-06	0.0220393
Baseline (T1) vs On-treatment (T2)	TTYH1	Intron	19:54425214	-0.427542	-5.39637	6.80013e-08	0.00397242
Baseline (T1) vs On-treatment (T2)	KIR2DL1	Promoter	19:54769653	-0.411559	-4.59477	4.33236e-06	0.0358039
Baseline (T1) vs On-treatment (T2)	ENSG00000235403	Intron	2:1066902	-0.368474	-4.5438	5.52495e-06	0.0404573
Baseline (T1) vs On-treatment (T2)	MYT1L	Exon	2:1917230	-0.457996	-4.49247	7.04032e-06	0.0457651
Baseline (T1) vs On-treatment (T2)	MYT1L	Intron	2:1937302	-0.444116	-4.64486	3.40306e-06	0.0318628
Baseline (T1) vs On-treatment (T2)	MYT1L	Intron	2:1937304	-0.456351	-4.7512	2.02215e-06	0.0250879
Baseline (T1) vs On-treatment (T2)	ENSG00000227364	Intergenic	2:2732098	-0.466187	-4.53798	5.67943e-06	0.0406573
Baseline (T1) vs On-treatment (T2)	ENSG00000260331	Intergenic	2:18425240	-0.464503	-4.58653	4.50676e-06	0.0366473
Baseline (T1) vs On-treatment (T2)	ENSG00000231204	Intron	2:21441821	-0.48032	-4.72461	2.30562e-06	0.0259915
Baseline (T1) vs On-treatment (T2)	ENSG00000231204	Intron	2:21441829	-0.51089	-4.87067	1.11223e-06	0.0181514
Baseline (T1) vs On-treatment (T2)	GCKR	Promoter	2:27496897	-0.568956	-5.82953	5.55849e-09	0.00081727
Baseline (T1) vs On-treatment (T2)	LTBP1	Intron	2:33316814	-0.488382	-5.04608	4.50957e-07	0.011095
Baseline (T1) vs On-treatment (T2)	EML6	Intron	2:54820719	-0.537739	-4.71508	2.4162e-06	0.0266291
Baseline (T1) vs On-treatment (T2)	ENSG00000258881	Intron	2:71020384	-0.625213	-6.69931	2.09404e-11	2.27323e-05
Baseline (T1) vs On-treatment (T2)	DCTN1	Promoter	2:74385139	-0.415261	-5.28043	1.28879e-07	0.00510358
Baseline (T1) vs On-treatment (T2)	POU3F3	Intergenic	2:104854297	-0.463548	-4.74595	2.07531e-06	0.0254979
Baseline (T1) vs On-treatment (T2)	CLASP1	Intron	2:121596998	-0.517937	-5.36517	8.08722e-08	0.0041806
Baseline (T1) vs On-treatment (T2)	ENSG00000228400	Promoter	2:124024687	-0.423053	-4.47302	7.71219e-06	0.0483506
Baseline (T1) vs On-treatment (T2)	NXPH2	Intergenic	2:138901307	-0.480101	-5.59523	2.20324e-08	0.00199314
Baseline (T1) vs On-treatment (T2)	ENSG00000222031	Intron	2:151040303	-0.456657	-4.81829	1.44795e-06	0.0208709
Baseline (T1) vs On-treatment (T2)	ENSG00000282440	Intergenic	2:156322427	-0.365305	-4.53594	5.73473e-06	0.0406573
Baseline (T1) vs On-treatment (T2)	UBR3	Intron	2:170077980	-0.409054	-5.0975	3.44165e-07	0.00945862
Baseline (T1) vs On-treatment (T2)	C2orf80	Promoter	2:208189898	-0.56801	-4.83088	1.35933e-06	0.0204951
Baseline (T1) vs On-treatment (T2)	VWC2L	Intron	2:214217452	-0.537479	-4.47468	7.65261e-06	0.0482992
Baseline (T1) vs On-treatment (T2)	CAB39	Intergenic	2:230826505	-0.410739	-4.50821	6.53758e-06	0.0430122
Baseline (T1) vs On-treatment (T2)	NPPC	Intergenic	2:231900682	0.423606	4.52561	6.02212e-06	0.0417728
Baseline (T1) vs On-treatment (T2)	ENSG00000216921	Intergenic	2:241910708	0.482553	4.46289	8.08622e-06	0.0495942
Baseline (T1) vs On-treatment (T2)	SRXN1	Exon	20:662059	-0.465241	-4.57652	4.7278e-06	0.037738
Baseline (T1) vs On-treatment (T2)	ENSG00000230133	Intron	20:24219859	-0.509346	-4.80346	1.5595e-06	0.0215663
Baseline (T1) vs On-treatment (T2)	ENSG00000230133	Intron	20:24219861	-0.567756	-6.11677	9.54914e-10	0.000296179
Baseline (T1) vs On-treatment (T2)	DUSP15	Exon	20:31864987	-0.452118	-4.75623	1.97237e-06	0.0247532
Baseline (T1) vs On-treatment (T2)	MAFB	Intergenic	20:40691275	-0.47078	-4.99912	5.75933e-07	0.0119089
Baseline (T1) vs On-treatment (T2)	ENSG00000225458	Intron	20:41999374	-0.434885	-5.38317	7.31858e-08	0.00397242
Baseline (T1) vs On-treatment (T2)	DOK5	Promoter	20:54475692	-0.477547	-4.65002	3.31901e-06	0.0314675
Baseline (T1) vs On-treatment (T2)	ENSG00000273115	Exon	21:26466557	0.40457	4.47197	7.75016e-06	0.0483526
Baseline (T1) vs On-treatment (T2)	UMODL1	Promoter	21:42071014	-0.442509	-4.57022	4.87204e-06	0.0384651
Baseline (T1) vs On-treatment (T2)	ENSG00000228355	Intergenic	21:45390738	-0.41036	-4.51293	6.3938e-06	0.0429779
Baseline (T1) vs On-treatment (T2)	NA	Intron	22:38315167	-0.544359	-4.91268	8.98406e-07	0.0162547
Baseline (T1) vs On-treatment (T2)	ENSG00000232710	Intergenic	22:42145252	-0.435085	-5.1041	3.32371e-07	0.00925161
Baseline (T1) vs On-treatment (T2)	ATP2B2	Intron	3:10395331	-0.475106	-4.73463	2.19457e-06	0.0258721
Baseline (T1) vs On-treatment (T2)	ATP2B2	Intron	3:10629019	-0.462992	-4.57722	4.71193e-06	0.037738
Baseline (T1) vs On-treatment (T2)	WNT7A	Intergenic	3:13793216	-0.65361	-5.62709	1.83279e-08	0.0018536
Baseline (T1) vs On-treatment (T2)	CCR4	Intergenic	3:32901375	0.421328	4.74355	2.10003e-06	0.0254979
Baseline (T1) vs On-treatment (T2)	CX3CR1	Promoter	3:39280613	-0.443584	-4.55717	5.18466e-06	0.0395846
Baseline (T1) vs On-treatment (T2)	C3orf18	Intergenic	3:50533232	-0.538004	-5.61963	1.91362e-08	0.0018536
Baseline (T1) vs On-treatment (T2)	GRM2	Exon	3:51712786	-0.476251	-4.6853	2.79556e-06	0.0288273
Baseline (T1) vs On-treatment (T2)	ENSG00000244564	Promoter	3:64444911	0.481249	4.51705	6.2707e-06	0.0427302
Baseline (T1) vs On-treatment (T2)	POU1F1	Promoter	3:87276542	-0.457805	-4.7944	1.63162e-06	0.0218945
Baseline (T1) vs On-treatment (T2)	ARHGAP31-AS1	Intron	3:119311177	-0.51305	-4.84583	1.26085e-06	0.0194149
Baseline (T1) vs On-treatment (T2)	NR1I2	Intron	3:119812538	-0.417317	-4.51083	6.45753e-06	0.0430122
Baseline (T1) vs On-treatment (T2)	RPN1	Intergenic	3:128618014	0.504225	4.94555	7.593e-07	0.0140902
Baseline (T1) vs On-treatment (T2)	TOPBP1	Intergenic	3:133673909	-0.441896	-4.48415	7.32058e-06	0.0469095
Baseline (T1) vs On-treatment (T2)	TOPBP1	Intergenic	3:133673950	-0.463394	-4.72388	2.31383e-06	0.0259915
Baseline (T1) vs On-treatment (T2)	P2RY14	Intron	3:151258234	-0.509834	-5.15223	2.57402e-07	0.00821848
Baseline (T1) vs On-treatment (T2)	SMC4	Promoter	3:160404033	-0.453903	-5.12168	3.02827e-07	0.00888488
Baseline (T1) vs On-treatment (T2)	ENSG00000229102	Intron	3:179145738	-0.451493	-4.71801	2.38159e-06	0.0265168
Baseline (T1) vs On-treatment (T2)	ENSG00000229433	Intron	3:184769970	0.493967	5.13525	2.81766e-07	0.00873934
Baseline (T1) vs On-treatment (T2)	DGKG	Intron	3:186260673	-0.406581	-4.54344	5.53433e-06	0.0404573
Baseline (T1) vs On-treatment (T2)	DOK7	Intron	4:3470080	-0.369127	-4.47669	7.58078e-06	0.048036
Baseline (T1) vs On-treatment (T2)	DOK7	Intron	4:3494568	-0.488602	-4.76904	1.85106e-06	0.0234702
Baseline (T1) vs On-treatment (T2)	ENSG00000250986	Intergenic	4:3744278	-0.401583	-4.60095	4.20576e-06	0.0355304
Baseline (T1) vs On-treatment (T2)	MSX1	Intergenic	4:4858299	-0.496661	-4.61515	3.92802e-06	0.0339773
Baseline (T1) vs On-treatment (T2)	STIM2	Intergenic	4:26855108	-0.392634	-4.46934	7.84618e-06	0.048672
Baseline (T1) vs On-treatment (T2)	ENSG00000250597	Intergenic	4:34463988	0.385105	5.03999	4.6555e-07	0.011095
Baseline (T1) vs On-treatment (T2)	PHOX2B	Intron	4:41746653	-0.438649	-5.32477	1.01082e-07	0.00477093
Baseline (T1) vs On-treatment (T2)	ENSG00000248984	Intron	4:91218032	-0.472985	-5.0319	4.85642e-07	0.011095
Baseline (T1) vs On-treatment (T2)	ENSG00000249049	Intron	4:91358759	-0.473428	-4.65333	3.26618e-06	0.0312669
Baseline (T1) vs On-treatment (T2)	ENSG00000249152	Intergenic	4:92182468	-0.459777	-5.38451	7.26416e-08	0.00397242
Baseline (T1) vs On-treatment (T2)	ENSG00000249618	Intergenic	4:130037920	-0.37102	-4.59561	4.3149e-06	0.0358039
Baseline (T1) vs On-treatment (T2)	ENSG00000251676	Intergenic	4:131749623	-0.438599	-4.61888	3.85818e-06	0.0337769
Baseline (T1) vs On-treatment (T2)	LINC00616	Intergenic	4:137943346	-0.472395	-4.48989	7.12613e-06	0.0459105
Baseline (T1) vs On-treatment (T2)	GYPE	Intron	4:143877076	-0.389869	-4.56708	4.94559e-06	0.0389043
Baseline (T1) vs On-treatment (T2)	C4orf27	Intergenic	4:169774781	0.352349	4.55894	5.14116e-06	0.0395846
Baseline (T1) vs On-treatment (T2)	ENSG00000248694	Exon	4:182789158	-0.39488	-4.53597	5.7338e-06	0.0406573
Baseline (T1) vs On-treatment (T2)	LINC01060	Intergenic	4:188299415	-0.48848	-4.59733	4.27942e-06	0.0358039
Baseline (T1) vs On-treatment (T2)	ENSG00000249269	Intron	4:188632131	-0.455461	-4.53809	5.67651e-06	0.0406573
Baseline (T1) vs On-treatment (T2)	AHRR	Promoter	5:427487	-0.459244	-4.66596	3.07178e-06	0.0300417
Baseline (T1) vs On-treatment (T2)	ZDHHC11B	Intergenic	5:780431	-0.423313	-4.62657	3.71771e-06	0.0330806
Baseline (T1) vs On-treatment (T2)	ENSG00000248994	Intron	5:1950627	-0.422377	-4.84617	1.25868e-06	0.0194149
Baseline (T1) vs On-treatment (T2)	ENSG00000251371	Intron	5:4581153	-0.407307	-4.63971	3.489e-06	0.0320979
Baseline (T1) vs On-treatment (T2)	LINC01194	Promoter	5:12574820	-0.584527	-5.86598	4.46484e-09	0.000805681
Baseline (T1) vs On-treatment (T2)	LINC01194	Promoter	5:12574821	-0.474917	-4.55476	5.24456e-06	0.0395846
Baseline (T1) vs On-treatment (T2)	DNAH5	Intergenic	5:13945881	-0.383814	-4.89553	9.80402e-07	0.0169017
Baseline (T1) vs On-treatment (T2)	ENSG00000248693	Intergenic	5:18399964	-0.50113	-5.11314	3.16852e-07	0.00905172
Baseline (T1) vs On-treatment (T2)	NR2F1	Intergenic	5:93596518	0.54582	4.66635	3.06594e-06	0.0300417
Baseline (T1) vs On-treatment (T2)	DTWD2	Intron	5:118973804	-0.380053	-4.54398	5.5201e-06	0.0404573
Baseline (T1) vs On-treatment (T2)	LINC01170	Intron	5:124343511	-0.390524	-4.46196	8.12129e-06	0.0496689
Baseline (T1) vs On-treatment (T2)	ENSG00000281608	Intergenic	5:125300862	-0.373258	-4.60104	4.20385e-06	0.0355304
Baseline (T1) vs On-treatment (T2)	SLC27A6	Promoter	5:128965343	0.57472	5.07782	3.81798e-07	0.010227
Baseline (T1) vs On-treatment (T2)	TIFAB	Intergenic	5:135489710	0.499289	4.63603	3.55173e-06	0.0325372
Baseline (T1) vs On-treatment (T2)	KCTD16	Exon	5:144474686	0.360919	4.87853	1.06881e-06	0.0179965
Baseline (T1) vs On-treatment (T2)	JAKMIP2	Promoter	5:147661180	-0.352982	-5.26542	1.3987e-07	0.00532768
Baseline (T1) vs On-treatment (T2)	ZNF300	Intergenic	5:150946815	-0.355688	-4.55378	5.2691e-06	0.0395846
Baseline (T1) vs On-treatment (T2)	ENSG00000254187	Intron	5:167670245	0.507614	4.65224	3.28346e-06	0.0312669
Baseline (T1) vs On-treatment (T2)	COL23A1	Intron	5:178463756	-0.482567	-4.70882	2.49155e-06	0.0271835
Baseline (T1) vs On-treatment (T2)	COL23A1	Intron	5:178464292	-0.423939	-4.8161	1.4639e-06	0.0208709
Baseline (T1) vs On-treatment (T2)	ZNF354A	Intergenic	5:178768567	-0.486976	-5.03908	4.67771e-07	0.011095
Baseline (T1) vs On-treatment (T2)	OR2Y1	Promoter	5:180739800	-0.552832	-4.94557	7.59226e-07	0.0140902
Baseline (T1) vs On-treatment (T2)	ENSG00000234015	Intergenic	6:12460509	-0.538316	-4.78001	1.75285e-06	0.0227886
Baseline (T1) vs On-treatment (T2)	ALDH5A1	Promoter	6:24494516	0.42245	4.57381	4.78934e-06	0.0380891
Baseline (T1) vs On-treatment (T2)	HLA-F	Intron	6:29736768	-0.462744	-4.88884	1.0143e-06	0.0173401
Baseline (T1) vs On-treatment (T2)	TNXB	Promoter	6:32047398	-0.388729	-5.11016	3.21887e-07	0.00907615
Baseline (T1) vs On-treatment (T2)	HLA-DPB1	Exon	6:33085055	-0.38538	-4.7328	2.21442e-06	0.0258721
Baseline (T1) vs On-treatment (T2)	KIFC1	Intron	6:33393059	-0.289712	-4.73496	2.19094e-06	0.0258721
Baseline (T1) vs On-treatment (T2)	TFAP2D	Intron	6:50715881	-0.396735	-4.4783	7.52413e-06	0.0479061
Baseline (T1) vs On-treatment (T2)	COL21A1	Intron	6:56311374	-0.392765	-4.82006	1.43514e-06	0.0208709
Baseline (T1) vs On-treatment (T2)	OSTM1-AS1	Intron	6:108119169	-0.531269	-4.72477	2.3038e-06	0.0259915
Baseline (T1) vs On-treatment (T2)	OSTM1	Intron	6:108163888	0.491073	4.85753	1.18857e-06	0.0189746
Baseline (T1) vs On-treatment (T2)	FRK	Intergenic	6:115928258	-0.525321	-4.70256	2.56922e-06	0.0276146
Baseline (T1) vs On-treatment (T2)	TMEM200A	Intron	6:130372696	-0.428508	-5.27908	1.29835e-07	0.00510358
Baseline (T1) vs On-treatment (T2)	OLIG3	Exon	6:137492942	-0.410066	-4.86924	1.12028e-06	0.0181514
Baseline (T1) vs On-treatment (T2)	ENSG00000237494	Intergenic	6:142243027	-0.476793	-4.51158	6.43471e-06	0.0430122
Baseline (T1) vs On-treatment (T2)	STX11	Promoter	6:144149985	0.436337	4.66715	3.05408e-06	0.0300417
Baseline (T1) vs On-treatment (T2)	AKAP12	Exon	6:151349252	-0.38628	-5.30782	1.10945e-07	0.00482435
Baseline (T1) vs On-treatment (T2)	NA	Promoter	6:159762877	-0.646232	-6.00206	1.94829e-09	0.000423001
Baseline (T1) vs On-treatment (T2)	PACRG	Exon	6:163310784	-0.491153	-4.84208	1.28485e-06	0.0196449
Baseline (T1) vs On-treatment (T2)	ENSG00000272549	Intergenic	6:167644885	-0.445371	-4.5417	5.58022e-06	0.0405199
Baseline (T1) vs On-treatment (T2)	ENSG00000260771	Intergenic	6:168384706	-0.439079	-4.46769	7.90684e-06	0.0487695
Baseline (T1) vs On-treatment (T2)	ELFN1	Promoter	7:1709284	-0.536147	-5.00827	5.49203e-07	0.0116902
Baseline (T1) vs On-treatment (T2)	CCZ1	Intergenic	7:5895321	-0.453557	-5.16655	2.38457e-07	0.00784431
Baseline (T1) vs On-treatment (T2)	C1GALT1	Intergenic	7:7071322	0.593609	5.92557	3.11209e-09	0.000614255
Baseline (T1) vs On-treatment (T2)	ICA1	Intron	7:8265003	0.483158	4.77066	1.83622e-06	0.0234702
Baseline (T1) vs On-treatment (T2)	HOXA-AS3	Exon	7:27145549	-0.388615	-4.87692	1.07756e-06	0.0179965
Baseline (T1) vs On-treatment (T2)	HOTTIP	Intergenic	7:27214250	-0.453265	-5.00332	5.63512e-07	0.0117641
Baseline (T1) vs On-treatment (T2)	PPP1R17	Promoter	7:31686402	0.318746	4.6924	2.70013e-06	0.0281844
Baseline (T1) vs On-treatment (T2)	EEPD1	Promoter	7:36280593	-0.480301	-5.61518	1.96361e-08	0.0018536
Baseline (T1) vs On-treatment (T2)	ZNF716	Intergenic	7:57770225	-0.543045	-4.97965	6.36981e-07	0.0125725
Baseline (T1) vs On-treatment (T2)	ZNF716	Intergenic	7:57869267	-0.346206	-4.53027	5.89087e-06	0.0409933
Baseline (T1) vs On-treatment (T2)	ZNF273	Intron	7:64872726	-0.564333	-6.07777	1.21863e-09	0.000330729
Baseline (T1) vs On-treatment (T2)	ZNF273	Intron	7:64872736	-0.581647	-6.21862	5.01544e-10	0.000272231
Baseline (T1) vs On-treatment (T2)	ENSG00000238124	Intergenic	7:65430583	-0.456313	-4.87498	1.08822e-06	0.0180358
Baseline (T1) vs On-treatment (T2)	LAMB4	Intron	7:108125366	-0.439149	-5.06728	4.0354e-07	0.0104303
Baseline (T1) vs On-treatment (T2)	ENSG00000226851	Intron	7:112361623	0.460807	4.78348	1.72286e-06	0.0225336
Baseline (T1) vs On-treatment (T2)	IQCA1L	Exon	7:151208014	-0.412266	-4.74222	2.11392e-06	0.0254979
Baseline (T1) vs On-treatment (T2)	ENSG00000233191	Intron	7:157544250	-0.277385	-4.51042	6.46991e-06	0.0430122
Baseline (T1) vs On-treatment (T2)	ENSG00000222012	Intron	7:157675189	-0.470339	-4.60469	4.13073e-06	0.0351702
Baseline (T1) vs On-treatment (T2)	ENSG00000222012	Intron	7:157675191	-0.431259	-4.66675	3.05997e-06	0.0300417
Baseline (T1) vs On-treatment (T2)	ENSG00000231980	Intron	7:157985874	-0.441731	-5.03391	4.80574e-07	0.011095
Baseline (T1) vs On-treatment (T2)	PTPRN2	Intron	7:158123389	-0.372047	-4.59473	4.33308e-06	0.0358039
Baseline (T1) vs On-treatment (T2)	PTPRN2	Intron	7:158123404	-0.435325	-5.22442	1.74703e-07	0.00632177
Baseline (T1) vs On-treatment (T2)	ENSG00000225365	Intron	7:158470544	-0.374657	-4.53226	5.8356e-06	0.0408707
Baseline (T1) vs On-treatment (T2)	VIPR2	Intron	7:159066301	-0.419003	-5.36839	7.94442e-08	0.0041806
Baseline (T1) vs On-treatment (T2)	ENSG00000282692	Intron	8:1006351	-0.528214	-4.74372	2.09828e-06	0.0254979
Baseline (T1) vs On-treatment (T2)	ENSG00000282692	Intron	8:1006365	-0.501642	-4.55422	5.25801e-06	0.0395846
Baseline (T1) vs On-treatment (T2)	DLGAP2	Intron	8:1667907	-0.503869	-5.01081	5.42028e-07	0.0116902
Baseline (T1) vs On-treatment (T2)	MYOM2	Intergenic	8:2196254	-0.520107	-4.68292	2.82823e-06	0.0289645
Baseline (T1) vs On-treatment (T2)	MYOM2	Intergenic	8:2199335	-0.526454	-4.98572	6.1731e-07	0.0124099
Baseline (T1) vs On-treatment (T2)	ENSG00000253853	Intron	8:2691735	-0.566537	-5.39282	6.93601e-08	0.00397242
Baseline (T1) vs On-treatment (T2)	ENSG00000253853	Intron	8:2691737	-0.568174	-5.49591	3.88706e-08	0.00281312
Baseline (T1) vs On-treatment (T2)	EBF2	Intron	8:26010579	-0.484746	-4.63151	3.63003e-06	0.0330806
Baseline (T1) vs On-treatment (T2)	EBF2	Intergenic	8:26049471	-0.486545	-4.62694	3.71105e-06	0.0330806
Baseline (T1) vs On-treatment (T2)	EXTL3	Intron	8:28703268	-0.549891	-5.29693	1.17768e-07	0.00482435
Baseline (T1) vs On-treatment (T2)	ZMAT4	Intron	8:40767804	0.59729	5.63387	1.76209e-08	0.0018536
Baseline (T1) vs On-treatment (T2)	ENSG00000253140	Intergenic	8:48307093	-0.311108	-4.58346	4.57348e-06	0.037051
Baseline (T1) vs On-treatment (T2)	SNAI2	Intergenic	8:48891608	0.492696	4.5185	6.22792e-06	0.0427302
Baseline (T1) vs On-treatment (T2)	MIR124-2HG	Intron	8:64379817	-0.484928	-4.55143	5.32814e-06	0.0398902
Baseline (T1) vs On-treatment (T2)	RDH10	Intron	8:73328018	-0.446167	-4.51613	6.29792e-06	0.0427302
Baseline (T1) vs On-treatment (T2)	C8orf37-AS1	Intergenic	8:95823752	-0.442834	-4.5391	5.64951e-06	0.0406573
Baseline (T1) vs On-treatment (T2)	KLF10	Intergenic	8:102727896	-0.414964	-5.31476	1.06799e-07	0.00482435
Baseline (T1) vs On-treatment (T2)	ANGPT1	Promoter	8:107498097	-0.330268	-4.49572	6.93353e-06	0.0452063
Baseline (T1) vs On-treatment (T2)	ENSG00000244791	Intergenic	8:126372163	0.455617	4.61285	3.97177e-06	0.0341532
Baseline (T1) vs On-treatment (T2)	SLA	Promoter	8:133075032	-0.454498	-4.67755	2.90317e-06	0.0293172
Baseline (T1) vs On-treatment (T2)	ADGRB1	Intron	8:142524211	-0.4367	-4.5167	6.28095e-06	0.0427302
Baseline (T1) vs On-treatment (T2)	ZNF623	Intergenic	8:143664649	-0.459833	-4.92287	8.52849e-07	0.0155601
Baseline (T1) vs On-treatment (T2)	EPPK1	Exon	8:143868020	-0.408753	-4.64297	3.43443e-06	0.0318628
Baseline (T1) vs On-treatment (T2)	ENSG00000263612	Intergenic	8:144717978	-0.433613	-4.54219	5.56721e-06	0.0405199
Baseline (T1) vs On-treatment (T2)	NTRK2	Promoter	9:84670201	-0.416331	-4.73651	2.17431e-06	0.0258721
Baseline (T1) vs On-treatment (T2)	DAPK1	Promoter	9:87499840	0.34859	4.57251	4.8192e-06	0.0381868
Baseline (T1) vs On-treatment (T2)	DAPK1	Intron	9:87516663	0.453142	5.22697	1.72307e-07	0.00632177
Baseline (T1) vs On-treatment (T2)	FUBP3	Promoter	9:130580500	-0.375759	-4.4903	7.11225e-06	0.0459105
Baseline (T1) vs On-treatment (T2)	ENSG00000226706	Intergenic	9:135507492	-0.438654	-4.73597	2.18005e-06	0.0258721
Baseline (T1) vs On-treatment (T2)	PNPLA7	Promoter	9:137481351	-0.457215	-4.55522	5.23302e-06	0.0395846
Baseline (T1) vs On-treatment (T2)	FTHL17	Promoter	X:31071944	-0.503433	-4.71536	2.41287e-06	0.0266291
Baseline (T1) vs On-treatment (T2)	NUDT10	Promoter	X:51333155	-0.527835	-4.54694	5.44323e-06	0.0401974
Baseline (T1) vs On-treatment (T2)	ENSG00000237311	Intergenic	X:65957299	-0.501677	-5.12957	2.90404e-07	0.0088629
Baseline (T1) vs On-treatment (T2)	AR	Intron	X:67550436	-0.489794	-5.04135	4.6225e-07	0.011095
Baseline (T1) vs On-treatment (T2)	TCEAL2	Promoter	X:102125396	-0.526568	-5.63308	1.77023e-08	0.0018536
Baseline (T1) vs On-treatment (T2)	NRK	Intergenic	X:105820015	0.406498	5.21374	1.8507e-07	0.00648086
Baseline (T1) vs On-treatment (T2)	KCNE5	Intron	X:109627510	-0.313815	-4.7055	2.5324e-06	0.0273543
Baseline (T1) vs On-treatment (T2)	HTR2C	Promoter	X:114584084	-0.467417	-4.79358	1.6383e-06	0.0218945
Baseline (T1) vs On-treatment (T2)	C1GALT1C1	Intergenic	X:120735413	-0.400531	-4.96	7.04923e-07	0.0135441
Baseline (T1) vs On-treatment (T2)	ADGRG4	Promoter	X:136300517	-0.341678	-4.68072	2.85872e-06	0.0290032
Baseline (T1) vs On-treatment (T2)	PNCK	Promoter	X:153674484	-0.386417	-5.07561	3.86255e-07	0.010227
On-treatment (T2) vs post-treatment (T3)	PERM1	Promoter	1:981738	-0.423396	-4.61142	3.99929e-06	0.0423562
On-treatment (T2) vs post-treatment (T3)	ENSG00000226286	Intron	1:3164990	-0.466018	-4.5912	4.40714e-06	0.0445919
On-treatment (T2) vs post-treatment (T3)	PRDM16	Intron	1:3218520	-0.473994	-5.01219	5.38131e-07	0.0151735
On-treatment (T2) vs post-treatment (T3)	PRDM16	Intron	1:3231073	-0.464752	-4.62865	3.6805e-06	0.0405629
On-treatment (T2) vs post-treatment (T3)	ENSG00000235054	Intergenic	1:4425515	-0.459888	-4.58818	4.47133e-06	0.0446526
On-treatment (T2) vs post-treatment (T3)	LINC00337	Promoter	1:6238617	-0.504394	-5.73501	9.7507e-09	0.00151215
On-treatment (T2) vs post-treatment (T3)	ACOT7	Promoter	1:6394266	0.420769	4.88641	1.0269e-06	0.0210335
On-treatment (T2) vs post-treatment (T3)	TCEA3	Promoter	1:23425165	0.364035	4.722	2.33534e-06	0.0333362
On-treatment (T2) vs post-treatment (T3)	CEP85	Intergenic	1:26226679	-0.47224	-4.56561	4.98034e-06	0.0466035
On-treatment (T2) vs post-treatment (T3)	FGR	Promoter	1:27624102	-0.375114	-4.60563	4.11213e-06	0.0433399
On-treatment (T2) vs post-treatment (T3)	CYP4B1	Intron	1:46778726	-0.440171	-4.53871	5.66007e-06	0.0489594
On-treatment (T2) vs post-treatment (T3)	IGSF3	Intron	1:116663820	-0.563274	-5.60722	2.05601e-08	0.00223194
On-treatment (T2) vs post-treatment (T3)	KPRP	Exon	1:152760747	-0.663858	-6.28826	3.21042e-10	9.95753e-05
On-treatment (T2) vs post-treatment (T3)	KCNJ10	Intron	1:160047505	-0.271306	-4.68541	2.79404e-06	0.0357049
On-treatment (T2) vs post-treatment (T3)	TNR	Intron	1:175505429	-0.535386	-4.63148	3.63061e-06	0.0404234
On-treatment (T2) vs post-treatment (T3)	CACNA1E	Promoter	1:181483703	-0.359369	-4.54801	5.41551e-06	0.0483862
On-treatment (T2) vs post-treatment (T3)	ENSG00000223396	Intergenic	1:201537190	-0.462844	-4.55726	5.18255e-06	0.047477
On-treatment (T2) vs post-treatment (T3)	ENSG00000226005	Intergenic	10:3941499	-0.482381	-4.55306	5.28704e-06	0.0478209
On-treatment (T2) vs post-treatment (T3)	STAM	Intron	10:17671668	-0.442284	-4.71713	2.39194e-06	0.0333362
On-treatment (T2) vs post-treatment (T3)	DNAJC1	Intergenic	10:22043032	-0.373479	-4.71685	2.39526e-06	0.0333362
On-treatment (T2) vs post-treatment (T3)	PIP4K2A	Promoter	10:22715120	0.416387	4.74631	2.07163e-06	0.0318218
On-treatment (T2) vs post-treatment (T3)	ENSG00000234973	Intergenic	10:43754737	0.507088	4.8345	1.33484e-06	0.0249838
On-treatment (T2) vs post-treatment (T3)	ENSG00000229116	Intergenic	10:44311334	0.399703	4.58879	4.45831e-06	0.0446526
On-treatment (T2) vs post-treatment (T3)	PLCE1	Intergenic	10:93961568	-0.366052	-4.70957	2.48245e-06	0.033686
On-treatment (T2) vs post-treatment (T3)	SLIT1	Intron	10:97069736	-0.302638	-4.57414	4.78191e-06	0.0464029
On-treatment (T2) vs post-treatment (T3)	HPS1	Intron	10:98537632	-0.448125	-5.1993	2.00045e-07	0.00876742
On-treatment (T2) vs post-treatment (T3)	HPSE2	Exon	10:99232451	-0.502648	-4.74546	2.08037e-06	0.0318218
On-treatment (T2) vs post-treatment (T3)	CFAP43	Intron	10:104218914	-0.541709	-5.02569	5.01632e-07	0.0145215
On-treatment (T2) vs post-treatment (T3)	GLRX3	Intergenic	10:130233256	-0.574139	-5.55409	2.79067e-08	0.00263432
On-treatment (T2) vs post-treatment (T3)	ADGRA1	Intron	10:133078076	-0.420582	-5.34081	9.25337e-08	0.00565023
On-treatment (T2) vs post-treatment (T3)	KNDC1	Intron	10:133184946	-0.557375	-6.40887	1.46598e-10	9.95753e-05
On-treatment (T2) vs post-treatment (T3)	ENSG00000254872	Intergenic	11:1048690	-0.443982	-4.55806	5.16281e-06	0.047477
On-treatment (T2) vs post-treatment (T3)	ENSG00000255257	Promoter	11:5938776	-0.459116	-4.72525	2.29832e-06	0.0332665
On-treatment (T2) vs post-treatment (T3)	LMO1	Intergenic	11:8339827	-0.385451	-4.82956	1.36833e-06	0.0253919
On-treatment (T2) vs post-treatment (T3)	CHRM1	Intergenic	11:62923684	-0.593104	-5.23899	1.61456e-07	0.00771525
On-treatment (T2) vs post-treatment (T3)	AIP	Intergenic	11:67476382	-0.476034	-4.76485	1.88993e-06	0.030395
On-treatment (T2) vs post-treatment (T3)	ATG16L2	Promoter	11:72822285	0.414301	4.62553	3.73645e-06	0.0407656
On-treatment (T2) vs post-treatment (T3)	ENSG00000255178	Intergenic	11:81106835	0.309007	5.33856	9.36872e-08	0.00565023
On-treatment (T2) vs post-treatment (T3)	MAML2	Intron	11:96254315	0.407513	4.57893	4.67371e-06	0.0459154
On-treatment (T2) vs post-treatment (T3)	COLCA1	Promoter	11:111300248	0.418316	4.58176	4.61074e-06	0.0457104
On-treatment (T2) vs post-treatment (T3)	LAYN	Exon	11:111560617	-0.447102	-4.92859	8.28255e-07	0.0187319
On-treatment (T2) vs post-treatment (T3)	NCAM1	Promoter	11:112962402	-0.427348	-4.84176	1.28691e-06	0.0245093
On-treatment (T2) vs post-treatment (T3)	CADM1	Exon	11:115173331	-0.463445	-4.55493	5.24036e-06	0.0476049
On-treatment (T2) vs post-treatment (T3)	KCNJ1	Intergenic	11:128868917	-0.525521	-4.54451	5.50644e-06	0.0489594
On-treatment (T2) vs post-treatment (T3)	HIGD1C	Promoter	12:50953827	-0.326275	-4.74237	2.11235e-06	0.0320221
On-treatment (T2) vs post-treatment (T3)	SELPLG	Promoter	12:108623771	-0.416589	-5.47002	4.49989e-08	0.00356059
On-treatment (T2) vs post-treatment (T3)	TBX3	Promoter	12:114683211	-0.298934	-4.7782	1.76876e-06	0.0296147
On-treatment (T2) vs post-treatment (T3)	ENSG00000257817	Intergenic	12:114700111	-0.290165	-4.56712	4.94459e-06	0.0466035
On-treatment (T2) vs post-treatment (T3)	ENSG00000257817	Intron	12:114736763	-0.282695	-4.65922	3.17409e-06	0.0380924
On-treatment (T2) vs post-treatment (T3)	LINC00939	Intergenic	12:125861893	-0.545181	-5.25563	1.4752e-07	0.00762586
On-treatment (T2) vs post-treatment (T3)	LINC00939	Intergenic	12:125861895	-0.530485	-4.60124	4.19974e-06	0.0437641
On-treatment (T2) vs post-treatment (T3)	ENSG00000256312	Exon	12:132196853	-0.552358	-5.45418	4.91988e-08	0.00356059
On-treatment (T2) vs post-treatment (T3)	FLT1	Promoter	13:28495840	-0.497911	-5.19685	2.0269e-07	0.00876742
On-treatment (T2) vs post-treatment (T3)	PDS5B	Intron	13:32731829	0.339713	5.40726	6.39975e-08	0.00434212
On-treatment (T2) vs post-treatment (T3)	PDS5B	Intron	13:32731832	0.341554	5.27052	1.36038e-07	0.00757329
On-treatment (T2) vs post-treatment (T3)	RGCC	Intergenic	13:41427717	-0.376115	-4.78944	1.67243e-06	0.0286481
On-treatment (T2) vs post-treatment (T3)	ATXN8OS	Promoter	13:70106670	-0.514413	-4.84313	1.27811e-06	0.0245093
On-treatment (T2) vs post-treatment (T3)	TNFSF13B	Intergenic	13:108402701	-0.504435	-4.68529	2.79569e-06	0.0357049
On-treatment (T2) vs post-treatment (T3)	ENSG00000204398	Intergenic	13:111492496	-0.452091	-4.77615	1.78686e-06	0.0296147
On-treatment (T2) vs post-treatment (T3)	ENSG00000215881	Intron	13:111624050	-0.47127	-5.26018	1.43914e-07	0.00762586
On-treatment (T2) vs post-treatment (T3)	ENSG00000215881	Intron	13:111624056	-0.468061	-5.55704	2.74385e-08	0.00263432
On-treatment (T2) vs post-treatment (T3)	TUBGCP3	Intergenic	13:112450537	-0.43471	-4.53913	5.64879e-06	0.0489594
On-treatment (T2) vs post-treatment (T3)	OR6S1	Intergenic	14:20632320	-0.359264	-4.73287	2.2137e-06	0.0326957
On-treatment (T2) vs post-treatment (T3)	MYH6	Promoter	14:23407921	-0.310992	-5.1983	2.01117e-07	0.00876742
On-treatment (T2) vs post-treatment (T3)	LINC01551	Exon	14:28777942	-0.406847	-4.598	4.26569e-06	0.0439607
On-treatment (T2) vs post-treatment (T3)	NPAS3	Intron	14:33612370	-0.383164	-4.65107	3.30221e-06	0.0381434
On-treatment (T2) vs post-treatment (T3)	ENSG00000258636	Promoter	14:41605626	-0.40449	-4.99096	6.00794e-07	0.0161038
On-treatment (T2) vs post-treatment (T3)	ENSG00000259058	Promoter	14:76925138	-0.436133	-4.89243	9.96003e-07	0.0208365
On-treatment (T2) vs post-treatment (T3)	KCNK10	Exon	14:88263501	-0.422466	-4.75559	1.97872e-06	0.0313582
On-treatment (T2) vs post-treatment (T3)	GSC	Intergenic	14:94772395	-0.422167	-4.77028	1.83966e-06	0.0300786
On-treatment (T2) vs post-treatment (T3)	EVL	Intergenic	14:99968597	-0.363995	-4.62055	3.82729e-06	0.0411366
On-treatment (T2) vs post-treatment (T3)	ENSG00000259004	Intergenic	14:101129374	-0.426902	-4.969	6.73005e-07	0.016564
On-treatment (T2) vs post-treatment (T3)	ENSG00000258913	Intergenic	14:104213533	-0.426456	-4.86821	1.12611e-06	0.0222209
On-treatment (T2) vs post-treatment (T3)	ENSG00000258913	Intergenic	14:104213552	-0.419481	-4.87035	1.11402e-06	0.0221899
On-treatment (T2) vs post-treatment (T3)	IGHA2	Promoter	14:105588216	-0.489613	-4.65613	3.22202e-06	0.0380924
On-treatment (T2) vs post-treatment (T3)	ENSG00000214265	Promoter	15:24955871	-0.534618	-4.98702	6.13166e-07	0.0161113
On-treatment (T2) vs post-treatment (T3)	GABRA5	Promoter	15:26866485	-0.594555	-5.68419	1.31435e-08	0.00174986
On-treatment (T2) vs post-treatment (T3)	GOLGA8O	Intergenic	15:32483637	-0.531041	-4.57018	4.87295e-06	0.0464029
On-treatment (T2) vs post-treatment (T3)	MAP1A	Promoter	15:43517312	-0.499587	-5.24612	1.55337e-07	0.00767767
On-treatment (T2) vs post-treatment (T3)	CYP19A1	Intron	15:51234223	-0.419348	-4.62271	3.78753e-06	0.0410463
On-treatment (T2) vs post-treatment (T3)	UACA	Intron	15:70762328	-0.438446	-4.82732	1.38383e-06	0.0254618
On-treatment (T2) vs post-treatment (T3)	PCSK6-AS1	Exon	15:101346949	-0.486801	-5.09809	3.43093e-07	0.0120146
On-treatment (T2) vs post-treatment (T3)	PCSK6-AS1	Exon	15:101346960	-0.423957	-4.65544	3.2329e-06	0.0380924
On-treatment (T2) vs post-treatment (T3)	ENSG00000260496	Intergenic	16:1007075	-0.566511	-6.30972	2.79545e-10	9.95753e-05
On-treatment (T2) vs post-treatment (T3)	NDUFB10	Promoter	16:1959154	0.431819	4.6257	3.73331e-06	0.0407656
On-treatment (T2) vs post-treatment (T3)	PRSS21	Promoter	16:2816985	-0.465791	-4.86353	1.15313e-06	0.0223537
On-treatment (T2) vs post-treatment (T3)	ENSG00000263105	Exon	16:4180263	-0.337737	-4.70128	2.58535e-06	0.0346336
On-treatment (T2) vs post-treatment (T3)	SHISA9	Promoter	16:12903812	-0.534473	-5.90419	3.54389e-09	0.000710688
On-treatment (T2) vs post-treatment (T3)	ENSG00000273956	Intergenic	16:21525065	-0.439476	-5.05166	4.37989e-07	0.0135848
On-treatment (T2) vs post-treatment (T3)	TGFB1I1	Exon	16:31477529	0.478997	4.56473	5.00133e-06	0.0466035
On-treatment (T2) vs post-treatment (T3)	TOX3	Intron	16:52498858	-0.603309	-5.90157	3.60067e-09	0.000710688
On-treatment (T2) vs post-treatment (T3)	MT1H	Promoter	16:56669926	-0.475125	-4.98584	6.16932e-07	0.0161113
On-treatment (T2) vs post-treatment (T3)	ENSG00000261285	Intergenic	16:82477109	-0.570751	-5.04439	4.54977e-07	0.0139129
On-treatment (T2) vs post-treatment (T3)	ENSG00000261285	Intergenic	16:82477115	-0.584485	-5.06258	4.13619e-07	0.0130149
On-treatment (T2) vs post-treatment (T3)	ATP2C2	Intron	16:84390355	-0.390706	-4.78986	1.66899e-06	0.0286481
On-treatment (T2) vs post-treatment (T3)	ENSG00000262601	Intergenic	16:85167415	-0.471367	-5.32169	1.02807e-07	0.00587393
On-treatment (T2) vs post-treatment (T3)	FENDRR	Intergenic	16:86459287	-0.417942	-4.64646	3.37674e-06	0.0385863
On-treatment (T2) vs post-treatment (T3)	CBFA2T3	Promoter	16:88902508	-0.511022	-4.73658	2.17351e-06	0.0323219
On-treatment (T2) vs post-treatment (T3)	ENSG00000262445	Intron	17:1960629	-0.227733	-4.72733	2.27496e-06	0.0331494
On-treatment (T2) vs post-treatment (T3)	ENSG00000262227	Promoter	17:4988247	-0.324669	-4.67887	2.88455e-06	0.0362492
On-treatment (T2) vs post-treatment (T3)	NA	Exon	17:6084978	-0.445946	-4.69627	2.6495e-06	0.0348425
On-treatment (T2) vs post-treatment (T3)	ENSG00000263708	Intron	17:9284392	-0.467773	-5.19304	2.06883e-07	0.00876742
On-treatment (T2) vs post-treatment (T3)	GPR179	Promoter	17:38343925	-0.369431	-4.69064	2.72354e-06	0.0354084
On-treatment (T2) vs post-treatment (T3)	CASC3	Promoter	17:40141662	-0.435211	-5.07241	3.92799e-07	0.0128537
On-treatment (T2) vs post-treatment (T3)	PYY	Exon	17:43952841	-0.479493	-4.63013	3.6543e-06	0.0404796
On-treatment (T2) vs post-treatment (T3)	CA10	Promoter	17:52157885	-0.540494	-5.86762	4.42087e-09	0.000799862
On-treatment (T2) vs post-treatment (T3)	CA10	Promoter	17:52157901	-0.506464	-4.89375	9.89322e-07	0.0208365
On-treatment (T2) vs post-treatment (T3)	RGS9	Intron	17:65187480	-0.417728	-4.55595	5.21488e-06	0.0475725
On-treatment (T2) vs post-treatment (T3)	ENSG00000267719	Intergenic	17:79683764	-0.457727	-4.67937	2.87758e-06	0.0362492
On-treatment (T2) vs post-treatment (T3)	ENSG00000282965	Intergenic	18:75652	-0.398574	-4.70149	2.58274e-06	0.0346336
On-treatment (T2) vs post-treatment (T3)	HDHD2	Promoter	18:47150940	-0.497698	-5.45571	4.87784e-08	0.00356059
On-treatment (T2) vs post-treatment (T3)	RPL17	Exon	18:49489463	-0.565286	-5.0318	4.85899e-07	0.0144181
On-treatment (T2) vs post-treatment (T3)	ENSG00000267409	Intergenic	18:79579335	-0.543882	-4.69702	2.63982e-06	0.0348425
On-treatment (T2) vs post-treatment (T3)	TMIGD2	Promoter	19:4301873	-0.36993	-5.70009	1.19745e-08	0.00173322
On-treatment (T2) vs post-treatment (T3)	TMIGD2	Promoter	19:4303015	-0.472387	-5.16202	2.44295e-07	0.00914483
On-treatment (T2) vs post-treatment (T3)	FSD1	Promoter	19:4322454	-0.381774	-6.31514	2.69922e-10	9.95753e-05
On-treatment (T2) vs post-treatment (T3)	VAV1	Intron	19:6818315	-0.425563	-4.97193	6.629e-07	0.0165431
On-treatment (T2) vs post-treatment (T3)	ENSG00000268038	Intron	19:22618238	-0.471442	-4.54089	5.60174e-06	0.0489594
On-treatment (T2) vs post-treatment (T3)	ENSG00000274104	Intergenic	19:34731735	0.489364	4.71941	2.36528e-06	0.0333362
On-treatment (T2) vs post-treatment (T3)	MAG	Intron	19:35307051	-0.432397	-5.08689	3.63976e-07	0.0121576
On-treatment (T2) vs post-treatment (T3)	EID2B	Intron	19:39534269	-0.586741	-5.64028	1.69777e-08	0.00194006
On-treatment (T2) vs post-treatment (T3)	ENSG00000277531	Intergenic	19:46428965	-0.454516	-4.71844	2.37663e-06	0.0333362
On-treatment (T2) vs post-treatment (T3)	ENSG00000269842	Intergenic	19:53729867	-0.427926	-5.19086	2.09323e-07	0.00876742
On-treatment (T2) vs post-treatment (T3)	ZNF547	Exon	19:57379275	-0.343771	-4.80631	1.5374e-06	0.02736
On-treatment (T2) vs post-treatment (T3)	ENSG00000236856	Intron	2:394519	-0.382442	-4.78905	1.67576e-06	0.0286481
On-treatment (T2) vs post-treatment (T3)	ENSG00000231482	Intron	2:1561956	-0.519294	-4.95418	7.2637e-07	0.0170238
On-treatment (T2) vs post-treatment (T3)	ENSG00000260331	Intergenic	2:18425214	-0.435244	-4.79009	1.66704e-06	0.0286481
On-treatment (T2) vs post-treatment (T3)	EML6	Intron	2:54820718	-0.474421	-5.32475	1.01092e-07	0.00587393
On-treatment (T2) vs post-treatment (T3)	ENSG00000236780	Promoter	2:67215427	-0.441187	-4.57225	4.8252e-06	0.0464029
On-treatment (T2) vs post-treatment (T3)	ENSG00000258881	Intron	2:71020376	-0.457247	-4.6326	3.61106e-06	0.0404131
On-treatment (T2) vs post-treatment (T3)	AFF3	Promoter	2:100106695	0.431226	5.10291	3.34478e-07	0.0119049
On-treatment (T2) vs post-treatment (T3)	ENSG00000260163	Intergenic	2:126976970	-0.51886	-5.43647	5.43476e-08	0.00380633
On-treatment (T2) vs post-treatment (T3)	NA	Promoter	2:160271935	0.361196	4.95819	7.11534e-07	0.0170238
On-treatment (T2) vs post-treatment (T3)	HOXD9	Intron	2:176123826	-0.428476	-4.89149	1.00077e-06	0.0208365
On-treatment (T2) vs post-treatment (T3)	C2orf80	Promoter	2:208189898	-0.515767	-5.24581	1.55594e-07	0.00767767
On-treatment (T2) vs post-treatment (T3)	VWC2L	Intron	2:214418578	-0.302723	-4.65629	3.2196e-06	0.0380924
On-treatment (T2) vs post-treatment (T3)	VWC2L	Intron	2:214418587	-0.292356	-4.6765	2.91816e-06	0.0364123
On-treatment (T2) vs post-treatment (T3)	RTP5	Promoter	2:241868698	-0.367701	-5.38355	7.30291e-08	0.00480475
On-treatment (T2) vs post-treatment (T3)	ENSG00000230133	Intron	20:24219861	-0.482934	-4.81816	1.44887e-06	0.0264346
On-treatment (T2) vs post-treatment (T3)	LINC01523	Intergenic	20:47971949	-0.441908	-4.70012	2.60014e-06	0.0346336
On-treatment (T2) vs post-treatment (T3)	LINC01523	Intergenic	20:47971959	-0.414248	-4.78533	1.7071e-06	0.0289559
On-treatment (T2) vs post-treatment (T3)	SETD4	Promoter	21:36079493	-0.30537	-4.74127	2.12385e-06	0.0320221
On-treatment (T2) vs post-treatment (T3)	SETD4	Promoter	21:36079506	-0.307074	-4.83514	1.33055e-06	0.0249838
On-treatment (T2) vs post-treatment (T3)	PCBP3	Intergenic	21:45634520	-0.499885	-4.86648	1.13605e-06	0.0222209
On-treatment (T2) vs post-treatment (T3)	P2RX6	Promoter	22:21015321	-0.369392	-4.65524	3.23596e-06	0.0380924
On-treatment (T2) vs post-treatment (T3)	ENSG00000223695	Intergenic	22:36410563	0.539782	4.98155	6.30756e-07	0.0161113
On-treatment (T2) vs post-treatment (T3)	ELFN2	Intron	22:37424198	-0.530453	-6.02328	1.70919e-09	0.000412321
On-treatment (T2) vs post-treatment (T3)	SLC6A1	Promoter	3:10993698	-0.435867	-4.6592	3.17443e-06	0.0380924
On-treatment (T2) vs post-treatment (T3)	SATB1	Intergenic	3:18730572	0.316914	5.03022	4.89928e-07	0.0144181
On-treatment (T2) vs post-treatment (T3)	RARB	Promoter	3:25174410	-0.417169	-5.26003	1.44031e-07	0.00762586
On-treatment (T2) vs post-treatment (T3)	RARB	Promoter	3:25174416	-0.36817	-4.7385	2.15306e-06	0.0322386
On-treatment (T2) vs post-treatment (T3)	LINC00698	Intron	3:63096987	-0.506279	-5.49311	3.94922e-08	0.00342973
On-treatment (T2) vs post-treatment (T3)	SYNPR-AS1	Intron	3:63572741	-0.466663	-4.63982	3.48716e-06	0.039433
On-treatment (T2) vs post-treatment (T3)	PROK2	Intergenic	3:71788225	-0.485541	-4.6786	2.88839e-06	0.0362492
On-treatment (T2) vs post-treatment (T3)	UPK1B	Intron	3:119184388	0.544241	5.18673	2.14022e-07	0.00876742
On-treatment (T2) vs post-treatment (T3)	UPK1B	Intron	3:119184411	0.539142	5.67057	1.42323e-08	0.00174986
On-treatment (T2) vs post-treatment (T3)	ARHGAP31-AS1	Intron	3:119311177	-0.51787	-6.20738	5.38762e-10	0.000146216
On-treatment (T2) vs post-treatment (T3)	PARP14	Intergenic	3:122660816	-0.466627	-4.76997	1.84256e-06	0.0300786
On-treatment (T2) vs post-treatment (T3)	ENSG00000244382	Intron	3:150920556	-0.489098	-5.16553	2.39763e-07	0.00913262
On-treatment (T2) vs post-treatment (T3)	MBNL1	Promoter	3:152299205	-0.431446	-4.74537	2.08125e-06	0.0318218
On-treatment (T2) vs post-treatment (T3)	ENSG00000241168	Intergenic	3:162987408	-0.513491	-4.95545	7.21615e-07	0.0170238
On-treatment (T2) vs post-treatment (T3)	ENSG00000242012	Intergenic	3:182323786	-0.260119	-4.55772	5.17129e-06	0.047477
On-treatment (T2) vs post-treatment (T3)	ENSG00000242012	Intergenic	3:182323842	-0.257125	-4.59079	4.41577e-06	0.0445919
On-treatment (T2) vs post-treatment (T3)	ENSG00000250632	Intergenic	4:3689528	-0.443396	-4.89013	1.00769e-06	0.0208365
On-treatment (T2) vs post-treatment (T3)	CYTL1	Promoter	4:5020275	-0.450695	-4.7498	2.03618e-06	0.0318218
On-treatment (T2) vs post-treatment (T3)	LDB2	Exon	4:16502787	-0.532365	-5.02963	4.9142e-07	0.0144181
On-treatment (T2) vs post-treatment (T3)	COX7B2	Intron	4:46781714	-0.55272	-7.00437	2.48102e-12	5.38665e-06
On-treatment (T2) vs post-treatment (T3)	LRRC66	Exon	4:51995912	-0.38923	-4.79969	1.58908e-06	0.0280498
On-treatment (T2) vs post-treatment (T3)	CSN1S1	Promoter	4:69931125	-0.342749	-5.00252	5.65857e-07	0.0157234
On-treatment (T2) vs post-treatment (T3)	HTN3	Promoter	4:70027584	-0.509315	-5.66729	1.45073e-08	0.00174986
On-treatment (T2) vs post-treatment (T3)	PRR27	Intron	4:70160351	-0.371034	-4.5481	5.4133e-06	0.0483862
On-treatment (T2) vs post-treatment (T3)	ENSG00000246541	Intron	4:94169963	-0.535245	-6.36667	1.93171e-10	9.95753e-05
On-treatment (T2) vs post-treatment (T3)	ENSG00000251291	Intergenic	4:134501850	-0.428507	-4.90907	9.15074e-07	0.0200683
On-treatment (T2) vs post-treatment (T3)	LINC00290	Promoter	4:181159117	-0.457038	-4.90114	9.52832e-07	0.0206873
On-treatment (T2) vs post-treatment (T3)	LINC01060	Promoter	4:188455575	-0.359537	-4.71042	2.47208e-06	0.033686
On-treatment (T2) vs post-treatment (T3)	ENSG00000249731	Intergenic	5:2302423	-0.434716	-4.71196	2.45342e-06	0.033686
On-treatment (T2) vs post-treatment (T3)	ENSG00000248736	Intergenic	5:3028135	-0.418235	-4.76705	1.8694e-06	0.0302891
On-treatment (T2) vs post-treatment (T3)	ENSG00000248693	Intergenic	5:18399942	-0.412174	-4.56835	4.91586e-06	0.0466035
On-treatment (T2) vs post-treatment (T3)	CDH6	Promoter	5:31194693	-0.378254	-5.09145	3.55333e-07	0.0120543
On-treatment (T2) vs post-treatment (T3)	ENSG00000250164	Intron	5:31777163	-0.474699	-5.06774	4.02577e-07	0.0128537
On-treatment (T2) vs post-treatment (T3)	ADAMTS12	Intron	5:33807059	-0.356029	-4.57933	4.66467e-06	0.0459154
On-treatment (T2) vs post-treatment (T3)	ENSG00000249787	Intergenic	5:100389514	0.381583	4.5419	5.57491e-06	0.0489594
On-treatment (T2) vs post-treatment (T3)	ENSG00000241956	Promoter	5:164601399	-0.387865	-4.58761	4.48348e-06	0.0446526
On-treatment (T2) vs post-treatment (T3)	ENSG00000275038	Promoter	5:171307852	-0.3368	-4.80733	1.52961e-06	0.02736
On-treatment (T2) vs post-treatment (T3)	KAAG1	Promoter	6:24356850	0.411736	5.18189	2.19653e-07	0.00883143
On-treatment (T2) vs post-treatment (T3)	OR2H2	Intron	6:29582649	-0.395992	-4.66769	3.04604e-06	0.0375761
On-treatment (T2) vs post-treatment (T3)	HLA-F	Promoter	6:29722032	-0.346744	-4.71425	2.42603e-06	0.0335494
On-treatment (T2) vs post-treatment (T3)	HLA-DPB1	Exon	6:33085055	-0.396306	-5.13282	2.85431e-07	0.0103285
On-treatment (T2) vs post-treatment (T3)	TFAP2D	Intron	6:50714979	-0.389745	-4.87434	1.09174e-06	0.0219474
On-treatment (T2) vs post-treatment (T3)	ENSG00000223786	Intergenic	6:73990032	-0.392657	-4.60137	4.19718e-06	0.0437641
On-treatment (T2) vs post-treatment (T3)	PRDM1	Intergenic	6:105897205	-0.476504	-4.53932	5.64352e-06	0.0489594
On-treatment (T2) vs post-treatment (T3)	SOBP	Intron	6:107579660	-0.518761	-4.91677	8.79826e-07	0.0196931
On-treatment (T2) vs post-treatment (T3)	EYA4	Intron	6:133392083	-0.463713	-4.59122	4.40672e-06	0.0445919
On-treatment (T2) vs post-treatment (T3)	STXBP5-AS1	Intron	6:147107350	-0.290161	-4.77708	1.77859e-06	0.0296147
On-treatment (T2) vs post-treatment (T3)	C6orf99	Intron	6:158874106	-0.476772	-4.66271	3.12067e-06	0.0380924
On-treatment (T2) vs post-treatment (T3)	SLC22A1	Promoter	6:160121739	-0.457175	-5.14957	2.61086e-07	0.00960771
On-treatment (T2) vs post-treatment (T3)	PACRG-AS3	Promoter	6:163191977	0.423323	4.57687	4.71984e-06	0.0461597
On-treatment (T2) vs post-treatment (T3)	CCR6	Intergenic	6:167097844	-0.478376	-4.81279	1.48836e-06	0.0269286
On-treatment (T2) vs post-treatment (T3)	ENSG00000272549	Intron	6:167672104	-0.254973	-4.57134	4.84622e-06	0.0464029
On-treatment (T2) vs post-treatment (T3)	SMOC2	Intron	6:168567875	-0.486229	-4.94943	7.44296e-07	0.0170238
On-treatment (T2) vs post-treatment (T3)	SMOC2	Intron	6:168574761	-0.471198	-4.55222	5.30819e-06	0.0478209
On-treatment (T2) vs post-treatment (T3)	ENSG00000272848	Intron	6:169501057	-0.416953	-4.63396	3.58738e-06	0.0403561
On-treatment (T2) vs post-treatment (T3)	ELFN1	Promoter	7:1709284	-0.58063	-5.74022	9.45526e-09	0.00151215
On-treatment (T2) vs post-treatment (T3)	SDK1	Intergenic	7:4307847	-0.461535	-4.9118	9.02421e-07	0.0199927
On-treatment (T2) vs post-treatment (T3)	CCZ1	Intergenic	7:5895321	-0.388841	-4.64912	3.33357e-06	0.0382945
On-treatment (T2) vs post-treatment (T3)	EVX1	Intergenic	7:27269682	-0.356691	-4.88389	1.04013e-06	0.0211053
On-treatment (T2) vs post-treatment (T3)	PKD1L1	Intron	7:47887188	-0.394481	-4.59768	4.27227e-06	0.0439607
On-treatment (T2) vs post-treatment (T3)	ENSG00000279072	Exon	7:56827511	-0.397263	-4.61609	3.9103e-06	0.0416168
On-treatment (T2) vs post-treatment (T3)	ZNF716	Promoter	7:57450162	-0.408812	-4.65391	3.25695e-06	0.0380924
On-treatment (T2) vs post-treatment (T3)	ENSG00000238124	Intergenic	7:65430583	-0.49815	-6.35114	2.1373e-10	9.95753e-05
On-treatment (T2) vs post-treatment (T3)	ENSG00000234215	Promoter	7:69597110	-0.446292	-4.68679	2.77525e-06	0.0357049
On-treatment (T2) vs post-treatment (T3)	DLX5	Promoter	7:97024509	-0.362063	-4.99797	5.79359e-07	0.0157234
On-treatment (T2) vs post-treatment (T3)	CLEC2L	Promoter	7:139524106	-0.582051	-5.46194	4.70964e-08	0.00356059
On-treatment (T2) vs post-treatment (T3)	MTRNR2L6	Exon	7:142667516	0.446413	4.7473	2.06154e-06	0.0318218
On-treatment (T2) vs post-treatment (T3)	ENSG00000233191	Intron	7:157552585	-0.406399	-4.65103	3.30285e-06	0.0381434
On-treatment (T2) vs post-treatment (T3)	ENSG00000222012	Intron	7:157668677	-0.445115	-4.65351	3.26334e-06	0.0380924
On-treatment (T2) vs post-treatment (T3)	ENSG00000222012	Intron	7:157668686	-0.460175	-4.89242	9.96044e-07	0.0208365
On-treatment (T2) vs post-treatment (T3)	ENSG00000233038	Intron	7:157735885	-0.428372	-4.59274	4.37462e-06	0.0445919
On-treatment (T2) vs post-treatment (T3)	ENSG00000233038	Intron	7:157769166	-0.309228	-4.54379	5.52506e-06	0.0489594
On-treatment (T2) vs post-treatment (T3)	ENSG00000233038	Intron	7:157815078	-0.464622	-5.55469	2.78107e-08	0.00263432
On-treatment (T2) vs post-treatment (T3)	ENSG00000272839	Intron	7:157899081	-0.45413	-4.7298	2.24739e-06	0.032969
On-treatment (T2) vs post-treatment (T3)	ENSG00000272839	Intron	7:157937528	-0.349981	-4.69516	2.66397e-06	0.0348425
On-treatment (T2) vs post-treatment (T3)	ENSG00000231980	Intron	7:157994599	-0.257654	-4.75712	1.96376e-06	0.0313501
On-treatment (T2) vs post-treatment (T3)	PTPRN2	Intron	7:158141513	-0.498456	-5.51902	3.40891e-08	0.00308385
On-treatment (T2) vs post-treatment (T3)	PTPRN2	Intron	7:158257245	-0.376377	-4.54034	5.61635e-06	0.0489594
On-treatment (T2) vs post-treatment (T3)	ENSG00000225365	Intron	7:158470529	-0.402164	-4.56293	5.0444e-06	0.0468039
On-treatment (T2) vs post-treatment (T3)	ENSG00000225365	Intron	7:158470536	-0.424636	-4.97528	6.51534e-07	0.0164485
On-treatment (T2) vs post-treatment (T3)	ERICH1-AS1	Intron	8:836912	-0.40857	-4.65539	3.23369e-06	0.0380924
On-treatment (T2) vs post-treatment (T3)	LPL	Exon	8:19965636	-0.42252	-4.6006	4.21285e-06	0.0437641
On-treatment (T2) vs post-treatment (T3)	ENSG00000272375	Intergenic	8:30202412	-0.524728	-4.95069	7.39523e-07	0.0170238
On-treatment (T2) vs post-treatment (T3)	ASPH	Intergenic	8:61733656	0.455693	4.96728	6.78995e-07	0.016564
On-treatment (T2) vs post-treatment (T3)	TRAM1	Promoter	8:70606795	-0.450414	-4.61772	3.87976e-06	0.0414951
On-treatment (T2) vs post-treatment (T3)	MATN2	Promoter	8:97868680	-0.341756	-4.6742	2.95106e-06	0.0366124
On-treatment (T2) vs post-treatment (T3)	KLF10	Intergenic	8:102727896	-0.346028	-4.64057	3.47449e-06	0.039433
On-treatment (T2) vs post-treatment (T3)	HAS2-AS1	Intergenic	8:121442920	-0.499105	-5.45453	4.91031e-08	0.00356059
On-treatment (T2) vs post-treatment (T3)	ENSG00000226490	Intergenic	8:141620036	-0.467268	-4.94928	7.44891e-07	0.0170238
On-treatment (T2) vs post-treatment (T3)	GLIS3	Intron	9:4098766	-0.418175	-5.00029	5.72455e-07	0.0157234
On-treatment (T2) vs post-treatment (T3)	DAPK1	Intron	9:87516663	0.410822	4.71966	2.36239e-06	0.0333362
On-treatment (T2) vs post-treatment (T3)	DAPK1	Intron	9:87609331	0.428959	4.62203	3.79998e-06	0.0410463
On-treatment (T2) vs post-treatment (T3)	DAPK1	Intron	9:87609348	0.422449	5.01278	5.36483e-07	0.0151735
On-treatment (T2) vs post-treatment (T3)	DAPK1	Intron	9:87609358	0.373407	4.57055	4.86453e-06	0.0464029
On-treatment (T2) vs post-treatment (T3)	DAPK1	Intron	9:87663346	0.443489	5.07014	3.97533e-07	0.0128537
On-treatment (T2) vs post-treatment (T3)	ROR2	Promoter	9:91948293	-0.437848	-4.57207	4.82931e-06	0.0464029
On-treatment (T2) vs post-treatment (T3)	CFAP77	Intron	9:132458149	-0.430929	-5.16847	2.36024e-07	0.00913262
On-treatment (T2) vs post-treatment (T3)	KCNT1	Intron	9:135768766	-0.460235	-5.18727	2.134e-07	0.00876742
On-treatment (T2) vs post-treatment (T3)	ENSG00000275329	Intergenic	9:136155244	-0.371384	-4.56522	4.9896e-06	0.0466035
On-treatment (T2) vs post-treatment (T3)	SATL1	Promoter	X:85109632	-0.393062	-5.09426	3.50102e-07	0.0120543
On-treatment (T2) vs post-treatment (T3)	NRK	Intergenic	X:105819993	0.340894	4.98381	6.23455e-07	0.0161113
On-treatment (T2) vs post-treatment (T3)	NRK	Intergenic	X:105820015	0.395616	5.17678	2.25745e-07	0.00891134
On-treatment (T2) vs post-treatment (T3)	HTR2C	Promoter	X:114584146	-0.508677	-5.35877	8.37901e-08	0.0053506
On-treatment (T2) vs post-treatment (T3)	SMARCA1	Promoter	X:129523971	-0.44003	-5.23671	1.63463e-07	0.00771525

## Sheet: WGS CNV
Gene	T1 CNV	T2 CNV	T3 CNV
RUFY1	Amplification	Amplification	Amplification
HNRNPH1	Amplification	Amplification	Amplification
CBY3	Amplification	Amplification	Amplification
CANX	Amplification	Amplification	Amplification
DUSP22	Amplification	Amplification	Amplification
IRF4	Amplification	Amplification	Amplification
EXOC2	Amplification	Amplification	Amplification
HUS1B	Amplification	Amplification	Amplification
FOXQ1	Amplification	Amplification	Amplification
FOXF2	Amplification	Amplification	Amplification
FOXC1	Amplification	Amplification	Amplification
MYLK4	Amplification	Amplification	Amplification
WRNIP1	Amplification	Amplification	Amplification
SERPINB1	Amplification	Amplification	Amplification
SERPINB9	Amplification	Amplification	Amplification
SERPINB6	Amplification	Amplification	Amplification
NQO2	Amplification	Amplification	Amplification
BPHL	Amplification	Amplification	Amplification
TUBB2A	Amplification	Amplification	Amplification
TUBB2B	Amplification	Amplification	Amplification
PSMG4	Amplification	Amplification	Amplification
SLC22A23	Amplification	Amplification	Amplification
PXDC1	Amplification	Amplification	Amplification
FAM50B	Amplification	Amplification	Amplification
PRPF4B	Amplification	Amplification	Amplification
FAM217A	Amplification	Amplification	Amplification
C6orf201	Amplification	Amplification	Amplification
ECI2	Amplification	Amplification	Amplification
CDYL	Amplification	Amplification	Amplification
RPP40	Amplification	Amplification	Amplification
PPP1R3G	Amplification	Amplification	Amplification
LYRM4	Amplification	Amplification	Amplification
FARS2	Amplification	Amplification	Amplification
NRN1	Amplification	Amplification	Amplification
F13A1	Amplification	Amplification	Amplification
LY86	Amplification	Amplification	Amplification
RREB1	Amplification	Amplification	Amplification
SSR1	Amplification	Amplification	Amplification
CAGE1	Amplification	Amplification	Amplification
RIOK1	Amplification	Amplification	Amplification
DSP	Amplification	Amplification	Amplification
SNRNP48	Amplification	Amplification	Amplification
BMP6	Amplification	Amplification	Amplification
TXNDC5	Amplification	Amplification	Amplification
BLOC1S5-TXNDC5	Amplification	Amplification	Amplification
BLOC1S5	Amplification	Amplification	Amplification
EEF1E1-BLOC1S5	Amplification	Amplification	Amplification
EEF1E1	Amplification	Amplification	Amplification
SLC35B3	Amplification	Amplification	Amplification
OFCC1	Amplification	Amplification	Amplification
TFAP2A	Amplification	Amplification	Amplification
GCNT2	Amplification	Amplification	Amplification
C6orf52	Amplification	Amplification	Amplification
PAK1IP1	Amplification	Amplification	Amplification
TMEM14C	Amplification	Amplification	Amplification
TMEM14B	Amplification	Amplification	Amplification
ENSG00000272162	Amplification	Amplification	Amplification
MAK	Amplification	Amplification	Amplification
GCM2	Amplification	Amplification	Amplification
SYCP2L	Amplification	Amplification	Amplification
ELOVL2	Amplification	Amplification	Amplification
SMIM13	Amplification	Amplification	Amplification
ERVFRD-1	Amplification	Amplification	Amplification
NEDD9	Amplification	Amplification	Amplification
TMEM170B	Amplification	Amplification	Amplification
ADTRP	Amplification	Amplification	Amplification
HIVEP1	Amplification	Amplification	Amplification
EDN1	Amplification	Amplification	Amplification
PHACTR1	Amplification	Amplification	Amplification
TBC1D7	Amplification	Amplification	Amplification
GFOD1	Amplification	Amplification	Amplification
SIRT5	Amplification	Amplification	Amplification
NOL7	Amplification	Amplification	Amplification
RANBP9	Amplification	Amplification	Amplification
MCUR1	Amplification	Amplification	Amplification
RNF182	Amplification	Amplification	Amplification
CD83	Amplification	Amplification	Amplification
JARID2	Amplification	Amplification	Amplification
DTNBP1	Amplification	Amplification	Amplification
MYLIP	Amplification	Amplification	Amplification
GMPR	Amplification	Amplification	Amplification
ATXN1	Amplification	Amplification	Amplification
STMND1	Amplification	Amplification	Amplification
RBM24	Amplification	Amplification	Amplification
CAP2	Amplification	Amplification	Amplification
FAM8A1	Amplification	Amplification	Amplification
NUP153	Amplification	Amplification	Amplification
KIF13A	Amplification	Amplification	Amplification
NHLRC1	Amplification	Amplification	Amplification
TPMT	Amplification	Amplification	Amplification
KDM1B	Amplification	Amplification	Amplification
DEK	Amplification	Amplification	Amplification
RNF144B	Amplification	Amplification	Amplification
ID4	Amplification	Amplification	Amplification
MBOAT1	Amplification	Amplification	Amplification
E2F3	Amplification	Amplification	Amplification
CDKAL1	Amplification	Amplification	Amplification
SOX4	Amplification	Amplification	Amplification
PRL	Amplification	Amplification	Amplification
HDGFL1	Amplification	Amplification	Amplification
NRSN1	Amplification	Amplification	Amplification
DCDC2	Amplification	Amplification	Amplification
KAAG1	Amplification	Amplification	Amplification
MRS2	Amplification	Amplification	Amplification
GPLD1	Amplification	Amplification	Amplification
ALDH5A1	Amplification	Amplification	Amplification
KIAA0319	Amplification	Amplification	Amplification
TDP2	Amplification	Amplification	Amplification
ACOT13	Amplification	Amplification	Amplification
C6orf62	Amplification	Amplification	Amplification
GMNN	Amplification	Amplification	Amplification
C6orf229	Amplification	Amplification	Amplification
ENSG00000282804	Amplification	Amplification	Amplification
FAM65B	Amplification	Amplification	Amplification
LRRC16A	Amplification	Amplification	Amplification
SCGN	Amplification	Amplification	Amplification
HIST1H2AA	Amplification	Amplification	Amplification
HIST1H2BA	Amplification	Amplification	Amplification
SLC17A4	Amplification	Amplification	Amplification
SLC17A1	Amplification	Amplification	Amplification
SLC17A3	Amplification	Amplification	Amplification
SLC17A2	Amplification	Amplification	Amplification
TRIM38	Amplification	Amplification	Amplification
HIST1H1A	Amplification	Amplification	Amplification
HIST1H3A	Amplification	Amplification	Amplification
HIST1H4A	Amplification	Amplification	Amplification
HIST1H4B	Amplification	Amplification	Amplification
HIST1H3B	Amplification	Amplification	Amplification
HIST1H2AB	Amplification	Amplification	Amplification
HIST1H2BB	Amplification	Amplification	Amplification
HIST1H3C	Amplification	Amplification	Amplification
HIST1H1C	Amplification	Amplification	Amplification
HFE	Amplification	Amplification	Amplification
HIST1H4C	Amplification	Amplification	Amplification
HIST1H1T	Amplification	Amplification	Amplification
HIST1H2BC	Amplification	Amplification	Amplification
HIST1H2AC	Amplification	Amplification	Amplification
HIST1H1E	Amplification	Amplification	Amplification
HIST1H2BD	Amplification	Amplification	Amplification
HIST1H2BE	Amplification	Amplification	Amplification
HIST1H4D	Amplification	Amplification	Amplification
ENSG00000282988	Amplification	Amplification	Amplification
HIST1H3D	Amplification	Amplification	Amplification
HIST1H2AD	Amplification	Amplification	Amplification
HIST1H2BF	Amplification	Amplification	Amplification
HIST1H4E	Amplification	Amplification	Amplification
HIST1H2BG	Amplification	Amplification	Amplification
HIST1H2AE	Amplification	Amplification	Amplification
HIST1H3E	Amplification	Amplification	Amplification
HIST1H1D	Amplification	Amplification	Amplification
HIST1H4F	Amplification	Amplification	Amplification
HIST1H4G	Amplification	Amplification	Amplification
HIST1H3F	Amplification	Amplification	Amplification
HIST1H2BH	Amplification	Amplification	Amplification
HIST1H3G	Amplification	Amplification	Amplification
HIST1H2BI	Amplification	Amplification	Amplification
HIST1H4H	Amplification	Amplification	Amplification
BTN3A2	Amplification	Amplification	Amplification
BTN2A2	Amplification	Amplification	Amplification
BTN3A1	Amplification	Amplification	Amplification
BTN3A3	Amplification	Amplification	Amplification
BTN2A1	Amplification	Amplification	Amplification
BTN1A1	Amplification	Amplification	Amplification
HMGN4	Amplification	Amplification	Amplification
ABT1	Amplification	Amplification	Amplification
ZNF322	Amplification	Amplification	Amplification
HIST1H2BJ	Amplification	Amplification	Amplification
HIST1H2AG	Amplification	Amplification	Amplification
HIST1H4I	Amplification	Amplification	Amplification
HIST1H2BK	Amplification	Amplification	Amplification
HIST1H2AH	Amplification	Amplification	Amplification
PRSS16	Amplification	Amplification	Amplification
POM121L2	Amplification	Amplification	Amplification
ZNF391	Amplification	Amplification	Amplification
ZNF184	Amplification	Amplification	Amplification
HIST1H2BL	Amplification	Amplification	Amplification
HIST1H2AI	Amplification	Amplification	Amplification
HIST1H3H	Amplification	Amplification	Amplification
HIST1H2AJ	Amplification	Amplification	Amplification
HIST1H2BM	Amplification	Amplification	Amplification
HIST1H4J	Amplification	Amplification	Amplification
HIST1H4K	Amplification	Amplification	Amplification
HIST1H2BN	Amplification	Amplification	Amplification
HIST1H2AK	Amplification	Amplification	Amplification
HIST1H2AL	Amplification	Amplification	Amplification
HIST1H1B	Amplification	Amplification	Amplification
HIST1H3I	Amplification	Amplification	Amplification
HIST1H4L	Amplification	Amplification	Amplification
HIST1H3J	Amplification	Amplification	Amplification
HIST1H2AM	Amplification	Amplification	Amplification
HIST1H2BO	Amplification	Amplification	Amplification
OR2B2	Amplification	Amplification	Amplification
OR2B6	Amplification	Amplification	Amplification
ZNF165	Amplification	Amplification	Amplification
ZSCAN16	Amplification	Amplification	Amplification
ZKSCAN8	Amplification	Amplification	Amplification
ZSCAN9	Amplification	Amplification	Amplification
ZKSCAN4	Amplification	Amplification	Amplification
NKAPL	Amplification	Amplification	Amplification
ZSCAN26	Amplification	Amplification	Amplification
ENSG00000276302	Amplification	Amplification	Amplification
PGBD1	Amplification	Amplification	Amplification
ZSCAN31	Amplification	Amplification	Amplification
ZKSCAN3	Amplification	Amplification	Amplification
ZSCAN12	Amplification	Amplification	Amplification
ZSCAN23	Amplification	Amplification	Amplification
GPX6	Amplification	Amplification	Amplification
GPX5	Amplification	Amplification	Amplification
ZBED9	Amplification	Amplification	Amplification
TRIM27	Amplification	Amplification	Amplification
ZNF311	Amplification	Amplification	Amplification
OR2W1	Amplification	Amplification	Amplification
OR2B3	Amplification	Amplification	Amplification
OR2J3	Amplification	Amplification	Amplification
OR2J2	Amplification	Amplification	Amplification
OR14J1	Amplification	Amplification	Amplification
OR5V1	Amplification	Amplification	Amplification
OR12D3	Amplification	Amplification	Amplification
OR11A1	Amplification	Amplification	Amplification
OR2H1	Amplification	Amplification	Amplification
MAS1L	Amplification	Amplification	Amplification
UBD	Amplification	Amplification	Amplification
GABBR1	Amplification	Amplification	Amplification
OR2H2	Amplification	Amplification	Amplification
MOG	Amplification	Amplification	Amplification
ZFP57	Amplification	Amplification	Amplification
HLA-F	Amplification	Amplification	Amplification
HLA-G	Amplification	Amplification	Amplification
HLA-A	Amplification	Amplification	Amplification
ZNRD1	Amplification	Amplification	Amplification
PPP1R11	Amplification	Amplification	Amplification
RNF39	Amplification	Amplification	Amplification
TRIM31	Amplification	Amplification	Amplification
TRIM40	Amplification	Amplification	Amplification
TRIM10	Amplification	Amplification	Amplification
TRIM15	Amplification	Amplification	Amplification
TRIM26	Amplification	Amplification	Amplification
TRIM39	Amplification	Amplification	Amplification
TRIM39-RPP21	Amplification	Amplification	Amplification
RPP21	Amplification	Amplification	Amplification
HLA-E	Amplification	Amplification	Amplification
GNL1	Amplification	Amplification	Amplification
PRR3	Amplification	Amplification	Amplification
ABCF1	Amplification	Amplification	Amplification
PPP1R10	Amplification	Amplification	Amplification
MRPS18B	Amplification	Amplification	Amplification
ATAT1	Amplification	Amplification	Amplification
C6orf136	Amplification	Amplification	Amplification
DHX16	Amplification	Amplification	Amplification
PPP1R18	Amplification	Amplification	Amplification
NRM	Amplification	Amplification	Amplification
MDC1	Amplification	Amplification	Amplification
TUBB	Amplification	Amplification	Amplification
FLOT1	Amplification	Amplification	Amplification
IER3	Amplification	Amplification	Amplification
DDR1	Amplification	Amplification	Amplification
GTF2H4	Amplification	Amplification	Amplification
VARS2	Amplification	Amplification	Amplification
SFTA2	Amplification	Amplification	Amplification
DPCR1	Amplification	Amplification	Amplification
MUC21	Amplification	Amplification	Amplification
MUC22	Amplification	Amplification	Amplification
C6orf15	Amplification	Amplification	Amplification
PSORS1C1	Amplification	Amplification	Amplification
CDSN	Amplification	Amplification	Amplification
PSORS1C2	Amplification	Amplification	Amplification
CCHCR1	Amplification	Amplification	Amplification
TCF19	Amplification	Amplification	Amplification
POU5F1	Amplification	Amplification	Amplification
HCG27	Amplification	Amplification	Amplification
HLA-C	Amplification	Amplification	Amplification
HLA-B	Amplification	Amplification	Amplification
MICA	Amplification	Amplification	Amplification
MICB	Amplification	Amplification	Amplification
MCCD1	Amplification	Amplification	Amplification
ATP6V1G2-DDX39B	Amplification	Amplification	Amplification
DDX39B	Amplification	Amplification	Amplification
ATP6V1G2	Amplification	Amplification	Amplification
NFKBIL1	Amplification	Amplification	Amplification
LTA	Amplification	Amplification	Amplification
TNF	Amplification	Amplification	Amplification
LTB	Amplification	Amplification	Amplification
LST1	Amplification	Amplification	Amplification
NCR3	Amplification	Amplification	Amplification
AIF1	Amplification	Amplification	Amplification
PRRC2A	Amplification	Amplification	Amplification
BAG6	Amplification	Amplification	Amplification
APOM	Amplification	Amplification	Amplification
C6orf47	Amplification	Amplification	Amplification
GPANK1	Amplification	Amplification	Amplification
CSNK2B	Amplification	Amplification	Amplification
ENSG00000263020	Amplification	Amplification	Amplification
LY6G5B	Amplification	Amplification	Amplification
LY6G5C	Amplification	Amplification	Amplification
ABHD16A	Amplification	Amplification	Amplification
ENSG00000204422	Amplification	Amplification	Amplification
LY6G6F	Amplification	Amplification	Amplification
ENSG00000250641	Amplification	Amplification	Amplification
LY6G6E	Amplification	Amplification	Amplification
LY6G6D	Amplification	Amplification	Amplification
C6orf25	Amplification	Amplification	Amplification
LY6G6C	Amplification	Amplification	Amplification
DDAH2	Amplification	Amplification	Amplification
CLIC1	Amplification	Amplification	Amplification
MSH5	Amplification	Amplification	Amplification
MSH5-SAPCD1	Amplification	Amplification	Amplification
SAPCD1	Amplification	Amplification	Amplification
VWA7	Amplification	Amplification	Amplification
VARS	Amplification	Amplification	Amplification
LSM2	Amplification	Amplification	Amplification
HSPA1L	Amplification	Amplification	Amplification
HSPA1A	Amplification	Amplification	Amplification
HSPA1B	Amplification	Amplification	Amplification
C6orf48	Amplification	Amplification	Amplification
NEU1	Amplification	Amplification	Amplification
SLC44A4	Amplification	Amplification	Amplification
EHMT2	Amplification	Amplification	Amplification
ZBTB12	Amplification	Amplification	Amplification
ENSG00000244255	Amplification	Amplification	Amplification
CFB	Amplification	Amplification	Amplification
NELFE	Amplification	Amplification	Amplification
SKIV2L	Amplification	Amplification	Amplification
DXO	Amplification	Amplification	Amplification
STK19	Amplification	Amplification	Amplification
C4A	Amplification	Amplification	Amplification
C4B	Amplification	Amplification	Amplification
CYP21A2	Amplification	Amplification	Amplification
TNXB	Amplification	Amplification	Amplification
ATF6B	Amplification	Amplification	Amplification
FKBPL	Amplification	Amplification	Amplification
PRRT1	Amplification	Amplification	Amplification
PPT2	Amplification	Amplification	Amplification
PPT2-EGFL8	Amplification	Amplification	Amplification
EGFL8	Amplification	Amplification	Amplification
AGPAT1	Amplification	Amplification	Amplification
RNF5	Amplification	Amplification	Amplification
AGER	Amplification	Amplification	Amplification
PBX2	Amplification	Amplification	Amplification
GPSM3	Amplification	Amplification	Amplification
NOTCH4	Amplification	Amplification	Amplification
C6orf10	Amplification	Amplification	Amplification
BTNL2	Amplification	Amplification	Amplification
HLA-DRA	Amplification	Amplification	Amplification
HLA-DQA2	Amplification	Amplification	Amplification
HLA-DQB2	Amplification	Amplification	Amplification
HLA-DOB	Amplification	Amplification	Amplification
ENSG00000250264	Amplification	Amplification	Amplification
TAP2	Amplification	Amplification	Amplification
PSMB8	Amplification	Amplification	Amplification
PSMB9	Amplification	Amplification	Amplification
TAP1	Amplification	Amplification	Amplification
HLA-DMB	Amplification	Amplification	Amplification
ENSG00000248993	Amplification	Amplification	Amplification
HLA-DMA	Amplification	Amplification	Amplification
BRD2	Amplification	Amplification	Amplification
HLA-DOA	Amplification	Amplification	Amplification
HLA-DPA1	Amplification	Amplification	Amplification
HLA-DPB1	Amplification	Amplification	Amplification
COL11A2	Amplification	Amplification	Amplification
RXRB	Amplification	Amplification	Amplification
SLC39A7	Amplification	Amplification	Amplification
HSD17B8	Amplification	Amplification	Amplification
RING1	Amplification	Amplification	Amplification
VPS52	Amplification	Amplification	Amplification
RPS18	Amplification	Amplification	Amplification
B3GALT4	Amplification	Amplification	Amplification
WDR46	Amplification	Amplification	Amplification
PFDN6	Amplification	Amplification	Amplification
RGL2	Amplification	Amplification	Amplification
TAPBP	Amplification	Amplification	Amplification
ZBTB22	Amplification	Amplification	Amplification
DAXX	Amplification	Amplification	Amplification
KIFC1	Amplification	Amplification	Amplification
PHF1	Amplification	Amplification	Amplification
CUTA	Amplification	Amplification	Amplification
SYNGAP1	Amplification	Amplification	Amplification
ZBTB9	Amplification	Amplification	Amplification
BAK1	Amplification	Amplification	Amplification
ITPR3	Amplification	Amplification	Amplification
UQCC2	Amplification	Amplification	Amplification
IP6K3	Amplification	Amplification	Amplification
LEMD2	Amplification	Amplification	Amplification
MLN	Amplification	Amplification	Amplification
GRM4	Amplification	Amplification	Amplification
HMGA1	Amplification	Amplification	Amplification
C6orf1	Amplification	Amplification	Amplification
NUDT3	Amplification	Amplification	Amplification
RPS10-NUDT3	Amplification	Amplification	Amplification
RPS10	Amplification	Amplification	Amplification
PACSIN1	Amplification	Amplification	Amplification
SPDEF	Amplification	Amplification	Amplification
C6orf106	Amplification	Amplification	Amplification
SNRPC	Amplification	Amplification	Amplification
UHRF1BP1	Amplification	Amplification	Amplification
TAF11	Amplification	Amplification	Amplification
ANKS1A	Amplification	Amplification	Amplification
TCP11	Amplification	Amplification	Amplification
SCUBE3	Amplification	Amplification	Amplification
ZNF76	Amplification	Amplification	Amplification
DEF6	Amplification	Amplification	Amplification
PPARD	Amplification	Amplification	Amplification
FANCE	Amplification	Amplification	Amplification
RPL10A	Amplification	Amplification	Amplification
TEAD3	Amplification	Amplification	Amplification
TULP1	Amplification	Amplification	Amplification
ARMC12	Amplification	Amplification	Amplification
CLPSL2	Amplification	Amplification	Amplification
CLPSL1	Amplification	Amplification	Amplification
CLPS	Amplification	Amplification	Amplification
LHFPL5	Amplification	Amplification	Amplification
SRPK1	Amplification	Amplification	Amplification
SLC26A8	Amplification	Amplification	Amplification
MAPK14	Amplification	Amplification	Amplification
MAPK13	Amplification	Amplification	Amplification
BRPF3	Amplification	Amplification	Amplification
PNPLA1	Amplification	Amplification	Amplification
C6orf222	Amplification	Amplification	Amplification
ETV7	Amplification	Amplification	Amplification
PXT1	Amplification	Amplification	Amplification
KCTD20	Amplification	Amplification	Amplification
STK38	Amplification	Amplification	Amplification
SRSF3	Amplification	Amplification	Amplification
CDKN1A	Amplification	Amplification	Amplification
RAB44	Amplification	Amplification	Amplification
CPNE5	Amplification	Amplification	Amplification
PPIL1	Amplification	Amplification	Amplification
C6orf89	Amplification	Amplification	Amplification
PI16	Amplification	Amplification	Amplification
MTCH1	Amplification	Amplification	Amplification
FGD2	Amplification	Amplification	Amplification
PIM1	Amplification	Amplification	Amplification
TMEM217	Amplification	Amplification	Amplification
TBC1D22B	Amplification	Amplification	Amplification
RNF8	Amplification	Amplification	Amplification
CMTR1	Amplification	Amplification	Amplification
CCDC167	Amplification	Amplification	Amplification
MDGA1	Amplification	Amplification	Amplification
ZFAND3	Amplification	Amplification	Amplification
BTBD9	Amplification	Amplification	Amplification
GLO1	Amplification	Amplification	Amplification
DNAH8	Amplification	Amplification	Amplification
GLP1R	Amplification	Amplification	Amplification
SAYSD1	Amplification	Amplification	Amplification
KCNK5	Amplification	Amplification	Amplification
KCNK17	Amplification	Amplification	Amplification
KCNK16	Amplification	Amplification	Amplification
KIF6	Amplification	Amplification	Amplification
DAAM2	Amplification	Amplification	Amplification
MOCS1	Amplification	Amplification	Amplification
LRFN2	Amplification	Amplification	Amplification
UNC5CL	Amplification	Amplification	Amplification
OARD1	Amplification	Amplification	Amplification
TSPO2	Amplification	Amplification	Amplification
APOBEC2	Amplification	Amplification	Amplification
NFYA	Amplification	Amplification	Amplification
TREML1	Amplification	Amplification	Amplification
TREM2	Amplification	Amplification	Amplification
TREML2	Amplification	Amplification	Amplification
TREML4	Amplification	Amplification	Amplification
TREM1	Amplification	Amplification	Amplification
NCR2	Amplification	Amplification	Amplification
FOXP4	Amplification	Amplification	Amplification
MDFI	Amplification	Amplification	Amplification
TFEB	Amplification	Amplification	Amplification
PGC	Amplification	Amplification	Amplification
FRS3	Amplification	Amplification	Amplification
PRICKLE4	Amplification	Amplification	Amplification
PRICKLE4	Amplification	Amplification	Amplification
TOMM6	Amplification	Amplification	Amplification
USP49	Amplification	Amplification	Amplification
MED20	Amplification	Amplification	Amplification
BYSL	Amplification	Amplification	Amplification
CCND3	Amplification	Amplification	Amplification
TAF8	Amplification	Amplification	Amplification
C6orf132	Amplification	Amplification	Amplification
GUCA1A	Amplification	Amplification	Amplification
ENSG00000214732	Amplification	Amplification	Amplification
GUCA1B	Amplification	Amplification	Amplification
MRPS10	Amplification	Amplification	Amplification
TRERF1	Amplification	Amplification	Amplification
UBR2	Amplification	Amplification	Amplification
PRPH2	Amplification	Amplification	Amplification
TBCC	Amplification	Amplification	Amplification
GLTSCR1L	Amplification	Amplification	Amplification
RPL7L1	Amplification	Amplification	Amplification
C6orf226	Amplification	Amplification	Amplification
PTCRA	Amplification	Amplification	Amplification
CNPY3	Amplification	Amplification	Amplification
GNMT	Amplification	Amplification	Amplification
PEX6	Amplification	Amplification	Amplification
PPP2R5D	Amplification	Amplification	Amplification
MEA1	Amplification	Amplification	Amplification
KLHDC3	Amplification	Amplification	Amplification
RRP36	Amplification	Amplification	Amplification
CUL7	Amplification	Amplification	Amplification
KLC4	Amplification	Amplification	Amplification
MRPL2	Amplification	Amplification	Amplification
PTK7	Amplification	Amplification	Amplification
SRF	Amplification	Amplification	Amplification
CUL9	Amplification	Amplification	Amplification
DNPH1	Amplification	Amplification	Amplification
TTBK1	Amplification	Amplification	Amplification
SLC22A7	Amplification	Amplification	Amplification
CRIP3	Amplification	Amplification	Amplification
ZNF318	Amplification	Amplification	Amplification
ABCC10	Amplification	Amplification	Amplification
DLK2	Amplification	Amplification	Amplification
TJAP1	Amplification	Amplification	Amplification
LRRC73	Amplification	Amplification	Amplification
POLR1C	Amplification	Amplification	Amplification
YIPF3	Amplification	Amplification	Amplification
XPO5	Amplification	Amplification	Amplification
POLH	Amplification	Amplification	Amplification
GTPBP2	Amplification	Amplification	Amplification
MAD2L1BP	Amplification	Amplification	Amplification
RSPH9	Amplification	Amplification	Amplification
MRPS18A	Amplification	Amplification	Amplification
VEGFA	Amplification	Amplification	Amplification
C6orf223	Amplification	Amplification	Amplification
MRPL14	Amplification	Amplification	Amplification
TMEM63B	Amplification	Amplification	Amplification
CAPN11	Amplification	Amplification	Amplification
SLC29A1	Amplification	Amplification	Amplification
HSP90AB1	Amplification	Amplification	Amplification
SLC35B2	Amplification	Amplification	Amplification
NFKBIE	Amplification	Amplification	Amplification
TMEM151B	Amplification	Amplification	Amplification
ENSG00000272442	Amplification	Amplification	Amplification
TCTE1	Amplification	Amplification	Amplification
AARS2	Amplification	Amplification	Amplification
SPATS1	Amplification	Amplification	Amplification
CDC5L	Amplification	Amplification	Amplification
SUPT3H	Amplification	Amplification	Amplification
RUNX2	Amplification	Amplification	Amplification
CLIC5	Amplification	Amplification	Amplification
ENPP4	Amplification	Amplification	Amplification
ENPP5	Amplification	Amplification	Amplification
RCAN2	Amplification	Amplification	Amplification
CYP39A1	Amplification	Amplification	Amplification
SLC25A27	Amplification	Amplification	Amplification
TDRD6	Amplification	Amplification	Amplification
PLA2G7	Amplification	Amplification	Amplification
ANKRD66	Amplification	Amplification	Amplification
ADGRF5	Amplification	Amplification	Amplification
ADGRF1	Amplification	Amplification	Amplification
TNFRSF21	Amplification	Amplification	Amplification
CD2AP	Amplification	Amplification	Amplification
ADGRF2	Amplification	Amplification	Amplification
ADGRF4	Amplification	Amplification	Amplification
OPN5	Amplification	Amplification	Amplification
PTCHD4	Amplification	Amplification	Amplification
MUT	Amplification	Amplification	Amplification
CENPQ	Amplification	Amplification	Amplification
GLYATL3	Amplification	Amplification	Amplification
C6orf141	Amplification	Amplification	Amplification
RHAG	Amplification	Amplification	Amplification
CRISP2	Amplification	Amplification	Amplification
CRISP3	Amplification	Amplification	Amplification
PGK2	Amplification	Amplification	Amplification
CRISP1	Amplification	Amplification	Amplification
DEFB133	Amplification	Amplification	Amplification
DEFB114	Amplification	Amplification	Amplification
DEFB113	Amplification	Amplification	Amplification
DEFB110	Amplification	Amplification	Amplification
DEFB112	Amplification	Amplification	Amplification
TFAP2D	Amplification	Amplification	Amplification
TFAP2B	Amplification	Amplification	Amplification
PKHD1	Amplification	Amplification	Amplification
IL17A	Amplification	Amplification	Amplification
IL17F	Amplification	Amplification	Amplification
MCM3	Amplification	Amplification	Amplification
PAQR8	Amplification	Amplification	Amplification
EFHC1	Amplification	Amplification	Amplification
TRAM2	Amplification	Amplification	Amplification
TMEM14A	Amplification	Amplification	Amplification
GSTA2	Amplification	Amplification	Amplification
GSTA1	Amplification	Amplification	Amplification
GSTA5	Amplification	Amplification	Amplification
GSTA3	Amplification	Amplification	Amplification
GSTA4	Amplification	Amplification	Amplification
ICK	Amplification	Amplification	Amplification
FBXO9	Amplification	Amplification	Amplification
GCM1	Amplification	Amplification	Amplification
ELOVL5	Amplification	Amplification	Amplification
GCLC	Amplification	Amplification	Amplification
KLHL31	Amplification	Amplification	Amplification
LRRC1	Amplification	Amplification	Amplification
TINAG	Amplification	Amplification	Amplification
FAM83B	Amplification	Amplification	Amplification
HCRTR2	Amplification	Amplification	Amplification
GFRAL	Amplification	Amplification	Amplification
HMGCLL1	Amplification	Amplification	Amplification
BMP5	Amplification	Amplification	Amplification
COL21A1	Amplification	Amplification	Amplification
DST	Amplification	Amplification	Amplification
BEND6	Amplification	Amplification	Amplification
KIAA1586	Amplification	Amplification	Amplification
ZNF451	Amplification	Amplification	Amplification
BAG2	Amplification	Amplification	Amplification
RAB23	Amplification	Amplification	Amplification
PRIM2	Amplification	Amplification	Amplification
KHDRBS2	Amplification	Amplification	Amplification
FKBP1C	Amplification	Amplification	Amplification
LGSN	Amplification	Amplification	Amplification
PTP4A1	Amplification	Amplification	Amplification
PHF3	Amplification	Amplification	Amplification
ADGRB3	Amplification	Amplification	Amplification
LMBRD1	Amplification	Amplification	Amplification
COL19A1	Amplification	Amplification	Amplification
COL9A1	Amplification	Amplification	Amplification
FAM135A	Amplification	Amplification	Amplification
SDHAF4	Amplification	Amplification	Amplification
SMAP1	Amplification	Amplification	Amplification
B3GAT2	Amplification	Amplification	Amplification
OGFRL1	Amplification	Amplification	Amplification
KCNQ5	Amplification	Amplification	Amplification
ENSG00000243501	Amplification	Amplification	Amplification
KHDC1L	Amplification	Amplification	Amplification
KHDC1	Amplification	Amplification	Amplification
DPPA5	Amplification	Amplification	Amplification
KHDC3L	Amplification	Amplification	Amplification
OOEP	Amplification	Amplification	Amplification
DDX43	Amplification	Amplification	Amplification
MB21D1	Amplification	Amplification	Amplification
MTO1	Amplification	Amplification	Amplification
EEF1A1	Amplification	Amplification	Amplification
SLC17A5	Amplification	Amplification	Amplification
CD109	Amplification	Amplification	Amplification
CDCA7L	Amplification	Amplification	Amplification
ACTR3C	Amplification	Amplification	Amplification
LRRC61	Amplification	Amplification	Amplification
ZBED6CL	Amplification	Amplification	Amplification
RARRES2	Amplification	Amplification	Amplification
REPIN1	Amplification	Amplification	Amplification
ZNF775	Amplification	Amplification	Amplification
ENSG00000283013	Amplification	Amplification	Amplification
GIMAP8	Amplification	Amplification	Amplification
GIMAP7	Amplification	Amplification	Amplification
GIMAP4	Amplification	Amplification	Amplification
GIMAP6	Amplification	Amplification	Amplification
GIMAP2	Amplification	Amplification	Amplification
GIMAP1	Amplification	Amplification	Amplification
GIMAP1-GIMAP5	Amplification	Amplification	Amplification
GIMAP5	Amplification	Amplification	Amplification
TMEM176B	Amplification	Amplification	Amplification
TMEM176A	Amplification	Amplification	Amplification
AOC1	Amplification	Amplification	Amplification
KCNH2	Amplification	Amplification	Amplification
NOS3	Amplification	Amplification	Amplification
ATG9B	Amplification	Amplification	Amplification
ABCB8	Amplification	Amplification	Amplification
ASIC3	Amplification	Amplification	Amplification
CDK5	Amplification	Amplification	Amplification
SLC4A2	Amplification	Amplification	Amplification
FASTK	Amplification	Amplification	Amplification
TMUB1	Amplification	Amplification	Amplification
AGAP3	Amplification	Amplification	Amplification
GBX1	Amplification	Amplification	Amplification
ASB10	Amplification	Amplification	Amplification
IQCA1L	Amplification	Amplification	Amplification
ABCF2	Amplification	Amplification	Amplification
CHPF2	Amplification	Amplification	Amplification
SMARCD3	Amplification	Amplification	Amplification
NUB1	Amplification	Amplification	Amplification
WDR86	Amplification	Amplification	Amplification
CRYGN	Amplification	Amplification	Amplification
RHEB	Amplification	Amplification	Amplification
PRKAG2	Amplification	Amplification	Amplification
GALNTL5	Amplification	Amplification	Amplification
GALNT11	Amplification	Amplification	Amplification
RNF32	Amplification	Amplification	Amplification
LMBR1	Amplification	Amplification	Amplification
NOM1	Amplification	Amplification	Amplification
MNX1	Amplification	Amplification	Amplification
UBE3C	Amplification	Amplification	Amplification
DNAJB6	Amplification	Amplification	Amplification
NCAPG2	Amplification	Amplification	Amplification
ESYT2	Amplification	Amplification	Amplification
WDR60	Amplification	Amplification	Amplification
VIPR2	Amplification	Amplification	Amplification
EXT1	Amplification	Amplification	Amplification
C8orf76	Amplification	Amplification	Amplification
ZHX1-C8orf76	Amplification	Amplification	Amplification
ZHX1	Amplification	Amplification	Amplification
ATAD2	Amplification	Amplification	Amplification
WDYHV1	Amplification	Amplification	Amplification
FBXO32	Amplification	Amplification	Amplification
KLHL38	Amplification	Amplification	Amplification
ANXA13	Amplification	Amplification	Amplification
MRGPRX1	Amplification	Amplification	Amplification
OR9G1	Amplification	Amplification	Amplification
CTTN	Amplification	Amplification	Amplification
DHCR7	Amplification	Amplification	Amplification
NADSYN1	Amplification	Amplification	Amplification
KRTAP5-7	Amplification	Amplification	Amplification
KRTAP5-8	Amplification	Amplification	Amplification
KRTAP5-9	Amplification	Amplification	Amplification
KRTAP5-10	Amplification	Amplification	Amplification
KRTAP5-11	Amplification	Amplification	Amplification
FAM86C1	Amplification	Amplification	Amplification
DEFB108B	Amplification	Amplification	Amplification
ENSG00000254469	Amplification	Amplification	Amplification
ENSG00000225805	Amplification	Amplification	Amplification
RNF121	Amplification	Amplification	Amplification
IL18BP	Amplification	Amplification	Amplification
NUMA1	Amplification	Amplification	Amplification
LRTOMT	Amplification	Amplification	Amplification
LAMTOR1	Amplification	Amplification	Amplification
ANAPC15	Amplification	Amplification	Amplification
FOLR3	Amplification	Amplification	Amplification
FOLR1	Amplification	Amplification	Amplification
FOLR2	Amplification	Amplification	Amplification
INPPL1	Amplification	Amplification	Amplification
PHOX2A	Amplification	Amplification	Amplification
CLPB	Amplification	Amplification	Amplification
PDE2A	Amplification	Amplification	Amplification
ARAP1	Amplification	Amplification	Amplification
STARD10	Amplification	Amplification	Amplification
ATG16L2	Amplification	Amplification	Amplification
FCHSD2	Amplification	Amplification	Amplification
P2RY2	Amplification	Amplification	Amplification
P2RY6	Amplification	Amplification	Amplification
ARHGEF17	Amplification	Amplification	Amplification
RELT	Amplification	Amplification	Amplification
FAM168A	Amplification	Amplification	Amplification
PLEKHB1	Amplification	Amplification	Amplification
RAB6A	Amplification	Amplification	Amplification
MRPL48	Amplification	Amplification	Amplification
COA4	Amplification	Amplification	Amplification
PAAF1	Amplification	Amplification	Amplification
DNAJB13	Amplification	Amplification	Amplification
UCP2	Amplification	Amplification	Amplification
UCP3	Amplification	Amplification	Amplification
C2CD3	Amplification	Amplification	Amplification
PPME1	Amplification	Amplification	Amplification
P4HA3	Amplification	Amplification	Amplification
PGM2L1	Amplification	Amplification	Amplification
KCNE3	Amplification	Amplification	Amplification
LIPT2	Amplification	Amplification	Amplification
POLD3	Amplification	Amplification	Amplification
CHRDL2	Amplification	Amplification	Amplification
RNF169	Amplification	Amplification	Amplification
XRRA1	Amplification	Amplification	Amplification
SPCS2	Amplification	Amplification	Amplification
NEU3	Amplification	Amplification	Amplification
OR2AT4	Amplification	Amplification	Amplification
SLCO2B1	Amplification	Amplification	Amplification
TPBGL	Amplification	Amplification	Amplification
ARRB1	Amplification	Amplification	Amplification
RPS3	Amplification	Amplification	Amplification
KLHL35	Amplification	Amplification	Amplification
GDPD5	Amplification	Amplification	Amplification
SERPINH1	Amplification	Amplification	Amplification
MAP6	Amplification	Amplification	Amplification
MOGAT2	Amplification	Amplification	Amplification
DGAT2	Amplification	Amplification	Amplification
UVRAG	Amplification	Amplification	Amplification
WNT11	Amplification	Amplification	Amplification
PRKRIR	Amplification	Amplification	Amplification
ENSG00000179240	Amplification	Amplification	Amplification
EMSY	Amplification	Amplification	Amplification
LRRC32	Amplification	Amplification	Amplification
TSKU	Amplification	Amplification	Amplification
ACER3	Amplification	Amplification	Amplification
B3GNT6	Amplification	Amplification	Amplification
CAPN5	Amplification	Amplification	Amplification
OMP	Amplification	Amplification	Amplification
MYO7A	Amplification	Amplification	Amplification
GDPD4	Amplification	Amplification	Amplification
PAK1	Amplification	Amplification	Amplification
CLNS1A	Amplification	Amplification	Amplification
AQP11	Amplification	Amplification	Amplification
CREBZF	Amplification	Amplification	Amplification
CCDC89	Amplification	Amplification	Amplification
SYTL2	Amplification	Amplification	Amplification
CCDC83	Amplification	Amplification	Amplification
PICALM	Amplification	Amplification	Amplification
EED	Amplification	Amplification	Amplification
C11orf73	Amplification	Amplification	Amplification
CCDC81	Amplification	Amplification	Amplification
ME3	Amplification	Amplification	Amplification
PRSS23	Amplification	Amplification	Amplification
FZD4	Amplification	Amplification	Amplification
TMEM135	Amplification	Amplification	Amplification
RAB38	Amplification	Amplification	Amplification
CTSC	Amplification	Amplification	Amplification
GRM5	Amplification	Amplification	Amplification
TYR	Amplification	Amplification	Amplification
NOX4	Amplification	Amplification	Amplification
TRIM77	Amplification	Amplification	Amplification
TRIM49	Amplification	Amplification	Amplification
NAALAD2	Amplification	Amplification	Amplification
CHORDC1	Amplification	Amplification	Amplification
FAT3	Amplification	Amplification	Amplification
MTNR1B	Amplification	Amplification	Amplification
SLC36A4	Amplification	Amplification	Amplification
CCDC67	Amplification	Amplification	Amplification
SMCO4	Amplification	Amplification	Amplification
CEP295	Amplification	Amplification	Amplification
TAF1D	Amplification	Amplification	Amplification
C11orf54	Amplification	Amplification	Amplification
MED17	Amplification	Amplification	Amplification
VSTM5	Amplification	Amplification	Amplification
HEPHL1	Amplification	Amplification	Amplification
PANX1	Amplification	Amplification	Amplification
IZUMO1R	Amplification	Amplification	Amplification
GPR83	Amplification	Amplification	Amplification
MRE11A	Amplification	Amplification	Amplification
ANKRD49	Amplification	Amplification	Amplification
PIWIL4	Amplification	Amplification	Amplification
FUT4	Amplification	Amplification	Amplification
AMOTL1	Amplification	Amplification	Amplification
CWC15	Amplification	Amplification	Amplification
KDM4D	Amplification	Amplification	Amplification
KDM4E	Amplification	Amplification	Amplification
SRSF8	Amplification	Amplification	Amplification
ENDOD1	Amplification	Amplification	Amplification
SESN3	Amplification	Amplification	Amplification
FAM76B	Amplification	Amplification	Amplification
CEP57	Amplification	Amplification	Amplification
MTMR2	Amplification	Amplification	Amplification
MAML2	Amplification	Amplification	Amplification
CCDC82	Amplification	Amplification	Amplification
JRKL	Amplification	Amplification	Amplification
CNTN5	Amplification	Amplification	Amplification
ARHGAP42	Amplification	Amplification	Amplification
TMEM133	Amplification	Amplification	Amplification
PGR	Amplification	Amplification	Amplification
ANGPTL5	Amplification	Amplification	Amplification
CEP126	Amplification	Amplification	Amplification
C11orf70	Amplification	Amplification	Amplification
YAP1	Amplification	Amplification	Amplification
BIRC3	Amplification	Amplification	Amplification
BIRC2	Amplification	Amplification	Amplification
TMEM123	Amplification	Amplification	Amplification
MMP7	Amplification	Amplification	Amplification
MMP20	Amplification	Amplification	Amplification
MMP27	Amplification	Amplification	Amplification
MMP8	Amplification	Amplification	Amplification
MMP10	Amplification	Amplification	Amplification
MMP1	Amplification	Amplification	Amplification
MMP3	Amplification	Amplification	Amplification
MMP12	Amplification	Amplification	Amplification
MMP13	Amplification	Amplification	Amplification
DCUN1D5	Amplification	Amplification	Amplification
DYNC2H1	Amplification	Amplification	Amplification
PDGFD	Amplification	Amplification	Amplification
DDI1	Amplification	Amplification	Amplification
CASP4	Amplification	Amplification	Amplification
CASP5	Amplification	Amplification	Amplification
CASP1	Amplification	Amplification	Amplification
CARD16	Amplification	Amplification	Amplification
CARD17	Amplification	Amplification	Amplification
CARD18	Amplification	Amplification	Amplification
GRIA4	Amplification	Amplification	Amplification
MSANTD4	Amplification	Amplification	Amplification
KBTBD3	Amplification	Amplification	Amplification
AASDHPPT	Amplification	Amplification	Amplification
GUCY1A2	Amplification	Amplification	Amplification
CWF19L2	Amplification	Amplification	Amplification
ALKBH8	Amplification	Amplification	Amplification
ELMOD1	Amplification	Amplification	Amplification
SLN	Amplification	Amplification	Amplification
SLC35F2	Amplification	Amplification	Amplification
RAB39A	Amplification	Amplification	Amplification
CUL5	Amplification	Amplification	Amplification
ACAT1	Amplification	Amplification	Amplification
NPAT	Amplification	Amplification	Amplification
ATM	Amplification	Amplification	Amplification
C11orf65	Amplification	Amplification	Amplification
KDELC2	Amplification	Amplification	Amplification
EXPH5	Amplification	Amplification	Amplification
DDX10	Amplification	Amplification	Amplification
C11orf87	Amplification	Amplification	Amplification
ZC3H12C	Amplification	Amplification	Amplification
FDX1	Amplification	Amplification	Amplification
ARHGAP20	Amplification	Amplification	Amplification
C11orf53	Amplification	Amplification	Amplification
COLCA2	Amplification	Amplification	Amplification
POU2AF1	Amplification	Amplification	Amplification
BTG4	Amplification	Amplification	Amplification
C11orf88	Amplification	Amplification	Amplification
LAYN	Amplification	Amplification	Amplification
SIK2	Amplification	Amplification	Amplification
PPP2R1B	Amplification	Amplification	Amplification
ALG9	Amplification	Amplification	Amplification
ENSG00000258529	Amplification	Amplification	Amplification
FDXACB1	Amplification	Amplification	Amplification
C11orf1	Amplification	Amplification	Amplification
CRYAB	Amplification	Amplification	Amplification
HSPB2	Amplification	Amplification	Amplification
HSPB2-C11orf52	Amplification	Amplification	Amplification
C11orf52	Amplification	Amplification	Amplification
DIXDC1	Amplification	Amplification	Amplification
DLAT	Amplification	Amplification	Amplification
PIH1D2	Amplification	Amplification	Amplification
C11orf57	Amplification	Amplification	Amplification
TIMM8B	Amplification	Amplification	Amplification
SDHD	Amplification	Amplification	Amplification
ENSG00000255292	Amplification	Amplification	Amplification
IL18	Amplification	Amplification	Amplification
TEX12	Amplification	Amplification	Amplification
BCO2	Amplification	Amplification	Amplification
PTS	Amplification	Amplification	Amplification
PLET1	Amplification	Amplification	Amplification
NCAM1	Amplification	Amplification	Amplification
TTC12	Amplification	Amplification	Amplification
ANKK1	Amplification	Amplification	Amplification
DRD2	Amplification	Amplification	Amplification
TMPRSS5	Amplification	Amplification	Amplification
ZW10	Amplification	Amplification	Amplification
CLDN25	Amplification	Amplification	Amplification
USP28	Amplification	Amplification	Amplification
HTR3B	Amplification	Amplification	Amplification
HTR3A	Amplification	Amplification	Amplification
ZBTB16	Amplification	Amplification	Amplification
NNMT	Amplification	Amplification	Amplification
C11orf71	Amplification	Amplification	Amplification
RBM7	Amplification	Amplification	Amplification
ENSG00000255663	Amplification	Amplification	Amplification
REXO2	Amplification	Amplification	Amplification
NXPE1	Amplification	Amplification	Amplification
NXPE4	Amplification	Amplification	Amplification
NXPE2	Amplification	Amplification	Amplification
CADM1	Amplification	Amplification	Amplification
BUD13	Amplification	Amplification	Amplification
ZPR1	Amplification	Amplification	Amplification
APOA5	Amplification	Amplification	Amplification
APOA4	Amplification	Amplification	Amplification
APOC3	Amplification	Amplification	Amplification
APOA1	Amplification	Amplification	Amplification
SIK3	Amplification	Amplification	Amplification
PAFAH1B2	Amplification	Amplification	Amplification
SIDT2	Amplification	Amplification	Amplification
TAGLN	Amplification	Amplification	Amplification
PCSK7	Amplification	Amplification	Amplification
RNF214	Amplification	Amplification	Amplification
BACE1	Amplification	Amplification	Amplification
CEP164	Amplification	Amplification	Amplification
DSCAML1	Amplification	Amplification	Amplification
FXYD2	Amplification	Amplification	Amplification
FXYD6-FXYD2	Amplification	Amplification	Amplification
FXYD6	Amplification	Amplification	Amplification
TMPRSS13	Amplification	Amplification	Amplification
IL10RA	Amplification	Amplification	Amplification
TMPRSS4	Amplification	Amplification	Amplification
SCN4B	Amplification	Amplification	Amplification
SCN2B	Amplification	Amplification	Amplification
JAML	Amplification	Amplification	Amplification
MPZL3	Amplification	Amplification	Amplification
MPZL2	Amplification	Amplification	Amplification
CD3E	Amplification	Amplification	Amplification
CD3D	Amplification	Amplification	Amplification
CD3G	Amplification	Amplification	Amplification
UBE4A	Amplification	Amplification	Amplification
ATP5L	Amplification	Amplification	Amplification
KMT2A	Amplification	Amplification	Amplification
TTC36	Amplification	Amplification	Amplification
TMEM25	Amplification	Amplification	Amplification
IFT46	Amplification	Amplification	Amplification
ARCN1	Amplification	Amplification	Amplification
PHLDB1	Amplification	Amplification	Amplification
TREH	Amplification	Amplification	Amplification
DDX6	Amplification	Amplification	Amplification
CXCR5	Amplification	Amplification	Amplification
BCL9L	Amplification	Amplification	Amplification
UPK2	Amplification	Amplification	Amplification
FOXR1	Amplification	Amplification	Amplification
CCDC84	Amplification	Amplification	Amplification
RPS25	Amplification	Amplification	Amplification
TRAPPC4	Amplification	Amplification	Amplification
SLC37A4	Amplification	Amplification	Amplification
HYOU1	Amplification	Amplification	Amplification
VPS11	Amplification	Amplification	Amplification
HMBS	Amplification	Amplification	Amplification
H2AFX	Amplification	Amplification	Amplification
DPAGT1	Amplification	Amplification	Amplification
C2CD2L	Amplification	Amplification	Amplification
HINFP	Amplification	Amplification	Amplification
ABCG4	Amplification	Amplification	Amplification
NLRX1	Amplification	Amplification	Amplification
PDZD3	Amplification	Amplification	Amplification
CCDC153	Amplification	Amplification	Amplification
CBL	Amplification	Amplification	Amplification
MCAM	Amplification	Amplification	Amplification
RNF26	Amplification	Amplification	Amplification
C1QTNF5	Amplification	Amplification	Amplification
MFRP	Amplification	Amplification	Amplification
USP2	Amplification	Amplification	Amplification
THY1	Amplification	Amplification	Amplification
PVRL1	Amplification	Amplification	Amplification
TRIM29	Amplification	Amplification	Amplification
OAF	Amplification	Amplification	Amplification
POU2F3	Amplification	Amplification	Amplification
TMEM136	Amplification	Amplification	Amplification
ARHGEF12	Amplification	Amplification	Amplification
GRIK4	Amplification	Amplification	Amplification
TBCEL	Amplification	Amplification	Amplification
TECTA	Amplification	Amplification	Amplification
SC5D	Amplification	Amplification	Amplification
SORL1	Amplification	Amplification	Amplification
BLID	Amplification	Amplification	Amplification
UBASH3B	Amplification	Amplification	Amplification
CRTAM	Amplification	Amplification	Amplification
C11orf63	Amplification	Amplification	Amplification
BSX	Amplification	Amplification	Amplification
HSPA8	Amplification	Amplification	Amplification
CLMP	Amplification	Amplification	Amplification
GRAMD1B	Amplification	Amplification	Amplification
SCN3B	Amplification	Amplification	Amplification
ZNF202	Amplification	Amplification	Amplification
OR6X1	Amplification	Amplification	Amplification
OR6M1	Amplification	Amplification	Amplification
TMEM225	Amplification	Amplification	Amplification
OR8D4	Amplification	Amplification	Amplification
OR4D5	Amplification	Amplification	Amplification
OR6T1	Amplification	Amplification	Amplification
OR10S1	Amplification	Amplification	Amplification
OR10G6	Amplification	Amplification	Amplification
OR10G4	Amplification	Amplification	Amplification
OR10G9	Amplification	Amplification	Amplification
OR10G8	Amplification	Amplification	Amplification
OR10G7	Amplification	Amplification	Amplification
VWA5A	Amplification	Amplification	Amplification
OR10D3	Amplification	Amplification	Amplification
OR8G1	Amplification	Amplification	Amplification
OR8G5	Amplification	Amplification	Amplification
OR8D1	Amplification	Amplification	Amplification
OR8B2	Amplification	Amplification	Amplification
OR8B3	Amplification	Amplification	Amplification
OR8B8	Amplification	Amplification	Amplification
OR8B12	Amplification	Amplification	Amplification
OR8A1	Amplification	Amplification	Amplification
PANX3	Amplification	Amplification	Amplification
TBRG1	Amplification	Amplification	Amplification
SIAE	Amplification	Amplification	Amplification
SPA17	Amplification	Amplification	Amplification
NRGN	Amplification	Amplification	Amplification
VSIG2	Amplification	Amplification	Amplification
ESAM	Amplification	Amplification	Amplification
MSANTD2	Amplification	Amplification	Amplification
ROBO3	Amplification	Amplification	Amplification
ROBO4	Amplification	Amplification	Amplification
HEPACAM	Amplification	Amplification	Amplification
HEPN1	Amplification	Amplification	Amplification
CCDC15	Amplification	Amplification	Amplification
SLC37A2	Amplification	Amplification	Amplification
TMEM218	Amplification	Amplification	Amplification
PKNOX2	Amplification	Amplification	Amplification
FEZ1	Amplification	Amplification	Amplification
EI24	Amplification	Amplification	Amplification
STT3A	Amplification	Amplification	Amplification
CHEK1	Amplification	Amplification	Amplification
ACRV1	Amplification	Amplification	Amplification
PATE1	Amplification	Amplification	Amplification
PATE2	Amplification	Amplification	Amplification
PATE3	Amplification	Amplification	Amplification
PATE4	Amplification	Amplification	Amplification
HYLS1	Amplification	Amplification	Amplification
PUS3	Amplification	Amplification	Amplification
DDX25	Amplification	Amplification	Amplification
CDON	Amplification	Amplification	Amplification
RPUSD4	Amplification	Amplification	Amplification
FAM118B	Amplification	Amplification	Amplification
SRPRA	Amplification	Amplification	Amplification
FOXRED1	Amplification	Amplification	Amplification
TIRAP	Amplification	Amplification	Amplification
DCPS	Amplification	Amplification	Amplification
ST3GAL4	Amplification	Amplification	Amplification
KIRREL3	Amplification	Amplification	Amplification
ETS1	Amplification	Amplification	Amplification
FLI1	Amplification	Amplification	Amplification
KCNJ1	Amplification	Amplification	Amplification
KCNJ5	Amplification	Amplification	Amplification
C11orf45	Amplification	Amplification	Amplification
TP53AIP1	Amplification	Amplification	Amplification
ARHGAP32	Amplification	Amplification	Amplification
BARX2	Amplification	Amplification	Amplification
TMEM45B	Amplification	Amplification	Amplification
NFRKB	Amplification	Amplification	Amplification
PRDM10	Amplification	Amplification	Amplification
APLP2	Amplification	Amplification	Amplification
ST14	Amplification	Amplification	Amplification
ZBTB44	Amplification	Amplification	Amplification
ADAMTS8	Amplification	Amplification	Amplification
ADAMTS15	Amplification	Amplification	Amplification
SNX19	Amplification	Amplification	Amplification
NTM	Amplification	Amplification	Amplification
OPCML	Amplification	Amplification	Amplification
SPATA19	Amplification	Amplification	Amplification
IGSF9B	Amplification	Amplification	Amplification
JAM3	Amplification	Amplification	Amplification
NCAPD3	Amplification	Amplification	Amplification
VPS26B	Amplification	Amplification	Amplification
THYN1	Amplification	Amplification	Amplification
ACAD8	Amplification	Amplification	Amplification
GLB1L3	Amplification	Amplification	Amplification
GLB1L2	Amplification	Amplification	Amplification
B3GAT1	Amplification	Amplification	Amplification
MDGA2	Amplification	Amplification	Amplification
RPS29	Amplification	Amplification	Amplification
LRR1	Amplification	Amplification	Amplification
RPL36AL	Amplification	Amplification	Amplification
MGAT2	Amplification	Amplification	Amplification
DNAAF2	Amplification	Amplification	Amplification
POLE2	Amplification	Amplification	Amplification
KLHDC1	Amplification	Amplification	Amplification
KLHDC2	Amplification	Amplification	Amplification
NEMF	Amplification	Amplification	Amplification
ARF6	Amplification	Amplification	Amplification
VCPKMT	Amplification	Amplification	Amplification
SOS2	Amplification	Amplification	Amplification
L2HGDH	Amplification	Amplification	Amplification
ATP5S	Amplification	Amplification	Amplification
CDKL1	Amplification	Amplification	Amplification
MAP4K5	Amplification	Amplification	Amplification
ATL1	Amplification	Amplification	Amplification
SAV1	Amplification	Amplification	Amplification
NIN	Amplification	Amplification	Amplification
PYGL	Amplification	Amplification	Amplification
ABHD12B	Amplification	Amplification	Amplification
TRIM9	Amplification	Amplification	Amplification
TMX1	Amplification	Amplification	Amplification
FRMD6	Amplification	Amplification	Amplification
GNG2	Amplification	Amplification	Amplification
C14orf166	Amplification	Amplification	Amplification
NID2	Amplification	Amplification	Amplification
PTGDR	Amplification	Amplification	Amplification
PTGER2	Amplification	Amplification	Amplification
TXNDC16	Amplification	Amplification	Amplification
GPR137C	Amplification	Amplification	Amplification
ERO1A	Amplification	Amplification	Amplification
PSMC6	Amplification	Amplification	Amplification
STYX	Amplification	Amplification	Amplification
GNPNAT1	Amplification	Amplification	Amplification
FERMT2	Amplification	Amplification	Amplification
DDHD1	Amplification	Amplification	Amplification
BMP4	Amplification	Amplification	Amplification
CDKN3	Amplification	Amplification	Amplification
CNIH1	Amplification	Amplification	Amplification
GMFB	Amplification	Amplification	Amplification
CGRRF1	Amplification	Amplification	Amplification
SAMD4A	Amplification	Amplification	Amplification
GCH1	Amplification	Amplification	Amplification
WDHD1	Amplification	Amplification	Amplification
SOCS4	Amplification	Amplification	Amplification
MAPK1IP1L	Amplification	Amplification	Amplification
LGALS3	Amplification	Amplification	Amplification
DLGAP5	Amplification	Amplification	Amplification
FBXO34	Amplification	Amplification	Amplification
ATG14	Amplification	Amplification	Amplification
TBPL2	Amplification	Amplification	Amplification
KTN1	Amplification	Amplification	Amplification
PELI2	Amplification	Amplification	Amplification
TMEM260	Amplification	Amplification	Amplification
OTX2	Amplification	Amplification	Amplification
EXOC5	Amplification	Amplification	Amplification
AP5M1	Amplification	Amplification	Amplification
KCNJ18	Amplification	Amplification	Amplification
DEFB115	Amplification	Amplification	Amplification
DEFB116	Amplification	Amplification	Amplification
DEFB118	Amplification	Amplification	Amplification
DEFB119	Amplification	Amplification	Amplification
DEFB121	Amplification	Amplification	Amplification
DEFB123	Amplification	Amplification	Amplification
DEFB124	Amplification	Amplification	Amplification
REM1	Amplification	Amplification	Amplification
HM13	Amplification	Amplification	Amplification
ID1	Amplification	Amplification	Amplification
COX4I2	Amplification	Amplification	Amplification
BCL2L1	Amplification	Amplification	Amplification
TPX2	Amplification	Amplification	Amplification
MYLK2	Amplification	Amplification	Amplification
FOXS1	Amplification	Amplification	Amplification
DUSP15	Amplification	Amplification	Amplification
TTLL9	Amplification	Amplification	Amplification
PDRG1	Amplification	Amplification	Amplification
XKR7	Amplification	Amplification	Amplification
CCM2L	Amplification	Amplification	Amplification
HCK	Amplification	Amplification	Amplification
TM9SF4	Amplification	Amplification	Amplification
PLAGL2	Amplification	Amplification	Amplification
POFUT1	Amplification	Amplification	Amplification
KIF3B	Amplification	Amplification	Amplification
NOL4L	Amplification	Amplification	Amplification
DNMT3B	Amplification	Amplification	Amplification
MAPRE1	Amplification	Amplification	Amplification
EFCAB8	Amplification	Amplification	Amplification
SUN5	Amplification	Amplification	Amplification
BPIFB2	Amplification	Amplification	Amplification
BPIFB6	Amplification	Amplification	Amplification
BPIFB3	Amplification	Amplification	Amplification
BPIFB4	Amplification	Amplification	Amplification
BPIFA2	Amplification	Amplification	Amplification
BPIFA3	Amplification	Amplification	Amplification
BPIFA1	Amplification	Amplification	Amplification
BPIFB1	Amplification	Amplification	Amplification
CDK5RAP1	Amplification	Amplification	Amplification
SNTA1	Amplification	Amplification	Amplification
CBFA2T2	Amplification	Amplification	Amplification
NECAB3	Amplification	Amplification	Amplification
C20orf144	Amplification	Amplification	Amplification
ACTL10	Amplification	Amplification	Amplification
E2F1	Amplification	Amplification	Amplification
PXMP4	Amplification	Amplification	Amplification
ZNF341	Amplification	Amplification	Amplification
CHMP4B	Amplification	Amplification	Amplification
RALY	Amplification	Amplification	Amplification
EIF2S2	Amplification	Amplification	Amplification
AHCY	Amplification	Amplification	Amplification
ITCH	Amplification	Amplification	Amplification
DYNLRB1	Amplification	Amplification	Amplification
MAP1LC3A	Amplification	Amplification	Amplification
NCOA6	Amplification	Amplification	Amplification
TP53INP2	Amplification	Amplification	Amplification
GGT7	Amplification	Amplification	Amplification
ACSS2	Amplification	Amplification	Amplification
GSS	Amplification	Amplification	Amplification
MYH7B	Amplification	Amplification	Amplification
TRPC4AP	Amplification	Amplification	Amplification
EDEM2	Amplification	Amplification	Amplification
PROCR	Amplification	Amplification	Amplification
MMP24-AS1	Amplification	Amplification	Amplification
MMP24	Amplification	Amplification	Amplification
ENSG00000261582	Amplification	Amplification	Amplification
EIF6	Amplification	Amplification	Amplification
FAM83C	Amplification	Amplification	Amplification
UQCC1	Amplification	Amplification	Amplification
GDF5OS	Amplification	Amplification	Amplification
GDF5	Amplification	Amplification	Amplification
CEP250	Amplification	Amplification	Amplification
C20orf173	Amplification	Amplification	Amplification
ERGIC3	Amplification	Amplification	Amplification
SPAG4	Amplification	Amplification	Amplification
CPNE1	Amplification	Amplification	Amplification
ENSG00000272897	Amplification	Amplification	Amplification
RBM12	Amplification	Amplification	Amplification
NFS1	Amplification	Amplification	Amplification
ROMO1	Amplification	Amplification	Amplification
RBM39	Amplification	Amplification	Amplification
PHF20	Amplification	Amplification	Amplification
SCAND1	Amplification	Amplification	Amplification
CNBD2	Amplification	Amplification	Amplification
EPB41L1	Amplification	Amplification	Amplification
AAR2	Amplification	Amplification	Amplification
DLGAP4	Amplification	Amplification	Amplification
MYL9	Amplification	Amplification	Amplification
TGIF2	Amplification	Amplification	Amplification
TGIF2-C20orf24	Amplification	Amplification	Amplification
C20orf24	Amplification	Amplification	Amplification
SLA2	Amplification	Amplification	Amplification
NDRG3	Amplification	Amplification	Amplification
DSN1	Amplification	Amplification	Amplification
SOGA1	Amplification	Amplification	Amplification
TLDC2	Amplification	Amplification	Amplification
SAMHD1	Amplification	Amplification	Amplification
RBL1	Amplification	Amplification	Amplification
MROH8	Amplification	Amplification	Amplification
RPN2	Amplification	Amplification	Amplification
GHRH	Amplification	Amplification	Amplification
MANBAL	Amplification	Amplification	Amplification
SRC	Amplification	Amplification	Amplification
BLCAP	Amplification	Amplification	Amplification
NNAT	Amplification	Amplification	Amplification
CTNNBL1	Amplification	Amplification	Amplification
VSTM2L	Amplification	Amplification	Amplification
TTI1	Amplification	Amplification	Amplification
RPRD1B	Amplification	Amplification	Amplification
TGM2	Amplification	Amplification	Amplification
KIAA1755	Amplification	Amplification	Amplification
BPI	Amplification	Amplification	Amplification
LBP	Amplification	Amplification	Amplification
RALGAPB	Amplification	Amplification	Amplification
ADIG	Amplification	Amplification	Amplification
ARHGAP40	Amplification	Amplification	Amplification
SLC32A1	Amplification	Amplification	Amplification
ACTR5	Amplification	Amplification	Amplification
PPP1R16B	Amplification	Amplification	Amplification
FAM83D	Amplification	Amplification	Amplification
DHX35	Amplification	Amplification	Amplification
MAFB	Amplification	Amplification	Amplification
TOP1	Amplification	Amplification	Amplification
PLCG1	Amplification	Amplification	Amplification
ZHX3	Amplification	Amplification	Amplification
LPIN3	Amplification	Amplification	Amplification
EMILIN3	Amplification	Amplification	Amplification
CHD6	Amplification	Amplification	Amplification
PTPRT	Amplification	Amplification	Amplification
SRSF6	Amplification	Amplification	Amplification
L3MBTL1	Amplification	Amplification	Amplification
ENSG00000277611	Amplification	Amplification	Amplification
SGK2	Amplification	Amplification	Amplification
MYBL2	Amplification	Amplification	Amplification
GTSF1L	Amplification	Amplification	Amplification
TOX2	Amplification	Amplification	Amplification
JPH2	Amplification	Amplification	Amplification
OSER1	Amplification	Amplification	Amplification
GDAP1L1	Amplification	Amplification	Amplification
FITM2	Amplification	Amplification	Amplification
R3HDML	Amplification	Amplification	Amplification
HNF4A	Amplification	Amplification	Amplification
LINC01620	Amplification	Amplification	Amplification
TTPAL	Amplification	Amplification	Amplification
SERINC3	Amplification	Amplification	Amplification
PKIG	Amplification	Amplification	Amplification
ADA	Amplification	Amplification	Amplification
WISP2	Amplification	Amplification	Amplification
KCNK15	Amplification	Amplification	Amplification
RIMS4	Amplification	Amplification	Amplification
YWHAB	Amplification	Amplification	Amplification
PABPC1L	Amplification	Amplification	Amplification
TOMM34	Amplification	Amplification	Amplification
STK4	Amplification	Amplification	Amplification
KCNS1	Amplification	Amplification	Amplification
WFDC5	Amplification	Amplification	Amplification
WFDC12	Amplification	Amplification	Amplification
PI3	Amplification	Amplification	Amplification
SEMG1	Amplification	Amplification	Amplification
SEMG2	Amplification	Amplification	Amplification
SLPI	Amplification	Amplification	Amplification
MATN4	Amplification	Amplification	Amplification
RBPJL	Amplification	Amplification	Amplification
SDC4	Amplification	Amplification	Amplification
SYS1	Amplification	Amplification	Amplification
SYS1-DBNDD2	Amplification	Amplification	Amplification
TP53TG5	Amplification	Amplification	Amplification
DBNDD2	Amplification	Amplification	Amplification
PIGT	Amplification	Amplification	Amplification
WFDC2	Amplification	Amplification	Amplification
SPINT3	Amplification	Amplification	Amplification
WFDC6	Amplification	Amplification	Amplification
EPPIN-WFDC6	Amplification	Amplification	Amplification
EPPIN	Amplification	Amplification	Amplification
WFDC8	Amplification	Amplification	Amplification
WFDC9	Amplification	Amplification	Amplification
WFDC10A	Amplification	Amplification	Amplification
WFDC11	Amplification	Amplification	Amplification
WFDC10B	Amplification	Amplification	Amplification
WFDC13	Amplification	Amplification	Amplification
SPINT4	Amplification	Amplification	Amplification
WFDC3	Amplification	Amplification	Amplification
DNTTIP1	Amplification	Amplification	Amplification
UBE2C	Amplification	Amplification	Amplification
TNNC2	Amplification	Amplification	Amplification
SNX21	Amplification	Amplification	Amplification
ACOT8	Amplification	Amplification	Amplification
ZSWIM3	Amplification	Amplification	Amplification
ZSWIM1	Amplification	Amplification	Amplification
SPATA25	Amplification	Amplification	Amplification
NEURL2	Amplification	Amplification	Amplification
CTSA	Amplification	Amplification	Amplification
PLTP	Amplification	Amplification	Amplification
PCIF1	Amplification	Amplification	Amplification
ZNF335	Amplification	Amplification	Amplification
MMP9	Amplification	Amplification	Amplification
SLC12A5	Amplification	Amplification	Amplification
NCOA5	Amplification	Amplification	Amplification
CD40	Amplification	Amplification	Amplification
CDH22	Amplification	Amplification	Amplification
SLC35C2	Amplification	Amplification	Amplification
ELMO2	Amplification	Amplification	Amplification
ZNF334	Amplification	Amplification	Amplification
OCSTAMP	Amplification	Amplification	Amplification
SLC13A3	Amplification	Amplification	Amplification
TP53RK	Amplification	Amplification	Amplification
SLC2A10	Amplification	Amplification	Amplification
EYA2	Amplification	Amplification	Amplification
ZMYND8	Amplification	Amplification	Amplification
NCOA3	Amplification	Amplification	Amplification
SULF2	Amplification	Amplification	Amplification
PREX1	Amplification	Amplification	Amplification
ARFGEF2	Amplification	Amplification	Amplification
CSE1L	Amplification	Amplification	Amplification
STAU1	Amplification	Amplification	Amplification
DDX27	Amplification	Amplification	Amplification
ZNFX1	Amplification	Amplification	Amplification
KCNB1	Amplification	Amplification	Amplification
PTGIS	Amplification	Amplification	Amplification
B4GALT5	Amplification	Amplification	Amplification
[truncated: 1,594 more rows]
