# Supplementary material for: Multi-Omics Investigation of Innate Navitoclax Resistance in Triple-Negative Breast Cancer Cells
Source: Cancers (Basel). 2020 Sep 8;12(9):2551. doi: 10.3390/cancers12092551 (PMC7563413; doi:10.3390/cancers12092551)
Supplement: Supplementary file 1 [file cancers-12-02551-s001.zip › Table S2 - Important gene sets.xlsx]

## Sheet: Lists of important genes
ABT targets	ABT resistance	Pro-apoptotic	Anti-apoptotic	DNA repair	DNA damage	Proliferation	Stemness
AFF4	ATF5	AIFM3	ANXA1	CETN2	AAAS	ASPM	ACTRT3
ALAS2	BAX	BAD	ATF3	COBRA1	ADA	AURKA	ADH5
ATP2B2	BCL2A1	BAK1	BAG1	DDB1	ADCY6	BIRC5	ALX1
BCL2	DAPK2	BAX	BCL2	DDB2	ADRM1	CCNB1	APLP1
BCL2L11	HOXA.AS3	BCAP31	BCL2L1	DGCR8	AK1	CDC20	ARMC9
BCL2L13	HOXA1	BCL10	BCL2L10	DUT	AK3	CDCA1	ARMCX2
BCL2L2	HOXA10	BCL2L11	BCL2L2	ERCC1	APRT	CDK1	ASCC3
CCNG1	HOXA10.AS	BID	BIRC2	ERCC2	ARL6IP1	CDKN3	ATP11C
CERK	HOXA11	BIK	BIRC3	ERCC3	BCAM	CEBPB	BBS9
CERS1	HOXA13	BIM	BIRC5	ERCC4	BCAP31	CENPF	BCKDHB
CERS2	HOXA2	BMF	CCND1	ERCC5	BRF2	CEP55	BMPR1A
CERS3	HOXA3	BMP2	CDKN1A	ERCC8	BRP44	CFAP20	BOD1
CERS3.AS1	HOXA4	BNIP3L	ERBB2	FEN1	CANT1	CKS2	C14orf119
CERS4	HOXA5	BRCA1	GPX1	GPX4	CCNO	HMGB2	C14orf166
CERS5	HOXA6	CASP1	GPX4	LIG1	CDA	HPRT1	CCL26
CERS6	HOXA7	CASP10	GSN	MPG	EDF1	KNTC2	CDC123
FZD2	HOXA9	CASP14	HSPB1	PCNA	EIF1B	MCM2	CDH6
GRP	HOXB.AS1	CASP2	IER3	POLB	ELL	MKI67	CENPH
HBB	HOXB1	CASP3	JUN	POLD1	GMPR2	NEIL3	CENPI
IL10	HOXB13	CASP4	MYC	POLD3	GTF2A2	PCNA	CPSF3
IL11	HOXB2	CASP5	NAIP	POLD4	GTF2B	PIF1	DACT1
IL12A	HOXB3	CASP6	PEA15	POLH	GTF2F1	POLE2	DCUN1D5
IL13	HOXB4	CASP7	RELA	POLL	GTF2H1	PTTG1	DDX1
IL15	HOXB5	CASP8	TIMP1	RAD51	GTF2H3	RAN	DHX15
IL16	HOXB6	CASP8AP2	WEE1	RAD52	GTF2H5	RRM2	DIAPH3
IL17F	HOXB7	CASP9	XIAP	REV3L	GTF3C5	TIMP1	DIMT1
IL18	HOXB8	CD2		RPA2	GUK1	TK1	DLGAP5
IL18BP	HOXB9	CD69		RPA3	HCLS1	TOP2A	DNMT3B
IL1A	LAMTOR3	CDK2		RRM2B	HPRT1	TRIP	DPH3
IL1B	MAPK1	CFLAR		TP53	IMPDH2	TUBA1B	DTD1
IL1RAPL2	MAPK10	CYLD		XPC	ITPA	TYMS	EIF2AK4
IL2	MAPK11	DAP			MRPL40	UBE2C	EIF2B3
IL21	MAPK12	DAP3			NCBP2		ERCC2
IL22	MAPK13	DDIT3			NFX1		FAM118B
IL25	MAPK14	DFFA			NME1		FANCB
IL26	MAPK15	DIABLO			NME3		FGF2
IL2RA	MAPK1IP1L	DNAJC3			NME4		FST
IL3	MAPK3	FAS			NPR2		FZD2
IL33	MAPK4	FASLG			NT5C		GARS
IL3RA	MAPK6	FDXR			NT5C3		GBE1
IL4	MAPK7	GADD45B			NUDT21		GDF3
IL4R	MAPK8	MADD			NUDT9		GNL2
IL5	MAPK8IP1	NEDD9			PDE4B		GPR176
IL6	MAPK8IP2	PMAIP1			PDE6G		GPX8
IL7	MAPK8IP3	RHOB			PNP		HAS2
IL7R	MAPK9	RNASEL			POLA1		HAT1
IL9R	MAPKAP1	SMAD7			POLA2		HAUS1
ITGA5	MAPKAPK2	SOD2			POLR1C		HAUS6
JAK1	MAPKAPK3	TNF			POLR1D		HDAC2
JAK2	MARCH5	TNFRSF12A			POLR2A		HDX
JAK3	MCL1	TNFSF10			POLR2C		HESX1
JAKMIP1	MT.CO2	TP53			POLR2D		HMGA2
JAKMIP2	MUC1	TSPO			POLR2E		HTR7
JAKMIP3	PSMC1	VDAC2			POLR2F		IARS
MIR22HG	PSMC2				POLR2G		ICMT
MME	PSMC3				POLR2H		IGF2BP1
NFKB1	PSMC3IP				POLR2I		INHBE
NOTCH2	PSMC4				POLR2J		IPO5
PMAIP1	PSMC5				POLR2K		KIF20A
PPIC	PSMC6				POLR3C		KIF7
PRSS21	ZEB1				POLR3GL		LIN28B
S1PR1					POM121		MED20
SLC2A3					PRIM1		MIS18A
SOX9					RAE1		MMADHC
SPHK1					RALA		MRPL3
SPHK2					RBX1		MSH6
SPHKAP					RDBP		MTHFD1L
ST3GAL2					RFC2		MTHFD2
STAT1					RFC3		MYCN
STAT2					RFC4		NMNAT2
STAT3					RFC5		NREP
STAT4					RNMT		ORC1
STAT5A					SAC3D1		OSTC
STAT5B					SDCBP		PAICS
STAT6					SEC61A1		PDHB
SYNGR3					SF3A3		PFAS
TAX1BP3					SMAD5		PLAA
TCF7L1					SNAPC4		PLRG1
TMBIM1					SNAPC5		RAB3B
TNFSF10					SRSF6		RAD1
YAP1					SSRP1		RARS
					STX3		RARS2
					SUPT4H1		RIOK2
					SUPT5H		ROR1
					SURF1		RPF2
					TAF10		RRAS2
					TAF12		SAMM50
					TAF13		SEC11A
					TAF1C		SKIV2L2
					TAF6		SLC24A1
					TAF9		SLC25A3
					TARBP2		SNRPD3
					TCEB3		SNX8
					TH1L		SOHLH2
					THOC4		TBC1D16
					TK2		TBCE
					TMED2		TET1
					TSG101		TEX10
					TYMS		TM2D2
					UMPS		TRIM24
					UPF3B		TRNT1
					USP11		TRPC4
					VPS28		UBE2K
					VPS37B		UGGT2
					VPS37D		UTP6
					ZNF707		XPOT
					ZNRD1		XRCC5
					ZWINT		XXYLT1
							ZNF788

## Sheet: Literature references
Group	Reference
ABT targets	Basu A, Bodycombe NE, Cheah JH, et al. An interactive resource to identify cancer genetic and lineage dependencies targeted by small molecules. Cell. 2013;154(5):1151-1161
	Casson L, Howell L, Mathews LA, et al. Inhibition of ceramide metabolism sensitizes human leukemia cells to inhibition of BCL2-like proteins. PLoS One. 2013;8(1):e54525
	Chen J, Jin S, Abraham V, et al. The Bcl-2/Bcl-X(L)/Bcl-w inhibitor, navitoclax, enhances the activity of chemotherapeutic agents in vitro and in vivo. Mol Cancer Ther. 2011;10(12):2340-2349
	Chen Q, Song S, Wei S, et al. ABT-263 induces apoptosis and synergizes with chemotherapy by targeting stemness pathways in esophageal cancer. Oncotarget. 2015;6(28):25883-25896
	Curry M, Roberts-Thomson SJ, Monteith GR. PMCA2 silencing potentiates MDA-MB-231 breast cancer cell death initiated with the Bcl-2 inhibitor ABT-263. Biochem Biophys Res Commun. 2016;478(4):1792-1797
	Edlich F. BCL-2 proteins and apoptosis: Recent insights and unknowns. Biochem Biophys Res Commun. 2018;500(1):26-34
	Giampazolias E, Zunino B, Dhayade S, et al. Mitochondrial permeabilization engages NF-κB-dependent anti-tumour activity under caspase deficiency. Nat Cell Biol. 2017;19(9):1116-1129
	Hari Y, Harashima N, Tajima Y, Harada M. Bcl-xL inhibition by molecular-targeting drugs sensitizes human pancreatic cancer cells to TRAIL. Oncotarget. 2015;6(39):41902-41915
	Karpel-Massler G, Ishida CT, Bianchetti E, et al. Inhibition of Mitochondrial Matrix Chaperones and Antiapoptotic Bcl-2 Family Proteins Empower Antitumor Therapeutic Responses. Cancer Res. 2017;77(13):3513-3526
	Ren W, Joshi R, Mathew P. Synthetic Lethality in PTEN-Mutant Prostate Cancer Is Induced by Combinatorial PI3K/Akt and BCL-XL Inhibition. Mol Cancer Res. 2016;14(12):1176-1181
	Rudin CM, Hann CL, Garon EB, et al. Phase II study of single-agent navitoclax (ABT-263) and biomarker correlates in patients with relapsed small cell lung cancer. Clin Cancer Res. 2012;18(11):3163-3169
	Tahir SK, Wass J, Joseph MK, et al. Identification of expression signatures predictive of sensitivity to the Bcl-2 family member inhibitor ABT-263 in small cell lung carcinoma and leukemia/lymphoma cell lines. Mol Cancer Ther. 2010;9(3):545-557
	Wang X, Zhang C, Yan X, et al. A Novel Bioavailable BH3 Mimetic Efficiently Inhibits Colon Cancer via Cascade Effects of Mitochondria. Clin Cancer Res. 2016;22(6):1445-1458
	Zhang M, Mathews Griner LA, Ju W, et al. Selective targeting of JAK/STAT signaling is potentiated by Bcl-xL blockade in IL-2-dependent adult T-cell leukemia. Proc Natl Acad Sci U S A. 2015;112(40):12480-12485
ABT resistance	Chen Q, Song S, Wei S, et al. ABT-263 induces apoptosis and synergizes with chemotherapy by targeting stemness pathways in esophageal cancer. Oncotarget. 2015;6(28):25883-25896
	Hiraki M, Suzuki Y, Alam M, et al. MUC1-C Stabilizes MCL-1 in the Oxidative Stress Response of Triple-Negative Breast Cancer Cells to BCL-2 Inhibitors. Sci Rep. 2016;6:26643
	Hoffman-Luca CG, Ziazadeh D, McEachern D, et al. Elucidation of Acquired Resistance to Bcl-2 and MDM2 Inhibitors in Acute Leukemia In Vitro and In Vivo. Clin Cancer Res. 2015;21(11):2558-2568. doi:10.1158/1078-0432.CCR-14-2506
	Inoue-Yamauchi A, Jeng PS, Kim K, et al. Targeting the differential addiction to anti-apoptotic BCL-2 family for cancer therapy. Nat Commun. 2017;8:16078
	Jin J, Xiong Y, Cen B. Bcl-2 and Bcl-xL mediate resistance to receptor tyrosine kinase-targeted therapy in lung and gastric cancer. Anticancer Drugs. 2017;28(10):1141-1149
	Karpel-Massler G, Horst BA, Shu C, et al. A Synthetic Cell-Penetrating Dominant-Negative ATF5 Peptide Exerts Anticancer Activity against a Broad Spectrum of Treatment-Resistant Cancers. Clin Cancer Res. 2016;22(18):4698-4711
	Kontro M, Kumar A, Majumder MM, et al. HOX gene expression predicts response to BCL-2 inhibition in acute myeloid leukemia. Leukemia. 2017;31(2):301-309
	Kwon OS, Hong SK, Kwon SJ, Go YH, Oh E, Cha HJ. BCL2 induced by LAMTOR3/MAPK is a druggable target of chemoradioresistance in mesenchymal lung cancer. Cancer Lett. 2017;403:48-58
	Lee EY, Gong EY, Shin JS, et al. Human breast cancer cells display different sensitivities to ABT-263 based on the level of survivin. Toxicol In Vitro. 2018;46:229-236
	Milani M, Byrne DP, Greaves G, et al. DRP-1 is required for BH3 mimetic-mediated mitochondrial fragmentation and apoptosis. Cell Death Dis. 2017;8(1):e2552
	Punnoose EA, Leverson JD, Peale F, et al. Expression Profile of BCL-2, BCL-XL, and MCL-1 Predicts Pharmacological Response to the BCL-2 Selective Antagonist Venetoclax in Multiple Myeloma Models. Mol Cancer Ther. 2016;15(5):1132-1144
	Sagara A, Igarashi K, Otsuka M, et al. Intrinsic Resistance to 5-Fluorouracil in a Brain Metastatic Variant of Human Breast Cancer Cell Line, MDA-MB-231BR. PLoS One. 2016;11(10):e0164250
	Song KA, Niederst MJ, Lochmann TL, et al. Epithelial-to-Mesenchymal Transition Antagonizes Response to Targeted Therapies in Lung Cancer by Suppressing BIM. Clin Cancer Res. 2018;24(1):197-20817-1577
	Subramanian A, Andronache A, Li YC, Wade M. Inhibition of MARCH5 ubiquitin ligase abrogates MCL1-dependent resistance to BH3 mimetics via NOXA. Oncotarget. 2016;7(13):15986-16002
	Tsvetkov P, Sokol E, Jin D, et al. Suppression of 19S proteasome subunits marks emergence of an altered cell state in diverse cancers. Proc Natl Acad Sci U S A. 2017;114(2):382-387
	Vogler M, Butterworth M, Majid A, et al. Concurrent up-regulation of BCL-XL and BCL2A1 induces approximately 1000-fold resistance to ABT-737 in chronic lymphocytic leukemia. Blood. 2009;113(18):4403-4413
	Williams MM, Lee L, Hicks DJ, et al. Key Survival Factor, Mcl-1, Correlates with Sensitivity to Combined Bcl-2/Bcl-xL Blockade. Mol Cancer Res. 2017;15(3):259-268
	Yecies D, Carlson NE, Deng J, Letai A. Acquired resistance to ABT-737 in lymphoma cells that up-regulate MCL-1 and BFL-1. Blood. 2010;115(16):3304-3313
	Young AI, Law AM, Castillo L, et al. MCL-1 inhibition provides a new way to suppress breast cancer metastasis and increase sensitivity to dasatinib. Breast Cancer Res. 2016;18(1):125
Pro-apoptotic	Hamilton A, Piccart M. The contribution of molecular markers to the prediction of response in the treatment of breast cancer: a review of the literature on HER-2, p53 and BCL-2. Ann Oncol. 2000;11(6):647-663
	MSigDB: hallmark gene sets (https://www.gsea-msigdb.org/gsea/msigdb/collections.jsp)
	Parton M, Dowsett M, Smith I. Studies of apoptosis in breast cancer. BMJ. 2001;322(7301):1528-1532
	Vakkala M, Pääkkö P, Soini Y. Expression of caspases 3, 6 and 8 is increased in parallel with apoptosis and histological aggressiveness of the breast lesion. Br J Cancer. 1999;81(4):592-599
Anti-apoptotic	MSigDB: hallmark gene sets (https://www.gsea-msigdb.org/gsea/msigdb/collections.jsp)
	Tamm I, Schriever F, Dörken B. Apoptosis: implications of basic research for clinical oncology. Lancet Oncol. 2001;2(1):33-42
	Turner BC, Krajewski S, Krajewska M, et al. BAG-1: a novel biomarker predicting long-term survival in early-stage breast cancer. J Clin Oncol. 2001;19(4):992-1000
DNA repair	MSigDB: hallmark gene sets (https://www.gsea-msigdb.org/gsea/msigdb/collections.jsp)
DNA damage	MSigDB: hallmark gene sets (https://www.gsea-msigdb.org/gsea/msigdb/collections.jsp)
Proliferation	MSigDB: hallmark gene sets (https://www.gsea-msigdb.org/gsea/msigdb/collections.jsp)
	Stover DG, Coloff JL, Barry WT, Brugge JS, Winer EP, Selfors LM. The Role of Proliferation in Determining Response to Neoadjuvant Chemotherapy in Breast Cancer: A Gene Expression-Based Meta-Analysis. Clin Cancer Res. 2016;22(24):6039-6050
Stemness	Ben-Porath I, Thomson MW, Carey VJ, et al. An embryonic stem cell-like gene expression signature in poorly differentiated aggressive human tumors. Nat Genet. 2008;40(5):499-507
	Fillmore CM, Kuperwasser C. Human breast cancer cell lines contain stem-like cells that self-renew, give rise to phenotypically diverse progeny and survive chemotherapy. Breast Cancer Res. 2008;10(2):R25
	Miranda A, Hamilton PT, Zhang AW, et al. Cancer stemness, intratumoral heterogeneity, and immune response across cancers. Proc Natl Acad Sci U S A. 2019;116(18):9020-9029
	Palmer NP, Schmid PR, Berger B, Kohane IS. A gene expression profile of stem cell pluripotentiality and differentiation is conserved across diverse solid and hematopoietic cancers. Genome Biol. 2012;13(8):R71
