# Supplementary material for: Multi-Omics Investigation of Innate Navitoclax Resistance in Triple-Negative Breast Cancer Cells
Source: Cancers (Basel). 2020 Sep 8;12(9):2551. doi: 10.3390/cancers12092551 (PMC7563413; doi:10.3390/cancers12092551)
Supplement: Supplementary file 1 [file cancers-12-02551-s001.zip › Table S4 - PCR primers.xlsx]

## Sheet: Sheet1
Gene	Primer Sequence
PSMC3-F	TGACCGCAAGATAGAGTTCCCG
PSMC3-R	AGCTCCTCGTAGTTCACGTCAG
PSMC1-F	GTGCTGATGGATGACACGGATC
PSMC1-R	GGTGAGAGGAAGCTCCACAGAT
HSP90AA1-F	TCTGCCTCTGGTGATGAGATGG
HSP90AA1-R	CGTTCCACAAAGGCTGAGTTAGC
PSMD2-F	ACTGGAGGTTGTGTCAGAGCCA
PSMD2-R	GTTCGCTACAAATGTGGAGCAGC
CCT2-F	GCTCACAGTGAAGGCAATACCAC
CCT2-R	GCACTCAGAAGAACCTGTCGCT
XRCC6-F	GGTTTCAAGCCGTTGGTACTGC
XRCC6-R	CTCCAGACACTTGATGAGCAGAG
EIF3I-F	CAGAACGTCCTGTCAACTCAGC
EIF3I-R	CTTGCCAATCCTGGTGGAGGTT
EIF2S1-F	GCCTTTCTGTCCTCAGTCAAGC
EIF2S1-R	CTCTCCATCTGCCTCGCAAGTT
ANXA2-F	TCGGACACATCTGGTGACTTCC
ANXA2-R	CCTCTTCACTCCAGCGTCATAG
PRDX1-F	CTGCCAAGTGATTGGTGCTTCTG
PRDX1-R	AATGGTGCGCTTCGGGTCTGAT
ILF2-F	AGGACTGTTCCTGCCAGGTTCA
ILF2-R	GAGGATTCGGACGAGAGTCTGA
PSMB1-F	CTACAATCCTGTATTCAAGGCGC
PSMB1-R	TCCAGCCTTGAAGGAGTCTCTC
HSP90AB1-F	CTCTGTCAGAGTATGTTTCTCGC
HSP90AB1-R	GTTTCCGCACTCGCTCCACAAA
CCT3-F	GGAGGAAGAGTACATCCAGCAG
CCT3-R	CCGCATAAGGTAGTGCTGAGCT
DDX39A-F	GATTGAGCCTGTCAACGGACAG
DDX39A-R	GATGGAGAGACCACCGAAGAAC
ACTB-F	CACCATTGGCAATGAGCGGTTC
ACTB-R	AGGTCTTTGCGGATGTCCACGT
CCT5-F	GAACACCTGGACAAGATCAGCG
CCT5-R	TCTCAGCCATCTGTCGGTGACA
HSPA8-F	TCCTACCAAGCAGACACAGACC
HSPA8-R	CAGGAGGTATGCCTGTGAGTTC
