# Supplementary material for: Multi-Omics Investigation of Innate Navitoclax Resistance in Triple-Negative Breast Cancer Cells
Source: Cancers (Basel). 2020 Sep 8;12(9):2551. doi: 10.3390/cancers12092551 (PMC7563413; doi:10.3390/cancers12092551)
Supplement: Supplementary file 1 [file cancers-12-02551-s001.zip › Table S3 - Resistance markers.xlsx]

## Sheet: Resistance_markers
Gene	Hurdle model coefficient	High CI	Low CI	FDR	Known marker?	New, significant marker?
PSMC3	0.256727	0.275096	0.238357	8.73043e-153	TRUE	FALSE			Significance level	0.01
PSMC1	0.246013	0.263738	0.228288	1.02245e-151	TRUE	FALSE
PSMC4	0.235541	0.254295	0.216788	1.42199e-132	TRUE	FALSE			Hurdle model coeff. is proportional to log2FC between resistant cells and other
PSMC6	0.217927	0.23497	0.200884	3.08351e-129	TRUE	FALSE
PSMC2	0.179727	0.197671	0.161782	1.30512e-98	TRUE	FALSE
PSMC5	0.191256	0.209037	0.173476	1.23306e-96	TRUE	FALSE
HSP90AA1	0.221076	0.244491	0.197661	1.12538e-70	FALSE	TRUE
PSMD2	0.18531	0.205135	0.165485	1.63718e-70	FALSE	TRUE
CCT2	0.162984	0.182549	0.14342	1.32044e-65	FALSE	TRUE
XRCC6	0.154366	0.172863	0.135869	1.64933e-57	FALSE	TRUE
EIF3I	0.168205	0.190439	0.145971	3.25491e-57	FALSE	TRUE
EIF2S1	0.144306	0.162097	0.126515	2.77547e-56	FALSE	TRUE
ANXA2	0.193773	0.21714	0.170405	1.13582e-54	FALSE	TRUE
PRDX1	0.205311	0.229985	0.180637	2.19953e-54	FALSE	TRUE
ILF2	0.150117	0.169155	0.131078	5.4661e-54	FALSE	TRUE
PSMB1	0.172574	0.194081	0.151068	3.92816e-53	FALSE	TRUE
HSP90AB1	0.188391	0.211471	0.16531	1.09746e-52	FALSE	TRUE
CCT3	0.156342	0.175799	0.136886	6.72152e-52	FALSE	TRUE
DDX39A	0.146584	0.164887	0.12828	2.06772e-50	FALSE	TRUE
ACTB	0.173794	0.195584	0.152004	5.31088e-50	FALSE	TRUE
CCT5	0.155155	0.174801	0.135508	8.73844e-50	FALSE	TRUE
HSPA8	0.256011	0.288414	0.223608	1.67564e-49	FALSE	TRUE
CCT8	0.162267	0.183228	0.141306	4.14034e-49	FALSE	TRUE
CCT7	0.136947	0.155593	0.118301	1.12796e-47	FALSE	TRUE
PRMT1	0.146669	0.165669	0.127669	1.62542e-47	FALSE	TRUE
CCT6A	0.147464	0.166791	0.128137	1.00234e-45	FALSE	TRUE
PSMB3	0.159533	0.180878	0.138189	3.30399e-45	FALSE	TRUE
ADRM1	0.16118	0.182458	0.139902	4.68471e-45	FALSE	TRUE
DCAF13	0.107095	0.124054	0.0901363	7.65134e-44	FALSE	TRUE
PSMD6	0.110231	0.127891	0.0925704	9.69151e-44	FALSE	TRUE
RTCB	0.0775808	0.0922357	0.062926	1.2379e-43	FALSE	TRUE
PSMD11	0.125751	0.142987	0.108515	1.43542e-43	FALSE	TRUE
NUDC	0.150222	0.170637	0.129807	1.45475e-42	FALSE	TRUE
ENO1	0.195249	0.222187	0.168311	3.27373e-41	FALSE	TRUE
CDC37	0.132904	0.151345	0.114463	4.60995e-41	FALSE	TRUE
MAPK1IP1L	0.116852	0.133004	0.100701	7.23228e-41	TRUE	FALSE
TUBB	0.203899	0.232351	0.175447	1.81794e-40	FALSE	TRUE
FH	0.0854901	0.101375	0.0696052	1.09561e-39	FALSE	TRUE
SNW1	0.102616	0.121328	0.0839043	7.22588e-39	FALSE	TRUE
TUBB4B	0.187511	0.214494	0.160529	1.35829e-38	FALSE	TRUE
RPF2	0.0933594	0.10979	0.0769284	2.00929e-37	FALSE	TRUE
GDI2	0.133076	0.15326	0.112892	3.92245e-37	FALSE	TRUE
GTPBP4	0.115897	0.13373	0.0980642	4.27803e-37	FALSE	TRUE
CLIC1	0.143266	0.164127	0.122405	4.93306e-37	FALSE	TRUE
PA2G4	0.152197	0.174607	0.129787	6.35673e-37	FALSE	TRUE
EIF4A3	0.108246	0.126387	0.0901055	9.44438e-37	FALSE	TRUE
LDHA	0.184612	0.211842	0.157383	2.42235e-36	FALSE	TRUE
ACAT2	0.109325	0.126683	0.0919672	1.21993e-35	FALSE	TRUE
VDAC3	0.108918	0.127361	0.0904752	1.47712e-35	FALSE	TRUE
RAE1	0.0865461	0.102239	0.0708535	1.73349e-35	FALSE	TRUE
PSMB2	0.138774	0.159813	0.117735	2.707e-35	FALSE	TRUE
MAPRE1	0.119187	0.137567	0.100807	3.83242e-35	FALSE	TRUE
XRCC5	0.102402	0.119533	0.0852701	4.96459e-35	FALSE	TRUE
PSMD13	0.103869	0.121896	0.0858433	5.31928e-35	FALSE	TRUE
ATP5B	0.146747	0.169079	0.124414	6.17992e-35	FALSE	TRUE
HNRNPM	0.123363	0.141971	0.104755	8.20392e-35	FALSE	TRUE
PSMB6	0.132402	0.15243	0.112374	1.55919e-34	FALSE	TRUE
UBB	0.137753	0.158555	0.11695	1.99995e-34	FALSE	TRUE
PSMA3	0.126716	0.146335	0.107096	5.18939e-34	FALSE	TRUE
DNAJA1	0.130465	0.151585	0.109345	5.9271e-34	FALSE	TRUE
NOP58	0.0848996	0.101365	0.068434	6.46963e-34	FALSE	TRUE
HNRNPK	0.11897	0.137084	0.100856	7.52305e-34	FALSE	TRUE
LDHB	0.156342	0.181064	0.131621	1.78362e-33	FALSE	TRUE
PSMA4	0.130367	0.150869	0.109865	2.24214e-33	FALSE	TRUE
BYSL	0.0975067	0.11479	0.0802233	4.15945e-33	FALSE	TRUE
UQCR11	-0.116257	-0.0982109	-0.134302	4.51203e-33	FALSE	FALSE
VPS26A	0.0961255	0.114906	0.0773445	5.05535e-33	FALSE	TRUE
NPM1	0.176899	0.20428	0.149519	6.90212e-33	FALSE	TRUE
EIF4A1	0.128109	0.148763	0.107455	7.60496e-33	FALSE	TRUE
FARSA	0.0977618	0.115053	0.0804709	8.22398e-33	FALSE	TRUE
VDAC1	0.123225	0.142725	0.103724	9.16407e-33	FALSE	TRUE
GPX4	-0.120549	-0.101855	-0.139244	1.21949e-32	FALSE	FALSE
MAPK8	0.0893892	0.103239	0.0755389	1.6487e-32	TRUE	FALSE
ZEB1	0.0760756	0.089099	0.0630523	1.93164e-32	TRUE	FALSE
RUVBL2	0.112019	0.129469	0.0945685	2.67886e-32	FALSE	TRUE
CAP1	0.122896	0.142096	0.103697	3.04437e-32	FALSE	TRUE
SAE1	0.110103	0.12725	0.0929559	3.08556e-32	FALSE	TRUE
GNL2	0.0849366	0.102048	0.0678248	3.14254e-32	FALSE	TRUE
PUF60	0.108718	0.126251	0.0911855	3.89797e-32	FALSE	TRUE
MARCH5	0.0949733	0.110851	0.0790958	4.21229e-32	TRUE	FALSE
WDR46	0.0903875	0.107455	0.0733198	6.11788e-32	FALSE	TRUE
PSMD7	0.106802	0.124684	0.0889201	1.11068e-31	FALSE	TRUE
VRK1	0.0805851	0.0961954	0.0649748	1.17007e-31	FALSE	TRUE
DEGS1	0.0860959	0.103724	0.0684674	1.76622e-31	FALSE	TRUE
BRIX1	0.106918	0.125939	0.0878972	3.3293e-31	FALSE	TRUE
HSPD1	0.13276	0.154948	0.110571	3.97399e-31	FALSE	TRUE
PSMB7	0.127606	0.147949	0.107262	5.58851e-31	FALSE	TRUE
CACYBP	0.123408	0.143373	0.103443	9.10812e-31	FALSE	TRUE
GNAI3	0.0964595	0.113894	0.0790253	9.21195e-31	FALSE	TRUE
AATF	0.0937812	0.111627	0.075935	1.30372e-30	FALSE	TRUE
PSMA1	0.116921	0.135855	0.0979869	3.17788e-30	FALSE	TRUE
ACTL6A	0.107329	0.124665	0.0899922	3.2896e-30	FALSE	TRUE
PSMD4	0.106801	0.125236	0.0883658	3.83587e-30	FALSE	TRUE
PLRG1	0.0657827	0.0805502	0.0510153	6.93234e-30	FALSE	TRUE
ANXA1	0.151779	0.176712	0.126845	7.57114e-30	FALSE	TRUE
HNRNPA2B1	0.128695	0.149601	0.107788	8.00734e-30	FALSE	TRUE
BUB3	0.139199	0.161785	0.116613	8.1885e-30	FALSE	TRUE
PSMD14	0.103163	0.120421	0.0859052	8.40444e-30	FALSE	TRUE
PSMB5	0.115612	0.134743	0.0964809	1.00417e-29	FALSE	TRUE
HARS	0.0824611	0.0981259	0.0667963	1.11722e-29	FALSE	TRUE
TMSB4X	-0.148015	-0.123896	-0.172134	1.35996e-29	FALSE	FALSE
STIP1	0.105091	0.122816	0.0873671	2.60403e-29	FALSE	TRUE
COPS3	0.103427	0.120524	0.086331	3.25634e-29	FALSE	TRUE
PSMC3IP	0.124042	0.144277	0.103806	3.3028e-29	TRUE	FALSE
PCMT1	0.103401	0.122132	0.0846697	1.41105e-28	FALSE	TRUE
PSMD12	0.096801	0.114621	0.0789807	2.44379e-28	FALSE	TRUE
HSPA9	0.114809	0.134663	0.0949553	8.49427e-28	FALSE	TRUE
NUDT5	0.106305	0.124455	0.0881544	1.23294e-27	FALSE	TRUE
EZR	0.102375	0.120464	0.0842857	1.95259e-27	FALSE	TRUE
MMP24-AS1	-0.137985	-0.114523	-0.161447	4.04111e-27	FALSE	FALSE
GLRX3	0.100557	0.119092	0.0820228	4.63872e-27	FALSE	TRUE
TMSB10	-0.0923705	-0.0766311	-0.10811	5.17259e-27	FALSE	FALSE
ALG8	0.0818269	0.0979205	0.0657332	8.3128e-27	FALSE	TRUE
RNASEH2A	0.105592	0.12407	0.0871138	1.27415e-26	FALSE	TRUE
PPIL1	0.0992647	0.116815	0.0817144	2.09481e-26	FALSE	TRUE
RSL1D1	0.106747	0.12656	0.0869338	2.21824e-26	FALSE	TRUE
VCP	0.096844	0.114538	0.0791499	2.24538e-26	FALSE	TRUE
STMN1	0.171354	0.201005	0.141703	2.95267e-26	FALSE	TRUE
CDC123	0.100794	0.118859	0.0827282	3.91397e-26	FALSE	TRUE
KPNA2	0.156691	0.184155	0.129228	4.13229e-26	FALSE	TRUE
CCT4	0.113494	0.133278	0.0937093	4.50735e-26	FALSE	TRUE
SPCS2	0.121367	0.143059	0.0996742	6.21068e-26	FALSE	TRUE
PRSS23	-0.179909	-0.148329	-0.211489	7.05484e-26	FALSE	FALSE
TCP1	0.107449	0.126179	0.0887191	7.86086e-26	FALSE	TRUE
MAPK6	0.0789239	0.0931573	0.0646905	7.92561e-26	TRUE	FALSE
EIF6	0.112422	0.1321	0.0927433	8.35203e-26	FALSE	TRUE
EIF4E	0.104201	0.122995	0.0854072	8.43177e-26	FALSE	TRUE
SKP1	0.112091	0.132787	0.091394	8.6157e-26	FALSE	TRUE
SLC25A5	0.13683	0.160833	0.112827	9.55496e-26	FALSE	TRUE
SNRNP40	0.0907655	0.108524	0.0730068	1.26422e-25	FALSE	TRUE
RARS	0.0831955	0.0993941	0.0669969	1.31084e-25	FALSE	TRUE
CCNB1	0.173766	0.20623	0.141302	2.58091e-25	FALSE	TRUE
PAICS	0.0965052	0.113461	0.0795495	2.62526e-25	FALSE	TRUE
MCL1	0.113683	0.133849	0.0935175	2.73934e-25	TRUE	FALSE
SUGT1	0.0720125	0.0879146	0.0561103	2.76789e-25	FALSE	TRUE
GSTO1	0.11526	0.135741	0.0947784	4.13686e-25	FALSE	TRUE
NCAPG	0.0901952	0.107875	0.072515	5.95248e-25	FALSE	TRUE
SF3B4	0.0788479	0.0955082	0.0621877	9.32159e-25	FALSE	TRUE
RBM42	0.0929392	0.11145	0.0744281	9.44567e-25	FALSE	TRUE
ASNA1	0.0984281	0.115965	0.0808913	1.27775e-24	FALSE	TRUE
CDC20	0.18928	0.224517	0.154043	1.76338e-24	FALSE	TRUE
HPRT1	0.0936434	0.111806	0.0754805	2.60829e-24	FALSE	TRUE
GOT1	0.0620017	0.0770166	0.0469869	2.62433e-24	FALSE	TRUE
SF3A3	0.0709092	0.0861967	0.0556217	2.74738e-24	FALSE	TRUE
CHORDC1	0.0842257	0.101097	0.067354	3.14957e-24	FALSE	TRUE
PPP2R1A	0.0934578	0.110919	0.0759967	3.29026e-24	FALSE	TRUE
DLGAP5	0.104655	0.12528	0.084031	5.98229e-24	FALSE	TRUE
RPLP1	-0.0720583	-0.0590211	-0.0850954	6.02305e-24	FALSE	FALSE
VBP1	0.102478	0.121294	0.0836616	7.52172e-24	FALSE	TRUE
EBNA1BP2	0.127385	0.150493	0.104276	8.06215e-24	FALSE	TRUE
AHSA1	0.0886614	0.106575	0.0707473	9.47549e-24	FALSE	TRUE
RRM2	0.133329	0.157622	0.109036	1.29563e-23	FALSE	TRUE
RAN	0.124547	0.147315	0.101778	1.42843e-23	FALSE	TRUE
RBM25	0.0897442	0.10618	0.0733084	1.46298e-23	FALSE	TRUE
EIF3G	0.104348	0.12355	0.0851462	2.14561e-23	FALSE	TRUE
HNRNPH3	0.0979394	0.115957	0.0799219	2.15901e-23	FALSE	TRUE
NUP37	0.0518752	0.0664112	0.0373392	2.41602e-23	FALSE	TRUE
PPP2CA	0.0980061	0.11611	0.0799019	3.12057e-23	FALSE	TRUE
KIF20B	0.109417	0.132607	0.0862265	3.91823e-23	FALSE	TRUE
GLO1	0.108575	0.128563	0.0885874	3.94217e-23	FALSE	TRUE
HDAC1	0.0793408	0.0973174	0.0613643	4.15663e-23	FALSE	TRUE
PRDX6	0.102418	0.12155	0.0832868	4.27633e-23	FALSE	TRUE
EIF2B3	0.0523713	0.0654955	0.0392471	5.46116e-23	FALSE	TRUE
CDC5L	0.0690086	0.0845785	0.0534387	5.84309e-23	FALSE	TRUE
DNAJA2	0.0692059	0.0847368	0.053675	6.38486e-23	FALSE	TRUE
PSMD3	0.0910845	0.108443	0.0737261	8.79002e-23	FALSE	TRUE
UBC	0.159039	0.189569	0.12851	9.91216e-23	FALSE	TRUE
UTP11L	0.0790176	0.0947761	0.063259	1.00687e-22	FALSE	TRUE
C19orf33	-0.140215	-0.114161	-0.16627	1.06367e-22	FALSE	FALSE
SEPT7	0.106219	0.125963	0.0864752	1.08798e-22	FALSE	TRUE
DNTTIP2	0.0656306	0.0805948	0.0506664	1.1429e-22	FALSE	TRUE
MAGOH	0.0946337	0.113592	0.0756758	1.1429e-22	FALSE	TRUE
LAS1L	0.048215	0.0604269	0.0360031	1.24004e-22	FALSE	TRUE
PKM	0.127323	0.151351	0.103295	1.29438e-22	FALSE	TRUE
NDC80	0.0668069	0.0809706	0.0526433	2.36846e-22	FALSE	TRUE
TPM3	0.100826	0.119749	0.0819039	2.60913e-22	FALSE	TRUE
KIF2C	0.100937	0.121107	0.080767	2.97918e-22	FALSE	TRUE
TTK	0.0395657	0.0501434	0.028988	3.43989e-22	FALSE	TRUE
PAK1IP1	0.0871351	0.104835	0.0694353	6.64976e-22	FALSE	TRUE
RPL41	-0.0880065	-0.071349	-0.104664	7.28895e-22	FALSE	FALSE
DAP3	0.0834963	0.100601	0.0663921	8.06239e-22	FALSE	TRUE
DPM1	0.0789243	0.0961804	0.0616682	9.26018e-22	FALSE	TRUE
NOL7	0.0990541	0.117898	0.0802102	1.16381e-21	FALSE	TRUE
DRG1	0.0730407	0.0903682	0.0557132	1.33101e-21	FALSE	TRUE
RBM8A	0.102443	0.122252	0.0826341	1.33101e-21	FALSE	TRUE
BRI3	-0.108474	-0.0877183	-0.129229	1.86721e-21	FALSE	FALSE
JMJD6	0.0611396	0.075438	0.0468412	1.86721e-21	FALSE	TRUE
RPN2	0.0903191	0.109205	0.0714328	1.86721e-21	FALSE	TRUE
TMEM219	-0.0907872	-0.0730712	-0.108503	1.97042e-21	FALSE	FALSE
NOSIP	0.0797006	0.0987902	0.060611	2.43414e-21	FALSE	TRUE
PRMT5	0.0805019	0.0969444	0.0640594	3.05793e-21	FALSE	TRUE
USP14	0.0742069	0.0892893	0.0591246	3.64125e-21	FALSE	TRUE
CCNB2	0.0949537	0.115687	0.0742207	3.70604e-21	FALSE	TRUE
GRPEL1	0.0886842	0.10769	0.0696787	3.82398e-21	FALSE	TRUE
MAPKAP1	0.0852067	0.101547	0.0688666	3.90659e-21	TRUE	FALSE
PSMD8	0.0980257	0.1169	0.0791516	4.0158e-21	FALSE	TRUE
RAB8A	0.0837812	0.100209	0.0673534	4.03911e-21	FALSE	TRUE
MDH1	0.0758119	0.0928716	0.0587522	4.37406e-21	FALSE	TRUE
FBL	0.0918428	0.109546	0.0741396	4.90876e-21	FALSE	TRUE
PUM3	0.074702	0.0908866	0.0585174	5.35854e-21	FALSE	TRUE
SDHA	0.0654306	0.0822849	0.0485764	5.67161e-21	FALSE	TRUE
HNRNPR	0.0930087	0.111415	0.0746019	6.60906e-21	FALSE	TRUE
XRN2	0.0741677	0.0899666	0.0583688	8.22558e-21	FALSE	TRUE
MAD2L1	0.117404	0.140622	0.0941855	8.93463e-21	FALSE	TRUE
UBE2L3	0.0903603	0.108212	0.072509	9.79708e-21	FALSE	TRUE
SNRPB2	0.104074	0.124696	0.0834529	1.07548e-20	FALSE	TRUE
SAMM50	0.0599549	0.0730817	0.0468281	1.20515e-20	FALSE	TRUE
MRPL39	0.0377264	0.047768	0.0276847	1.34571e-20	FALSE	TRUE
BZW1	0.0968093	0.116357	0.0772617	1.40982e-20	FALSE	TRUE
PHB	0.0930735	0.111272	0.0748749	1.48363e-20	FALSE	TRUE
CLTA	0.0954127	0.114942	0.0758829	1.80816e-20	FALSE	TRUE
MRPL47	0.0968009	0.116112	0.0774897	2.35378e-20	FALSE	TRUE
EMC3	0.0530356	0.0698926	0.0361786	2.76806e-20	FALSE	TRUE
SLC25A3	0.117282	0.140387	0.0941779	3.28965e-20	FALSE	TRUE
SNX2	0.0597707	0.0756105	0.0439309	4.00007e-20	FALSE	TRUE
NANS	0.0938353	0.113014	0.0746565	4.14409e-20	FALSE	TRUE
SRP68	0.0677033	0.0827435	0.0526631	4.58166e-20	FALSE	TRUE
HNRNPU	0.0870044	0.104184	0.069825	4.64684e-20	FALSE	TRUE
PSMA2	0.0964266	0.115963	0.0768901	4.7962e-20	FALSE	TRUE
UBA52	0.0934754	0.111973	0.0749774	5.4573e-20	FALSE	TRUE
NUF2	0.0895154	0.110179	0.0688516	6.59856e-20	FALSE	TRUE
SUCLG1	0.0787312	0.0951412	0.0623211	7.15094e-20	FALSE	TRUE
GPN3	0.0736359	0.0900906	0.0571812	7.87913e-20	FALSE	TRUE
NSFL1C	0.0700659	0.0869666	0.0531652	9.58648e-20	FALSE	TRUE
COPS4	0.0580244	0.0731078	0.042941	9.67845e-20	FALSE	TRUE
LRPAP1	0.0806944	0.0984779	0.0629109	9.92822e-20	FALSE	TRUE
SERBP1	0.0971537	0.116658	0.0776499	1.04872e-19	FALSE	TRUE
FTH1	-0.151488	-0.121292	-0.181683	1.05481e-19	FALSE	FALSE
RBM22	0.0497121	0.0621826	0.0372417	1.10229e-19	FALSE	TRUE
PBDC1	0.0685988	0.0863288	0.0508688	1.11468e-19	FALSE	TRUE
UTP6	0.0460229	0.0578618	0.034184	1.32429e-19	FALSE	TRUE
NME1	0.103573	0.125256	0.0818914	1.46284e-19	FALSE	TRUE
UFD1L	0.0824558	0.0995697	0.0653419	1.78174e-19	FALSE	TRUE
APEX1	0.0796151	0.0983849	0.0608453	1.86483e-19	FALSE	TRUE
PGM2	0.0548287	0.0690857	0.0405718	2.07203e-19	FALSE	TRUE
TALDO1	0.0972245	0.116805	0.0776443	2.43041e-19	FALSE	TRUE
TBRG4	0.0639534	0.0800027	0.0479041	2.94903e-19	FALSE	TRUE
NUDCD1	0.0703834	0.0856545	0.0551123	4.27599e-19	FALSE	TRUE
EIF5	0.108808	0.130872	0.0867441	4.62945e-19	FALSE	TRUE
OSER1	0.0903277	0.109172	0.0714835	4.62945e-19	FALSE	TRUE
RPP30	0.073844	0.0895921	0.0580959	4.62945e-19	FALSE	TRUE
SEC13	0.074877	0.0927832	0.0569708	4.73323e-19	FALSE	TRUE
ATP5F1	0.0877466	0.105568	0.0699254	4.92792e-19	FALSE	TRUE
BAG6	0.0844212	0.102205	0.0666372	5.19315e-19	FALSE	TRUE
CTNNBL1	0.0577656	0.0731496	0.0423815	5.3044e-19	FALSE	TRUE
SAP30BP	0.0662013	0.0810992	0.0513035	5.41066e-19	FALSE	TRUE
EWSR1	0.074774	0.0913308	0.0582172	7.19193e-19	FALSE	TRUE
SNRNP70	0.0897299	0.108013	0.0714465	7.19193e-19	FALSE	TRUE
AURKA	0.17078	0.20638	0.135179	8.16162e-19	FALSE	TRUE
GPN1	0.0507866	0.0645451	0.0370282	8.71371e-19	FALSE	TRUE
SLC3A2	0.110102	0.137717	0.0824868	9.87375e-19	FALSE	TRUE
UTP18	0.0699246	0.0861251	0.053724	1.01344e-18	FALSE	TRUE
EIF3D	0.0971755	0.118368	0.0759826	1.04045e-18	FALSE	TRUE
PPIA	0.0783923	0.0945705	0.0622141	1.38652e-18	FALSE	TRUE
SAFB2	0.0653748	0.0799622	0.0507873	1.50392e-18	FALSE	TRUE
PSMD1	0.0662493	0.0818319	0.0506668	1.70879e-18	FALSE	TRUE
DKC1	0.0871256	0.105347	0.0689044	1.72296e-18	FALSE	TRUE
MRPL13	0.0834168	0.100561	0.0662724	2.14536e-18	FALSE	TRUE
MAD2L1BP	0.0433248	0.0547679	0.0318816	2.22575e-18	FALSE	TRUE
TUBA1C	0.131514	0.158665	0.104364	2.39086e-18	FALSE	TRUE
UCHL3	0.0897248	0.108191	0.0712586	2.57248e-18	FALSE	TRUE
ACTR1A	0.0700042	0.0859563	0.0540522	2.70398e-18	FALSE	TRUE
ATP5E	-0.0644205	-0.0510833	-0.0777576	2.94765e-18	FALSE	FALSE
SNRPC	0.0917319	0.11075	0.0727138	2.9621e-18	FALSE	TRUE
DDX5	0.0980439	0.118392	0.077696	2.96435e-18	FALSE	TRUE
TMEM258	-0.0827007	-0.0655206	-0.0998808	3.85816e-18	FALSE	FALSE
EXOSC8	0.0741128	0.0909557	0.0572698	4.04569e-18	FALSE	TRUE
ATP6V1B2	0.0532776	0.0666759	0.0398793	5.21985e-18	FALSE	TRUE
TK1	0.0927092	0.114178	0.0712406	5.22367e-18	FALSE	TRUE
MTHFD1	0.0518166	0.0656624	0.0379707	5.57516e-18	FALSE	TRUE
RPS27	-0.0635124	-0.0502341	-0.0767906	6.69671e-18	FALSE	FALSE
ELAVL1	0.0798279	0.0965063	0.0631495	6.72283e-18	FALSE	TRUE
KIFC1	0.0872835	0.106539	0.0680282	6.7903e-18	FALSE	TRUE
ANAPC16	-0.0896352	-0.0708095	-0.108461	6.8598e-18	FALSE	FALSE
MED19	0.0527376	0.0687373	0.0367378	8.67798e-18	FALSE	TRUE
HJURP	0.0805393	0.100291	0.060788	8.68743e-18	FALSE	TRUE
GGNBP2	0.0689493	0.0860611	0.0518375	9.25264e-18	FALSE	TRUE
EMG1	0.0793274	0.0971548	0.0614999	9.62934e-18	FALSE	TRUE
GSPT1	0.0762738	0.0932947	0.0592528	1.00973e-17	FALSE	TRUE
TOMM7	-0.0760118	-0.0600246	-0.0919989	1.10579e-17	FALSE	FALSE
MAPK1	0.065022	0.0786759	0.0513681	1.12883e-17	TRUE	FALSE
SRP54	0.053518	0.0670403	0.0399957	1.21687e-17	FALSE	TRUE
RRM1	0.0781853	0.0951098	0.0612608	1.2198e-17	FALSE	TRUE
PSMA7	0.0880337	0.106678	0.0693894	1.64806e-17	FALSE	TRUE
HAUS8	0.0529521	0.0666282	0.0392761	1.84648e-17	FALSE	TRUE
PTGES3	0.105307	0.127731	0.0828831	1.96241e-17	FALSE	TRUE
RPL13	-0.0587249	-0.0462696	-0.0711802	2.1636e-17	FALSE	FALSE
CASP3	0.0499716	0.0623401	0.0376031	2.46813e-17	FALSE	TRUE
SRSF11	0.0823034	0.0997672	0.0648395	2.59402e-17	FALSE	TRUE
ALDH9A1	0.0580898	0.0732601	0.0429195	2.59768e-17	FALSE	TRUE
YWHAB	0.082158	0.0996533	0.0646628	2.60656e-17	FALSE	TRUE
NASP	0.0839934	0.102021	0.0659658	2.69792e-17	FALSE	TRUE
ACAT1	0.0738615	0.0902818	0.0574411	2.92515e-17	FALSE	TRUE
FDPS	0.083951	0.102161	0.0657405	3.04722e-17	FALSE	TRUE
LUC7L	0.050517	0.0656896	0.0353444	3.31558e-17	FALSE	TRUE
TAX1BP1	0.0718163	0.0906258	0.0530068	3.36837e-17	FALSE	TRUE
CYCS	0.114553	0.139257	0.0898497	3.5552e-17	FALSE	TRUE
MAPKAPK3	0.0826808	0.100352	0.0650096	3.57408e-17	TRUE	FALSE
COPS6	0.0946321	0.114778	0.0744867	3.90303e-17	FALSE	TRUE
SMTN	0.073674	0.0909204	0.0564275	4.15239e-17	FALSE	TRUE
PES1	0.0525386	0.0671652	0.037912	5.23942e-17	FALSE	TRUE
TUFM	0.0830207	0.101144	0.0648977	5.52471e-17	FALSE	TRUE
IFI27L2	-0.0966897	-0.0758449	-0.117534	5.56811e-17	FALSE	FALSE
NAA15	0.0737508	0.0902385	0.0572631	5.91374e-17	FALSE	TRUE
PSMA5	0.086882	0.105727	0.0680373	6.31487e-17	FALSE	TRUE
ETF1	0.0765626	0.0933517	0.0597734	7.35059e-17	FALSE	TRUE
PSME2	0.0947335	0.116319	0.0731477	7.50234e-17	FALSE	TRUE
DNAJC8	0.0786391	0.0957847	0.0614934	8.05328e-17	FALSE	TRUE
XAB2	0.039586	0.0500041	0.0291679	8.13168e-17	FALSE	TRUE
GHITM	0.0915589	0.111299	0.0718188	9.03479e-17	FALSE	TRUE
IL6	-0.0894599	-0.0697355	-0.109184	9.59568e-17	FALSE	FALSE
DLD	0.0598154	0.0752838	0.044347	1.00672e-16	FALSE	TRUE
MAPK13	0.0630457	0.0780503	0.0480411	1.08197e-16	TRUE	FALSE
PDHB	0.0708639	0.0880619	0.0536659	1.2553e-16	FALSE	TRUE
FKBP4	0.077157	0.0964673	0.0578468	1.27098e-16	FALSE	TRUE
UTP4	0.0719079	0.088317	0.0554989	1.27098e-16	FALSE	TRUE
ACTN1	0.0885687	0.107788	0.0693497	1.2792e-16	FALSE	TRUE
PDCL3	0.0540286	0.0682973	0.0397598	1.28011e-16	FALSE	TRUE
MAEA	0.0574225	0.0722922	0.0425529	1.28415e-16	FALSE	TRUE
PBK	0.0985305	0.120006	0.0770554	1.31697e-16	FALSE	TRUE
HSP90B1	0.112047	0.136957	0.0871375	1.3211e-16	FALSE	TRUE
HCCS	0.0755457	0.0931712	0.0579203	1.34003e-16	FALSE	TRUE
ACOT9	0.0633848	0.0797844	0.0469852	1.43716e-16	FALSE	TRUE
SRSF3	0.10988	0.13381	0.0859509	1.43716e-16	FALSE	TRUE
DRG2	0.0503382	0.0631387	0.0375377	1.62127e-16	FALSE	TRUE
S100A6	-0.140157	-0.109646	-0.170667	1.64653e-16	FALSE	FALSE
IKBIP	0.075336	0.0929406	0.0577314	1.87574e-16	FALSE	TRUE
SNRPA1	0.0837451	0.101965	0.0655254	1.94403e-16	FALSE	TRUE
GMPS	0.0537136	0.0690149	0.0384123	1.97878e-16	FALSE	TRUE
RPL7L1	0.0894547	0.108981	0.0699289	1.99589e-16	FALSE	TRUE
RPF1	0.0603783	0.077085	0.0436716	2.30344e-16	FALSE	TRUE
RPS29	-0.0549733	-0.0429461	-0.0670005	2.361e-16	FALSE	FALSE
EIF3M	0.0864807	0.106381	0.0665803	2.49188e-16	FALSE	TRUE
AHCY	0.0876162	0.106784	0.0684486	2.58102e-16	FALSE	TRUE
ADK	0.0746286	0.0918631	0.0573941	2.80022e-16	FALSE	TRUE
LAMP1	0.0611121	0.0784073	0.0438168	2.97824e-16	FALSE	TRUE
ATP5C1	0.0806947	0.100281	0.0611081	3.20043e-16	FALSE	TRUE
AKAP8L	0.0446862	0.0572585	0.032114	3.25714e-16	FALSE	TRUE
MORF4L2	0.09734	0.118852	0.0758279	3.2616e-16	FALSE	TRUE
PRPF3	0.0349542	0.045238	0.0246704	3.27703e-16	FALSE	TRUE
VDAC2	0.0844863	0.103094	0.0658789	3.89773e-16	FALSE	TRUE
ATP1B3	0.0784043	0.0962797	0.0605289	4.45232e-16	FALSE	TRUE
CDK1	0.13113	0.161227	0.101033	4.71836e-16	FALSE	TRUE
RBBP7	0.0800375	0.0977417	0.0623334	5.16087e-16	FALSE	TRUE
NSDHL	0.0339695	0.0436762	0.0242628	5.26414e-16	FALSE	TRUE
SSBP1	0.0928519	0.114717	0.0709866	5.71003e-16	FALSE	TRUE
MYL12B	0.0892846	0.110148	0.0684209	5.88106e-16	FALSE	TRUE
MDH2	0.0841081	0.102906	0.0653102	5.9414e-16	FALSE	TRUE
TMPO	0.0865186	0.106172	0.0668654	5.96392e-16	FALSE	TRUE
POLR2C	0.0664113	0.0834998	0.0493228	6.25876e-16	FALSE	TRUE
WDR74	0.0607524	0.0773532	0.0441516	7.43405e-16	FALSE	TRUE
PPP5C	0.0655414	0.0804611	0.0506218	8.04347e-16	FALSE	TRUE
SF3B2	0.0770256	0.0941038	0.0599475	8.50055e-16	FALSE	TRUE
HDAC2	0.0736572	0.0917036	0.0556108	9.04687e-16	FALSE	TRUE
AK2	0.0776032	0.0952035	0.0600029	9.16761e-16	FALSE	TRUE
RANBP1	0.109872	0.134478	0.0852657	9.54008e-16	FALSE	TRUE
ANP32E	0.0984651	0.120408	0.0765218	9.54437e-16	FALSE	TRUE
CYB5B	0.0671471	0.082564	0.0517302	9.68902e-16	FALSE	TRUE
PSMG1	0.0770355	0.0943082	0.0597628	1.00306e-15	FALSE	TRUE
PDHA1	0.072248	0.0888462	0.0556498	1.07061e-15	FALSE	TRUE
HNRNPA1L2	0.034465	0.0471786	0.0217514	1.11305e-15	FALSE	TRUE
NDUFAF4	0.0716866	0.0889335	0.0544398	1.16954e-15	FALSE	TRUE
EIF2B2	0.0547417	0.0693399	0.0401434	1.23122e-15	FALSE	TRUE
TXNDC9	0.06979	0.0863415	0.0532385	1.42987e-15	FALSE	TRUE
CSE1L	0.0726443	0.0888874	0.0564012	1.51546e-15	FALSE	TRUE
ATP5A1	0.0857404	0.104973	0.0665078	1.51873e-15	FALSE	TRUE
LMNB1	0.0600879	0.0754864	0.0446895	1.54598e-15	FALSE	TRUE
ARF4	0.0947358	0.116118	0.0733541	1.59659e-15	FALSE	TRUE
RPS12	-0.0614041	-0.0476002	-0.0752079	1.74357e-15	FALSE	FALSE
PPDPF	-0.0873724	-0.0676669	-0.107078	1.87405e-15	FALSE	FALSE
TFG	0.0775947	0.0956905	0.059499	1.93078e-15	FALSE	TRUE
SDCBP	0.0945376	0.117681	0.0713945	2.01209e-15	FALSE	TRUE
BCCIP	0.0690808	0.0856544	0.0525072	2.0137e-15	FALSE	TRUE
PITPNB	0.0527388	0.0671924	0.0382853	2.07704e-15	FALSE	TRUE
NAA50	0.0705992	0.0875615	0.053637	2.25176e-15	FALSE	TRUE
NOL11	0.0544863	0.0693723	0.0396003	2.25459e-15	FALSE	TRUE
PEPD	0.0523966	0.0668043	0.037989	2.49129e-15	FALSE	TRUE
SON	0.0792467	0.0972219	0.0612714	2.63977e-15	FALSE	TRUE
NUP88	0.043288	0.0551266	0.0314495	2.81612e-15	FALSE	TRUE
NIFK	0.074256	0.092969	0.055543	3.06435e-15	FALSE	TRUE
BOP1	0.0761036	0.0947799	0.0574274	3.11656e-15	FALSE	TRUE
SLU7	0.0485933	0.0618401	0.0353464	3.2861e-15	FALSE	TRUE
DHX15	0.0672656	0.0825099	0.0520212	3.41169e-15	FALSE	TRUE
LRRC59	0.0874762	0.108195	0.0667573	3.48711e-15	FALSE	TRUE
TDP2	0.0452182	0.0588163	0.03162	4.07807e-15	FALSE	TRUE
ORC5	0.0315737	0.0402809	0.0228665	4.12274e-15	FALSE	TRUE
VPS45	0.0240268	0.03207	0.0159835	4.53543e-15	FALSE	TRUE
PMF1	0.0603849	0.0765043	0.0442655	5.20892e-15	FALSE	TRUE
PGM3	0.0412641	0.0530982	0.0294301	5.39634e-15	FALSE	TRUE
HYLS1	0.0612883	0.0792136	0.043363	5.65386e-15	FALSE	TRUE
MAPKAPK2	0.0679701	0.0833808	0.0525595	5.69235e-15	TRUE	FALSE
MICA	0.0544879	0.0716368	0.0373389	5.71078e-15	FALSE	TRUE
TUBB2A	0.0695623	0.0875501	0.0515745	5.72339e-15	FALSE	TRUE
ERP44	0.0343925	0.0481569	0.0206282	5.73295e-15	FALSE	TRUE
GMNN	0.0870841	0.106911	0.0672569	5.80059e-15	FALSE	TRUE
ELOVL5	0.0721972	0.0892956	0.0550987	5.85134e-15	FALSE	TRUE
MRTO4	0.0791566	0.0981145	0.0601986	6.13148e-15	FALSE	TRUE
IFI27	-0.132821	-0.10234	-0.163302	6.62871e-15	FALSE	FALSE
LAPTM4A	0.0650133	0.0856238	0.0444029	6.86787e-15	FALSE	TRUE
LAMTOR3	0.0610335	0.0756619	0.0464051	6.87507e-15	TRUE	FALSE
HOXB9	0.0493498	0.061689	0.0370106	7.1154e-15	TRUE	FALSE
PGK1	0.0985766	0.121215	0.0759385	7.13614e-15	FALSE	TRUE
NDUFA9	0.0628999	0.0794422	0.0463575	7.22561e-15	FALSE	TRUE
TECR	0.0806432	0.0993332	0.0619532	7.60195e-15	FALSE	TRUE
AURKB	0.107639	0.132475	0.0828029	9.00415e-15	FALSE	TRUE
PPAN	0.0567759	0.0725538	0.040998	9.2562e-15	FALSE	TRUE
TOMM34	0.0750941	0.0941448	0.0560434	9.98313e-15	FALSE	TRUE
UBE2N	0.0808939	0.0997284	0.0620593	1.06959e-14	FALSE	TRUE
BTG3	0.0762673	0.0954118	0.0571227	1.13647e-14	FALSE	TRUE
GRWD1	0.0631912	0.078594	0.0477884	1.18039e-14	FALSE	TRUE
MARS	0.0403256	0.0541181	0.0265331	1.28294e-14	FALSE	TRUE
EMC2	0.0317855	0.042516	0.0210551	1.38951e-14	FALSE	TRUE
DNAJC7	0.0655904	0.0817161	0.0494647	1.52464e-14	FALSE	TRUE
MCM7	0.0793686	0.0977672	0.0609699	1.62113e-14	FALSE	TRUE
MSRB2	-0.0732232	-0.0556851	-0.0907613	1.71416e-14	FALSE	FALSE
ADH5	0.0448052	0.0604801	0.0291303	1.80493e-14	FALSE	TRUE
BIRC5	0.0936254	0.121967	0.0652841	1.94144e-14	FALSE	TRUE
COPB1	0.0494392	0.0659167	0.0329616	2.09772e-14	FALSE	TRUE
NIP7	0.0578215	0.0731359	0.042507	2.17249e-14	FALSE	TRUE
HADHA	0.0495607	0.0649548	0.0341666	2.19865e-14	FALSE	TRUE
LAP3	0.0521384	0.0668355	0.0374413	2.19865e-14	FALSE	TRUE
TTC1	0.0591634	0.0772146	0.0411122	2.21491e-14	FALSE	TRUE
RIOK1	0.0659757	0.0819404	0.050011	2.41709e-14	FALSE	TRUE
TRMT10C	0.0507519	0.0676499	0.0338539	2.42858e-14	FALSE	TRUE
KARS	0.0686633	0.0852643	0.0520623	2.476e-14	FALSE	TRUE
TPX2	0.118041	0.147003	0.089079	2.63537e-14	FALSE	TRUE
PRPF31	0.0636268	0.0793169	0.0479367	2.74252e-14	FALSE	TRUE
ACTR6	0.040308	0.0513603	0.0292558	2.79773e-14	FALSE	TRUE
NUSAP1	0.105192	0.130267	0.0801166	2.82466e-14	FALSE	TRUE
AKIRIN2	0.053582	0.0697426	0.0374214	3.15664e-14	FALSE	TRUE
HNRNPD	0.0790899	0.097641	0.0605388	3.23189e-14	FALSE	TRUE
MRPL49	0.0627775	0.077959	0.0475959	3.34462e-14	FALSE	TRUE
NT5C3A	0.058738	0.0749245	0.0425514	3.83851e-14	FALSE	TRUE
ACTR3	0.0739939	0.091725	0.0562628	3.92677e-14	FALSE	TRUE
CCDC85B	-0.132991	-0.101452	-0.164529	3.99301e-14	FALSE	FALSE
AIMP2	0.0514484	0.0674009	0.0354959	4.08605e-14	FALSE	TRUE
PARP2	0.0359733	0.04705	0.0248967	4.70106e-14	FALSE	TRUE
RPL6	0.0830817	0.102699	0.0634644	5.01581e-14	FALSE	TRUE
PLAA	0.033642	0.0442624	0.0230215	5.46141e-14	FALSE	TRUE
C14orf166	0.0739811	0.0921345	0.0558277	5.58978e-14	FALSE	TRUE
MAPK14	0.0611596	0.075569	0.0467502	6.35107e-14	TRUE	FALSE
RUVBL1	0.067085	0.0834974	0.0506727	6.76751e-14	FALSE	TRUE
NDUFS2	0.0460239	0.0610938	0.030954	6.78639e-14	FALSE	TRUE
PPP1CA	0.0695498	0.0870832	0.0520164	7.03443e-14	FALSE	TRUE
ADSL	0.0616037	0.0798837	0.0433238	7.06931e-14	FALSE	TRUE
COPB2	0.0373357	0.0497753	0.0248961	7.06931e-14	FALSE	TRUE
SPC25	0.0642574	0.0809029	0.0476119	7.23581e-14	FALSE	TRUE
CCDC124	0.0760112	0.0943645	0.057658	7.52437e-14	FALSE	TRUE
HMGB1	0.106236	0.131537	0.0809343	7.87847e-14	FALSE	TRUE
MALAT1	-0.203737	-0.154308	-0.253165	7.90094e-14	FALSE	FALSE
NARS	0.0514791	0.068656	0.0343022	8.02624e-14	FALSE	TRUE
SLC1A5	0.0863733	0.108002	0.064745	8.3239e-14	FALSE	TRUE
LY6E	-0.121529	-0.0922098	-0.150848	8.43837e-14	FALSE	FALSE
ZNF622	0.0442636	0.0569372	0.0315901	9.66175e-14	FALSE	TRUE
IMMT	0.0567216	0.071972	0.0414712	1.12038e-13	FALSE	TRUE
CPSF3L	0.0490122	0.0638758	0.0341487	1.20861e-13	FALSE	TRUE
IMPDH2	0.0876673	0.110589	0.0647459	1.22993e-13	FALSE	TRUE
ZMPSTE24	0.0484246	0.0643581	0.0324912	1.24909e-13	FALSE	TRUE
CCNH	0.0480522	0.063674	0.0324303	1.26749e-13	FALSE	TRUE
NONO	0.0720237	0.0894865	0.0545608	1.30749e-13	FALSE	TRUE
KRR1	0.0582143	0.0740799	0.0423486	1.36486e-13	FALSE	TRUE
TCEA2	-0.0783576	-0.0584125	-0.0983027	1.44338e-13	FALSE	FALSE
ZWINT	0.0915511	0.115089	0.0680134	1.50567e-13	FALSE	TRUE
MED21	0.0554166	0.073358	0.0374751	1.92189e-13	FALSE	TRUE
NOLC1	0.0709046	0.0880762	0.053733	1.92189e-13	FALSE	TRUE
ECI2	0.0717592	0.0893819	0.0541366	1.95012e-13	FALSE	TRUE
GTF2F1	0.0524093	0.0677094	0.0371091	2.16582e-13	FALSE	TRUE
MFAP1	0.0348462	0.0454487	0.0242437	2.23955e-13	FALSE	TRUE
PDCD10	0.0422753	0.0594531	0.0250975	2.687e-13	FALSE	TRUE
SMS	0.108062	0.134362	0.0817613	2.77543e-13	FALSE	TRUE
LMNA	0.104148	0.129759	0.0785362	2.84914e-13	FALSE	TRUE
SNRPB	0.0863369	0.10731	0.0653643	2.90553e-13	FALSE	TRUE
YARS	0.0609815	0.0795479	0.0424151	3.00189e-13	FALSE	TRUE
MELK	0.0736423	0.0916129	0.0556717	3.25394e-13	FALSE	TRUE
RPA2	0.0677023	0.0859083	0.0494964	3.40996e-13	FALSE	TRUE
SERF2	-0.0628979	-0.0474408	-0.078355	3.64257e-13	FALSE	FALSE
CIAPIN1	0.047383	0.0613676	0.0333983	3.75144e-13	FALSE	TRUE
TMX2	0.0602827	0.0773138	0.0432516	3.77916e-13	FALSE	TRUE
SMC4	0.085651	0.106702	0.0646004	3.82631e-13	FALSE	TRUE
PPA1	0.0811827	0.101057	0.0613082	4.03657e-13	FALSE	TRUE
APMAP	0.0573025	0.0735235	0.0410816	4.07697e-13	FALSE	TRUE
LGMN	0.035883	0.048089	0.023677	4.14507e-13	FALSE	TRUE
TUBA1B	0.166478	0.207361	0.125595	4.196e-13	FALSE	TRUE
ILF3	0.0716163	0.0890879	0.0541446	4.24937e-13	FALSE	TRUE
PPIL4	0.0295118	0.0401652	0.0188584	4.40052e-13	FALSE	TRUE
NGDN	0.0470081	0.060795	0.0332211	4.53402e-13	FALSE	TRUE
PDIA3	0.067951	0.0891289	0.046773	5.46185e-13	FALSE	TRUE
RPL36	-0.0623192	-0.0470063	-0.0776321	6.09823e-13	FALSE	FALSE
ABCF1	0.0727337	0.0905931	0.0548744	6.26982e-13	FALSE	TRUE
COPE	0.0794666	0.0991382	0.059795	6.35241e-13	FALSE	TRUE
SWAP70	0.046042	0.0602951	0.0317888	6.60385e-13	FALSE	TRUE
SERTAD1	0.0482813	0.0668286	0.0297339	7.13173e-13	FALSE	TRUE
MRPS30	0.045608	0.0595606	0.0316553	7.16001e-13	FALSE	TRUE
ALDOA	0.0871803	0.108686	0.0656749	7.52467e-13	FALSE	TRUE
PLS3	0.0626472	0.0795966	0.0456979	7.75889e-13	FALSE	TRUE
SEPHS1	0.0533136	0.0673471	0.0392802	8.01868e-13	FALSE	TRUE
PSME3	0.0658775	0.0826717	0.0490832	8.81675e-13	FALSE	TRUE
TXNL1	0.0573458	0.0737944	0.0408971	9.11267e-13	FALSE	TRUE
RPA1	0.0565519	0.0730846	0.0400193	9.17166e-13	FALSE	TRUE
MRPL22	0.0689258	0.0862708	0.0515808	9.43588e-13	FALSE	TRUE
PLAUR	0.0759257	0.102836	0.049015	9.76987e-13	FALSE	TRUE
TRAP1	0.0489363	0.0645372	0.0333354	9.79039e-13	FALSE	TRUE
PAFAH1B1	0.0525637	0.0683434	0.036784	1.00167e-12	FALSE	TRUE
RTFDC1	0.0638631	0.0812332	0.0464931	1.02152e-12	FALSE	TRUE
NRBP1	0.059929	0.0758565	0.0440014	1.02773e-12	FALSE	TRUE
POP4	0.0553172	0.0719435	0.0386909	1.02773e-12	FALSE	TRUE
SNAPC1	0.0920472	0.11516	0.0689344	1.07779e-12	FALSE	TRUE
BAZ1A	0.0554658	0.073501	0.0374307	1.11215e-12	FALSE	TRUE
KIAA1524	0.0595011	0.0753903	0.043612	1.11215e-12	FALSE	TRUE
GSS	0.0546373	0.0711835	0.0380912	1.11239e-12	FALSE	TRUE
AP2M1	0.0758271	0.0948664	0.0567877	1.14382e-12	FALSE	TRUE
ATP5I	-0.0733038	-0.0549779	-0.0916298	1.27524e-12	FALSE	FALSE
USP39	0.0520532	0.0664474	0.037659	1.30524e-12	FALSE	TRUE
UBE2T	0.0904889	0.113888	0.0670894	1.40039e-12	FALSE	TRUE
RRP9	0.0429183	0.0581171	0.0277196	1.49035e-12	FALSE	TRUE
PNP	0.0493796	0.0640831	0.0346761	1.60572e-12	FALSE	TRUE
PHF19	0.0367694	0.0591705	0.0143684	1.65666e-12	FALSE	TRUE
NDUFAB1	0.0704065	0.0880909	0.0527222	1.67215e-12	FALSE	TRUE
DHX16	0.0441518	0.0577261	0.0305776	1.74689e-12	FALSE	TRUE
SLC43A3	0.0719546	0.0908494	0.0530598	1.93447e-12	FALSE	TRUE
H2AFY	0.0701044	0.0883812	0.0518276	1.95075e-12	FALSE	TRUE
BUB1	0.0472111	0.0619317	0.0324905	2.01193e-12	FALSE	TRUE
PQBP1	0.0691	0.0875202	0.0506798	2.17172e-12	FALSE	TRUE
MPHOSPH10	0.04429	0.0560273	0.0325528	2.24798e-12	FALSE	TRUE
USP5	0.0383763	0.0503974	0.0263552	2.30573e-12	FALSE	TRUE
IK	0.0522995	0.0681545	0.0364446	2.42977e-12	FALSE	TRUE
EIF3A	0.070721	0.0886122	0.0528298	2.63171e-12	FALSE	TRUE
THRAP3	0.0606336	0.0774816	0.0437856	2.69095e-12	FALSE	TRUE
COMMD6	-0.0680147	-0.0508074	-0.085222	2.74886e-12	FALSE	FALSE
CTPS1	0.0589541	0.0748555	0.0430527	2.85381e-12	FALSE	TRUE
CAV2	-0.0852319	-0.0636875	-0.106776	3.00399e-12	FALSE	FALSE
RNH1	0.0685816	0.0859097	0.0512535	3.01457e-12	FALSE	TRUE
TIMM17A	0.0692248	0.0869739	0.0514757	3.12905e-12	FALSE	TRUE
MRPL2	0.0709832	0.0889521	0.0530143	3.66297e-12	FALSE	TRUE
SAAL1	0.0345303	0.0454244	0.0236363	3.67312e-12	FALSE	TRUE
NXF1	0.0395172	0.0516236	0.0274108	3.97588e-12	FALSE	TRUE
HSD17B10	0.0651294	0.0823736	0.0478853	4.21041e-12	FALSE	TRUE
PRPF19	0.0563654	0.0719101	0.0408208	4.30245e-12	FALSE	TRUE
MRPL3	0.0590366	0.0770656	0.0410076	4.51014e-12	FALSE	TRUE
YWHAQ	0.0724677	0.0910005	0.0539348	4.51014e-12	FALSE	TRUE
UQCRC2	0.0474598	0.0618136	0.0331059	4.58942e-12	FALSE	TRUE
SMARCC1	0.0439158	0.0592343	0.0285974	4.66954e-12	FALSE	TRUE
CWC25	0.0379543	0.0511206	0.024788	5.18239e-12	FALSE	TRUE
TNNT1	-0.0875083	-0.0650835	-0.109933	5.26299e-12	FALSE	FALSE
CCDC86	0.0666147	0.0839929	0.0492365	5.30625e-12	FALSE	TRUE
UQCRQ	-0.062524	-0.0465713	-0.0784766	5.398e-12	FALSE	FALSE
CALR	0.0940264	0.118991	0.0690622	5.55982e-12	FALSE	TRUE
AAMP	0.057557	0.0741616	0.0409524	5.8804e-12	FALSE	TRUE
C19orf52	0.0502969	0.0643304	0.0362634	5.89061e-12	FALSE	TRUE
IDH3G	0.0449072	0.0612012	0.0286132	6.22863e-12	FALSE	TRUE
KHDRBS1	0.0621897	0.0793964	0.0449831	6.33607e-12	FALSE	TRUE
HAT1	0.0630511	0.0798059	0.0462964	6.45263e-12	FALSE	TRUE
TOMM40	0.077725	0.0985692	0.0568808	6.77139e-12	FALSE	TRUE
PPIH	0.0599175	0.0761102	0.0437247	6.92773e-12	FALSE	TRUE
UBE2C	0.158692	0.201689	0.115695	7.00775e-12	FALSE	TRUE
TRIM27	0.0451252	0.0613515	0.0288989	7.68026e-12	FALSE	TRUE
FEN1	0.0788281	0.0991753	0.0584809	7.83679e-12	FALSE	TRUE
LBR	0.0665107	0.0846146	0.0484069	8.16491e-12	FALSE	TRUE
CPSF3	0.0330798	0.0430738	0.0230857	8.19873e-12	FALSE	TRUE
POLE3	0.0633498	0.0816151	0.0450845	8.73186e-12	FALSE	TRUE
DYNC1LI1	0.0530355	0.0684134	0.0376577	8.73372e-12	FALSE	TRUE
SNRPD3	0.066469	0.0840377	0.0489004	8.74287e-12	FALSE	TRUE
PDIA6	0.0717311	0.0915037	0.0519586	9.03955e-12	FALSE	TRUE
CSTF2	0.0329588	0.0426809	0.0232366	9.44085e-12	FALSE	TRUE
FASTKD2	0.024322	0.0322954	0.0163487	1.02397e-11	FALSE	TRUE
BCAS2	0.0471745	0.0639032	0.0304457	1.07204e-11	FALSE	TRUE
TYMS	0.0710635	0.0931122	0.0490148	1.08462e-11	FALSE	TRUE
CDCA3	0.100035	0.126285	0.073784	1.10127e-11	FALSE	TRUE
FXR1	0.0538135	0.071016	0.036611	1.14327e-11	FALSE	TRUE
HSD17B12	0.0444192	0.0607876	0.0280508	1.14327e-11	FALSE	TRUE
LTV1	0.0330885	0.0451975	0.0209796	1.14327e-11	FALSE	TRUE
NEAT1	-0.155207	-0.112374	-0.19804	1.14468e-11	FALSE	FALSE
C1QBP	0.0763705	0.0965848	0.0561561	1.22763e-11	FALSE	TRUE
NAA20	0.0668884	0.0842171	0.0495596	1.23762e-11	FALSE	TRUE
GPX1	-0.0677182	-0.0499585	-0.0854779	1.26892e-11	FALSE	FALSE
CCDC47	0.0467045	0.0618123	0.0315968	1.39782e-11	FALSE	TRUE
CSDE1	0.0689816	0.0874654	0.0504978	1.47864e-11	FALSE	TRUE
OS9	0.0318373	0.0446931	0.0189815	1.51055e-11	FALSE	TRUE
VARS	0.0536339	0.0693363	0.0379315	1.55663e-11	FALSE	TRUE
SNRPA	0.0604246	0.077659	0.0431901	1.57702e-11	FALSE	TRUE
HBS1L	0.0306305	0.0425043	0.0187567	1.57971e-11	FALSE	TRUE
YIPF5	0.0399215	0.0546268	0.0252162	1.59373e-11	FALSE	TRUE
WDR77	0.0593807	0.0759799	0.0427815	1.68456e-11	FALSE	TRUE
HNRNPA3	0.0694922	0.0877346	0.0512497	1.68505e-11	FALSE	TRUE
CDCA5	0.0816419	0.103316	0.0599682	1.82487e-11	FALSE	TRUE
ANXA5	0.0813162	0.10417	0.058463	1.93493e-11	FALSE	TRUE
BORA	0.0261416	0.0361727	0.0161105	2.07593e-11	FALSE	TRUE
PNO1	0.0600821	0.0761163	0.044048	2.23276e-11	FALSE	TRUE
TBCC	0.0591271	0.0766505	0.0416038	2.25251e-11	FALSE	TRUE
SLC25A37	-0.0721942	-0.0495135	-0.094875	2.28579e-11	FALSE	FALSE
TRMT6	0.0559207	0.0713846	0.0404568	2.30197e-11	FALSE	TRUE
DNAJB11	0.0536315	0.0735115	0.0337515	2.70353e-11	FALSE	TRUE
DEK	0.100493	0.127291	0.0736942	2.72201e-11	FALSE	TRUE
EIF1	0.0903472	0.114126	0.0665686	2.72377e-11	FALSE	TRUE
BCL2L1	-0.0773189	-0.0569346	-0.0977031	2.73769e-11	FALSE	FALSE
ABI1	0.0402064	0.0538294	0.0265834	2.75057e-11	FALSE	TRUE
RAB18	0.058407	0.0758766	0.0409374	2.84393e-11	FALSE	TRUE
CHMP5	0.0619732	0.0814133	0.042533	2.89309e-11	FALSE	TRUE
CAPZB	0.0700081	0.089026	0.0509902	2.92531e-11	FALSE	TRUE
MIR4435-2HG	-0.0965786	-0.0709732	-0.122184	2.94962e-11	FALSE	FALSE
TFB2M	0.0334151	0.0441152	0.0227149	3.06829e-11	FALSE	TRUE
KIF5B	0.0847532	0.107128	0.0623787	3.32844e-11	FALSE	TRUE
RACGAP1	0.0795169	0.100712	0.0583216	3.34496e-11	FALSE	TRUE
DEPDC1	0.0897693	0.113973	0.0655657	3.39109e-11	FALSE	TRUE
SOAT1	0.0557515	0.0717053	0.0397976	3.49606e-11	FALSE	TRUE
PRPS1	0.0594761	0.0753989	0.0435533	3.60577e-11	FALSE	TRUE
MAGOHB	0.0552821	0.0727391	0.0378252	3.65514e-11	FALSE	TRUE
POLR2G	0.0631822	0.0811682	0.0451963	3.74052e-11	FALSE	TRUE
CENPQ	0.0505581	0.0654442	0.035672	4.09274e-11	FALSE	TRUE
C12orf29	0.0587763	0.0744166	0.043136	4.31274e-11	FALSE	TRUE
RPL29	-0.0515543	-0.0378652	-0.0652434	4.52984e-11	FALSE	FALSE
G3BP1	0.0614061	0.0777859	0.0450263	4.61535e-11	FALSE	TRUE
TPI1	0.0895252	0.114044	0.0650061	4.79417e-11	FALSE	TRUE
PSPC1	0.035353	0.0485539	0.022152	5.0854e-11	FALSE	TRUE
MT-CO2	-0.173199	-0.126797	-0.2196	5.1408e-11	FALSE	FALSE
APOBEC3B	0.0126867	0.0171895	0.00818382	5.28313e-11	FALSE	TRUE
CFAP20	0.049061	0.0645807	0.0335413	5.44536e-11	FALSE	TRUE
ANXA6	0.054416	0.0718352	0.0369968	5.47841e-11	FALSE	TRUE
SAP18	0.0666851	0.0846358	0.0487343	5.57279e-11	FALSE	TRUE
PFDN4	0.0748415	0.0946664	0.0550166	5.79132e-11	FALSE	TRUE
GAR1	0.0650413	0.0822222	0.0478603	5.8534e-11	FALSE	TRUE
BTBD10	0.0485411	0.0645624	0.0325199	5.88963e-11	FALSE	TRUE
CDCA8	0.0925796	0.117753	0.0674059	5.91775e-11	FALSE	TRUE
TFAM	0.0609618	0.0774543	0.0444692	5.9575e-11	FALSE	TRUE
SYNCRIP	0.0563076	0.0717765	0.0408386	6.10043e-11	FALSE	TRUE
EEF1E1	0.0725121	0.0918836	0.0531406	6.76658e-11	FALSE	TRUE
HMGB2	0.144994	0.186856	0.103131	7.14175e-11	FALSE	TRUE
DHPS	0.0522178	0.0691501	0.0352856	7.14604e-11	FALSE	TRUE
UTP14A	0.0290568	0.0402062	0.0179074	7.3479e-11	FALSE	TRUE
HSPH1	0.0583405	0.0751004	0.0415805	8.05187e-11	FALSE	TRUE
ATP6V1D	0.067847	0.0864022	0.0492919	8.07702e-11	FALSE	TRUE
TIMM44	0.0710345	0.0901471	0.0519219	8.10754e-11	FALSE	TRUE
MCM3	0.0684495	0.0868313	0.0500677	8.38779e-11	FALSE	TRUE
KATNA1	0.0328017	0.0429801	0.0226233	8.54636e-11	FALSE	TRUE
OST4	-0.0684462	-0.0500083	-0.0868842	8.57926e-11	FALSE	FALSE
CDC45	0.0347896	0.0460109	0.0235683	8.86984e-11	FALSE	TRUE
ARL1	0.0530177	0.0702956	0.0357398	9.15187e-11	FALSE	TRUE
TVP23B	0.0240959	0.0356276	0.0125641	9.44512e-11	FALSE	TRUE
SRGN	0.100611	0.130284	0.0709381	9.53952e-11	FALSE	TRUE
RPP40	0.0371395	0.0492384	0.0250407	9.62559e-11	FALSE	TRUE
CDK9	0.0327527	0.0447193	0.0207861	1.00996e-10	FALSE	TRUE
SAFB	0.0417527	0.0557225	0.0277829	1.09856e-10	FALSE	TRUE
HNRNPAB	0.0535143	0.0744624	0.0325661	1.10282e-10	FALSE	TRUE
EIF4H	0.0660643	0.0840211	0.0481075	1.16224e-10	FALSE	TRUE
CDC6	0.0607416	0.0774677	0.0440154	1.20269e-10	FALSE	TRUE
SFPQ	0.0712203	0.0906189	0.0518217	1.21225e-10	FALSE	TRUE
CCNA2	0.10353	0.13347	0.0735903	1.23229e-10	FALSE	TRUE
ECHDC1	0.049588	0.0643452	0.0348308	1.23258e-10	FALSE	TRUE
STUB1	-0.0639956	-0.0463537	-0.0816375	1.23258e-10	FALSE	FALSE
E2F3	0.0467986	0.0610105	0.0325867	1.24854e-10	FALSE	TRUE
FARSB	0.0572776	0.0728384	0.0417168	1.24854e-10	FALSE	TRUE
USP11	0.0307806	0.044179	0.0173823	1.25157e-10	FALSE	TRUE
PRDX2	0.0768883	0.09789	0.0558865	1.26213e-10	FALSE	TRUE
FTSJ3	0.0466725	0.0601009	0.0332442	1.31679e-10	FALSE	TRUE
GSTM3	0.0566174	0.0745707	0.0386641	1.33347e-10	FALSE	TRUE
KNSTRN	0.0770818	0.0982102	0.0559533	1.37469e-10	FALSE	TRUE
BLZF1	0.0282116	0.0383151	0.0181081	1.37724e-10	FALSE	TRUE
ATP6V0E1	-0.0675626	-0.0492131	-0.0859122	1.38948e-10	FALSE	FALSE
MTCH1	0.0721565	0.0918761	0.052437	1.48962e-10	FALSE	TRUE
RASSF1	0.0634353	0.081406	0.0454647	1.50952e-10	FALSE	TRUE
LYAR	0.0731268	0.093122	0.0531316	1.52384e-10	FALSE	TRUE
KIF22	0.0517755	0.0681903	0.0353606	1.57732e-10	FALSE	TRUE
GMDS	0.0421737	0.0561712	0.0281763	1.62007e-10	FALSE	TRUE
RSU1	0.0451366	0.061363	0.0289102	1.66188e-10	FALSE	TRUE
MRPL32	0.0583413	0.0757162	0.0409664	1.69132e-10	FALSE	TRUE
SMC2	0.0593968	0.075516	0.0432776	1.69132e-10	FALSE	TRUE
YRDC	0.0496284	0.0672444	0.0320124	1.70462e-10	FALSE	TRUE
KCTD9	0.0314195	0.0461601	0.0166789	1.76863e-10	FALSE	TRUE
RPLP2	-0.047822	-0.0347498	-0.0608943	1.89911e-10	FALSE	FALSE
PFDN6	0.0602727	0.0778727	0.0426727	1.9021e-10	FALSE	TRUE
SRPRB	0.0397552	0.0538707	0.0256398	1.95095e-10	FALSE	TRUE
PPIE	0.0452132	0.0625815	0.027845	1.97351e-10	FALSE	TRUE
AHNAK	-0.0714239	-0.0514321	-0.0914157	1.98336e-10	FALSE	FALSE
CCNB1IP1	0.0543446	0.0719266	0.0367626	2.07769e-10	FALSE	TRUE
DPP3	0.030467	0.041468	0.0194661	2.10962e-10	FALSE	TRUE
MRPL44	0.0211328	0.032091	0.0101747	2.21341e-10	FALSE	TRUE
AKAP8	0.0344963	0.0454317	0.0235608	2.21512e-10	FALSE	TRUE
NAP1L4	0.0492969	0.0644474	0.0341464	2.21512e-10	FALSE	TRUE
PPP1R2	0.0493375	0.0661318	0.0325433	2.21825e-10	FALSE	TRUE
KIF4A	0.0496213	0.0649554	0.0342873	2.26528e-10	FALSE	TRUE
QSOX1	0.0662891	0.0859865	0.0465916	2.41204e-10	FALSE	TRUE
PPP1R14B	-0.079747	-0.0577594	-0.101735	2.52954e-10	FALSE	FALSE
METTL13	0.0291904	0.0401935	0.0181874	2.61882e-10	FALSE	TRUE
MRPS22	0.0406812	0.0544484	0.026914	2.62493e-10	FALSE	TRUE
TRMT61A	0.0539263	0.0689251	0.0389274	2.71874e-10	FALSE	TRUE
RALA	0.0531529	0.0705873	0.0357184	2.72818e-10	FALSE	TRUE
HSPA4	0.0587662	0.0751457	0.0423866	2.81949e-10	FALSE	TRUE
EXOSC9	0.047809	0.0622575	0.0333605	2.81975e-10	FALSE	TRUE
CKB	0.0681978	0.0875919	0.0488038	2.8878e-10	FALSE	TRUE
B2M	-0.0877261	-0.0632141	-0.112238	2.88897e-10	FALSE	FALSE
DDX54	0.0514231	0.0678778	0.0349684	2.97924e-10	FALSE	TRUE
STK17A	0.0744603	0.0959502	0.0529705	2.98175e-10	FALSE	TRUE
KIF1BP	0.0295394	0.0413991	0.0176798	3.10674e-10	FALSE	TRUE
RNF114	0.0564291	0.0737482	0.0391099	3.21912e-10	FALSE	TRUE
CDC23	0.0430609	0.0558635	0.0302582	3.22814e-10	FALSE	TRUE
SSB	0.0585361	0.0765459	0.0405262	3.22814e-10	FALSE	TRUE
XRCC4	0.0373557	0.0492191	0.0254923	3.26601e-10	FALSE	TRUE
NME7	0.0390719	0.0561612	0.0219826	3.27194e-10	FALSE	TRUE
ARPC3	0.0618355	0.0801074	0.0435637	3.34886e-10	FALSE	TRUE
CEP57	0.0575231	0.074549	0.0404971	3.36287e-10	FALSE	TRUE
DDX50	0.0573837	0.0734811	0.0412863	3.57784e-10	FALSE	TRUE
TIMM50	0.0575457	0.0737532	0.0413381	3.62365e-10	FALSE	TRUE
DDX21	0.0781147	0.100037	0.0561918	3.82273e-10	FALSE	TRUE
CDK11B	0.0451499	0.0598217	0.030478	4.00046e-10	FALSE	TRUE
ODC1	0.0869028	0.115418	0.0583879	4.13954e-10	FALSE	TRUE
DERL1	0.0481619	0.0634443	0.0328795	4.16001e-10	FALSE	TRUE
RAD23B	0.0593254	0.0758503	0.0428006	4.19598e-10	FALSE	TRUE
AIMP1	0.0523585	0.0723299	0.0323871	4.24223e-10	FALSE	TRUE
C21orf59	0.0448841	0.0599634	0.0298049	4.38528e-10	FALSE	TRUE
PPIF	0.0656644	0.0844598	0.0468689	4.85528e-10	FALSE	TRUE
MICU2	0.0361818	0.0504626	0.021901	4.91759e-10	FALSE	TRUE
MRPL15	0.0445708	0.0614855	0.027656	5.13499e-10	FALSE	TRUE
SPAG5	0.0402571	0.0540893	0.026425	5.30179e-10	FALSE	TRUE
BAG3	0.0415163	0.0579187	0.0251138	5.46437e-10	FALSE	TRUE
MAPK9	0.0480281	0.0621245	0.0339317	5.57889e-10	TRUE	FALSE
MKI67	0.0956846	0.123963	0.0674063	5.59549e-10	FALSE	TRUE
MED10	0.0622426	0.0804155	0.0440697	5.61172e-10	FALSE	TRUE
ASF1B	0.0724573	0.0931229	0.0517917	5.97064e-10	FALSE	TRUE
DNTTIP1	0.0527426	0.0706691	0.0348162	6.10449e-10	FALSE	TRUE
KIF23	0.0642113	0.0826163	0.0458063	6.34808e-10	FALSE	TRUE
TROVE2	0.0435895	0.0592829	0.027896	6.60547e-10	FALSE	TRUE
NUCB2	0.0538467	0.0726495	0.035044	6.65257e-10	FALSE	TRUE
TFIP11	0.0190574	0.0262553	0.0118595	6.84549e-10	FALSE	TRUE
RSRC2	0.0604058	0.0786875	0.0421242	7.00508e-10	FALSE	TRUE
ANXA3	0.06535	0.0845606	0.0461393	7.42448e-10	FALSE	TRUE
PDCL	0.0271419	0.0382263	0.0160575	7.5467e-10	FALSE	TRUE
ZWILCH	0.0448915	0.0583858	0.0313971	7.7534e-10	FALSE	TRUE
METTL2A	0.0409243	0.0540487	0.0277999	7.95088e-10	FALSE	TRUE
PEF1	0.0546106	0.0708724	0.0383487	7.95088e-10	FALSE	TRUE
MRPS2	0.0651029	0.0832998	0.0469059	8.13592e-10	FALSE	TRUE
PTTG1	0.122519	0.158252	0.086786	8.59618e-10	FALSE	TRUE
DDX56	0.0453124	0.0605845	0.0300403	9.0052e-10	FALSE	TRUE
KRT8	0.0732417	0.0958954	0.050588	9.19675e-10	FALSE	TRUE
NIF3L1	0.0182955	0.027362	0.00922904	9.20808e-10	FALSE	TRUE
SSR3	0.0714228	0.0920474	0.0507982	9.84581e-10	FALSE	TRUE
RAB14	0.0386966	0.0549725	0.0224206	9.99563e-10	FALSE	TRUE
ARL6IP1	0.111293	0.144555	0.078031	1.00126e-09	FALSE	TRUE
COPS2	0.0361414	0.0501235	0.0221594	1.00126e-09	FALSE	TRUE
MRPS23	0.0616697	0.0790884	0.0442511	1.01344e-09	FALSE	TRUE
EIF3K	0.0646664	0.083224	0.0461088	1.02019e-09	FALSE	TRUE
ARL4C	-0.0595695	-0.0410902	-0.0780487	1.02954e-09	FALSE	FALSE
MRPS9	0.031309	0.0415626	0.0210553	1.02954e-09	FALSE	TRUE
FAM32A	0.0622568	0.0799056	0.0446079	1.0296e-09	FALSE	TRUE
UPF3B	0.0495298	0.0665313	0.0325284	1.03127e-09	FALSE	TRUE
EIF2A	0.0404054	0.057197	0.0236138	1.05352e-09	FALSE	TRUE
GART	0.0489303	0.0640832	0.0337775	1.08823e-09	FALSE	TRUE
ACTG1	0.0920576	0.118217	0.0658978	1.10571e-09	FALSE	TRUE
GNL3	0.067059	0.0868819	0.047236	1.11711e-09	FALSE	TRUE
ATL2	0.0285318	0.0385555	0.0185082	1.14749e-09	FALSE	TRUE
HSF2	0.0237586	0.0317942	0.015723	1.17025e-09	FALSE	TRUE
FIP1L1	0.038918	0.0531856	0.0246503	1.17823e-09	FALSE	TRUE
RPS10	0.0612183	0.0786262	0.0438103	1.18267e-09	FALSE	TRUE
NDUFA12	0.0603852	0.078292	0.0424784	1.19711e-09	FALSE	TRUE
PNPT1	0.0375603	0.0502602	0.0248605	1.21366e-09	FALSE	TRUE
EIF4A2	0.0769327	0.0993808	0.0544846	1.23024e-09	FALSE	TRUE
CD164	0.0476942	0.0649258	0.0304626	1.23858e-09	FALSE	TRUE
ABCC3	-0.0351311	-0.025544	-0.0447182	1.26624e-09	FALSE	FALSE
NEK2	0.0577824	0.0771244	0.0384404	1.28345e-09	FALSE	TRUE
MRPS10	0.0633522	0.0817485	0.0449559	1.31388e-09	FALSE	TRUE
MUT	0.0223273	0.0317709	0.0128836	1.33764e-09	FALSE	TRUE
MTX1	0.0285954	0.044039	0.0131519	1.37412e-09	FALSE	TRUE
HACD3	0.0487591	0.0642249	0.0332934	1.4448e-09	FALSE	TRUE
HK1	0.0484067	0.063664	0.0331494	1.4579e-09	FALSE	TRUE
WRAP53	0.0274104	0.0375528	0.0172681	1.45824e-09	FALSE	TRUE
GOLPH3L	0.0203401	0.0285433	0.012137	1.50311e-09	FALSE	TRUE
PDRG1	0.0546167	0.0722644	0.036969	1.57036e-09	FALSE	TRUE
ALG6	0.0197665	0.0273967	0.0121362	1.59367e-09	FALSE	TRUE
THOC1	0.0267921	0.0368111	0.0167731	1.65885e-09	FALSE	TRUE
SRRT	0.0498811	0.0647337	0.0350285	1.67604e-09	FALSE	TRUE
RRP7A	0.0615006	0.0792292	0.0437719	1.68268e-09	FALSE	TRUE
WARS	0.0525859	0.0697616	0.0354101	1.68397e-09	FALSE	TRUE
CST3	-0.112158	-0.0797754	-0.144541	1.68562e-09	FALSE	FALSE
SEPT2	0.0522466	0.0681084	0.0363848	1.74559e-09	FALSE	TRUE
PFDN2	0.0723741	0.0931685	0.0515796	1.82044e-09	FALSE	TRUE
UROD	0.0562022	0.0727626	0.0396419	1.89385e-09	FALSE	TRUE
TRAPPC4	0.0567734	0.0755762	0.0379705	1.92305e-09	FALSE	TRUE
EZH2	0.065902	0.0848671	0.0469369	1.93842e-09	FALSE	TRUE
CENPU	0.0624355	0.0826246	0.0422465	2.07467e-09	FALSE	TRUE
GADD45GIP1	0.0694909	0.0898533	0.0491285	2.14848e-09	FALSE	TRUE
SLC25A38	0.032619	0.0475151	0.0177229	2.26449e-09	FALSE	TRUE
LENG1	0.036751	0.0501748	0.0233273	2.36545e-09	FALSE	TRUE
HSPA5	0.0869446	0.120211	0.0536779	2.36823e-09	FALSE	TRUE
MT1E	-0.113379	-0.0799419	-0.146816	2.38258e-09	FALSE	FALSE
ISY1	0.0214754	0.0339012	0.00904952	2.4422e-09	FALSE	TRUE
PRC1	0.0729406	0.0942365	0.0516446	2.443e-09	FALSE	TRUE
PPIB	0.0642059	0.0879166	0.0404953	2.50775e-09	FALSE	TRUE
LRR1	0.0600044	0.0772453	0.0427635	2.54687e-09	FALSE	TRUE
PELO	0.0331986	0.0492639	0.0171332	2.68603e-09	FALSE	TRUE
LRRC47	0.0458124	0.059815	0.0318098	2.76855e-09	FALSE	TRUE
DDRGK1	0.0529115	0.0696976	0.0361255	2.83573e-09	FALSE	TRUE
PPP2R5E	0.0491982	0.0647525	0.033644	2.8569e-09	FALSE	TRUE
ATIC	0.0437841	0.0583891	0.029179	2.92998e-09	FALSE	TRUE
GLOD4	0.0466922	0.0627121	0.0306722	3.13425e-09	FALSE	TRUE
ZC3H14	0.0420096	0.0565451	0.0274741	3.13677e-09	FALSE	TRUE
NELFE	0.0500678	0.0681577	0.031978	3.21527e-09	FALSE	TRUE
HNRNPDL	0.0643306	0.0845973	0.0440638	3.21559e-09	FALSE	TRUE
PGAM1	0.0720417	0.0930997	0.0509837	3.24657e-09	FALSE	TRUE
GARS	0.0673821	0.0898506	0.0449136	3.31274e-09	FALSE	TRUE
SGCE	0.0325938	0.0440883	0.0210992	3.38491e-09	FALSE	TRUE
ABCA1	-0.0410456	-0.0296949	-0.0523962	3.42275e-09	FALSE	FALSE
NUBP1	0.042454	0.0559446	0.0289634	3.43613e-09	FALSE	TRUE
SURF4	0.0601092	0.0784259	0.0417925	3.43613e-09	FALSE	TRUE
EIF1B	0.0630755	0.0822127	0.0439382	3.49522e-09	FALSE	TRUE
NCEH1	0.0544729	0.0721364	0.0368093	3.51525e-09	FALSE	TRUE
HMOX2	0.0478308	0.0641328	0.0315288	3.51817e-09	FALSE	TRUE
SNRPD2	0.0575973	0.0745833	0.0406112	3.58138e-09	FALSE	TRUE
CLP1	0.0153265	0.022288	0.008365	3.59503e-09	FALSE	TRUE
GRSF1	0.0531895	0.069781	0.036598	3.68462e-09	FALSE	TRUE
GYG1	0.0230467	0.0345191	0.0115742	3.70837e-09	FALSE	TRUE
WBSCR22	0.044218	0.0620409	0.0263951	3.85029e-09	FALSE	TRUE
ANXA7	0.0517622	0.0700774	0.0334471	3.93036e-09	FALSE	TRUE
MRPL23	-0.0576377	-0.0399228	-0.0753525	3.93036e-09	FALSE	FALSE
TEFM	0.0244629	0.0347332	0.0141927	3.9305e-09	FALSE	TRUE
CCNI	-0.0643911	-0.0455386	-0.0832436	4.00681e-09	FALSE	FALSE
NOC3L	0.0346329	0.046945	0.0223209	4.1582e-09	FALSE	TRUE
ARF1	0.0598947	0.0778798	0.0419095	4.2308e-09	FALSE	TRUE
MAPK3	0.0363834	0.0475203	0.0252466	4.69231e-09	TRUE	FALSE
ETFA	0.0467929	0.0640025	0.0295833	4.80409e-09	FALSE	TRUE
CEP55	0.0703803	0.0951664	0.0455942	4.96566e-09	FALSE	TRUE
GUK1	-0.0599978	-0.042338	-0.0776576	5.08303e-09	FALSE	FALSE
CORO1C	0.0589394	0.0762809	0.041598	5.2211e-09	FALSE	TRUE
NAPA	0.0523552	0.0683296	0.0363809	5.43944e-09	FALSE	TRUE
IDH3B	0.0471854	0.0633028	0.0310679	5.7214e-09	FALSE	TRUE
MRPL10	0.050076	0.0656451	0.034507	5.80952e-09	FALSE	TRUE
HBP1	0.0280635	0.0384265	0.0177005	5.82505e-09	FALSE	TRUE
SFN	0.0631941	0.0837835	0.0426047	5.90728e-09	FALSE	TRUE
SDHB	0.0598346	0.0780115	0.0416578	6.17531e-09	FALSE	TRUE
RPS7	0.0678044	0.0879013	0.0477075	6.46311e-09	FALSE	TRUE
BCAT2	0.0375425	0.0520738	0.0230111	6.64369e-09	FALSE	TRUE
ANAPC4	0.0194056	0.027272	0.0115393	6.71188e-09	FALSE	TRUE
RPL28	-0.0425047	-0.0299129	-0.0550965	6.7945e-09	FALSE	FALSE
MRPS35	0.0437003	0.0620068	0.0253938	6.92064e-09	FALSE	TRUE
RPLP0	-0.0469063	-0.0330033	-0.0608093	6.93325e-09	FALSE	FALSE
TOP2A	0.0949133	0.133008	0.0568185	7.27994e-09	FALSE	TRUE
RPL5	0.0736742	0.0955327	0.0518158	7.28604e-09	FALSE	TRUE
EXOSC10	0.0303022	0.0424181	0.0181863	7.54553e-09	FALSE	TRUE
ANAPC11	-0.0565623	-0.0389208	-0.0742039	7.5501e-09	FALSE	FALSE
TJAP1	0.0311454	0.0436236	0.0186671	7.87858e-09	FALSE	TRUE
LAMTOR2	-0.0593507	-0.0413409	-0.0773605	7.88554e-09	FALSE	FALSE
CTSC	0.082588	0.107738	0.0574381	8.06596e-09	FALSE	TRUE
PTRH2	0.033391	0.047989	0.018793	8.09546e-09	FALSE	TRUE
EVI2A	0.0329247	0.0461028	0.0197466	8.21942e-09	FALSE	TRUE
U2AF2	0.0495372	0.0645103	0.0345641	8.21942e-09	FALSE	TRUE
CRK	0.0487854	0.0650489	0.0325218	8.35405e-09	FALSE	TRUE
SNHG25	-0.0915169	-0.0642695	-0.118764	8.41252e-09	FALSE	FALSE
UBE2A	0.0617173	0.0804717	0.0429629	8.41252e-09	FALSE	TRUE
ATF5	0.0475894	0.061839	0.0333398	8.61289e-09	TRUE	FALSE
GTF2H1	0.0508192	0.0661332	0.0355051	8.65619e-09	FALSE	TRUE
SMU1	0.0316415	0.0446241	0.0186588	9.06617e-09	FALSE	TRUE
DTNBP1	0.043112	0.0575698	0.0286542	9.07556e-09	FALSE	TRUE
SRSF7	0.0646091	0.0839664	0.0452518	9.36738e-09	FALSE	TRUE
WDR48	0.0181012	0.0272721	0.00893039	9.84535e-09	FALSE	TRUE
AIFM1	0.0304225	0.0410795	0.0197655	9.86176e-09	FALSE	TRUE
AARS	0.0226135	0.033889	0.011338	9.91524e-09	FALSE	TRUE
DCTN2	0.0423595	0.0596151	0.0251039	1.00726e-08	FALSE	TRUE
NUP85	0.0415525	0.0554456	0.0276593	1.01062e-08	FALSE	TRUE
MRPL28	0.0449462	0.0624277	0.0274648	1.02534e-08	FALSE	TRUE
QTRT1	0.0382572	0.0522665	0.0242479	1.02784e-08	FALSE	TRUE
PPP1R7	0.0286205	0.0425726	0.0146684	1.02806e-08	FALSE	TRUE
ESD	0.0431071	0.0600696	0.0261445	1.07038e-08	FALSE	TRUE
KRT18	0.0854856	0.112912	0.0580596	1.15766e-08	FALSE	TRUE
AC090498.1	-0.0644155	-0.0450826	-0.0837484	1.16061e-08	FALSE	FALSE
DUSP14	0.0627408	0.0817154	0.0437663	1.20623e-08	FALSE	TRUE
KLC2	0.0511428	0.0666803	0.0356053	1.21955e-08	FALSE	TRUE
HNRNPA1	0.0819978	0.10692	0.0570756	1.22811e-08	FALSE	TRUE
TOP1	0.0541112	0.0728774	0.035345	1.29112e-08	FALSE	TRUE
ATP6V1C1	0.039613	0.0561347	0.0230913	1.30724e-08	FALSE	TRUE
HNRNPF	0.064677	0.0841277	0.0452264	1.34038e-08	FALSE	TRUE
TMBIM6	0.0612972	0.0818497	0.0407447	1.40654e-08	FALSE	TRUE
DCPS	0.0334214	0.04757	0.0192728	1.41169e-08	FALSE	TRUE
FAM83D	0.0745377	0.0981371	0.0509383	1.45235e-08	FALSE	TRUE
NCOA4	0.0385448	0.0540975	0.0229922	1.48042e-08	FALSE	TRUE
ACTR8	0.0201239	0.0283383	0.0119095	1.49991e-08	FALSE	TRUE
ASH2L	0.0165374	0.0263384	0.00673638	1.50871e-08	FALSE	TRUE
CSTF3	0.0477687	0.0633715	0.0321659	1.50958e-08	FALSE	TRUE
NOP56	0.0615969	0.0803039	0.04289	1.53377e-08	FALSE	TRUE
SMNDC1	0.0418955	0.0561482	0.0276428	1.53398e-08	FALSE	TRUE
RPS21	-0.0407007	-0.0283887	-0.0530126	1.56702e-08	FALSE	FALSE
CENPF	0.104757	0.136829	0.0726844	1.61413e-08	FALSE	TRUE
MTCH2	0.0590349	0.0774279	0.0406419	1.61837e-08	FALSE	TRUE
DNMT1	0.0577738	0.0775328	0.0380149	1.63688e-08	FALSE	TRUE
NFYB	0.0447988	0.0589416	0.030656	1.67443e-08	FALSE	TRUE
ASF1A	0.0230269	0.0367727	0.00928114	1.72684e-08	FALSE	TRUE
HNRNPH2	0.0308086	0.0453035	0.0163137	1.73841e-08	FALSE	TRUE
SMG9	0.0278638	0.0386485	0.017079	1.73975e-08	FALSE	TRUE
PWP1	0.0532374	0.0696729	0.0368018	1.76892e-08	FALSE	TRUE
ID1	-0.0979953	-0.0683029	-0.127688	1.80439e-08	FALSE	FALSE
C1GALT1C1	0.019804	0.0284816	0.0111264	1.87195e-08	FALSE	TRUE
CENPN	0.0475548	0.0661819	0.0289276	2.00822e-08	FALSE	TRUE
EXOSC3	0.0471128	0.0642465	0.029979	2.0401e-08	FALSE	TRUE
TMEM134	-0.0532181	-0.0364831	-0.069953	2.07003e-08	FALSE	FALSE
CORO1B	0.0477962	0.0655905	0.0300019	2.07441e-08	FALSE	TRUE
CXXC5	-0.040223	-0.0276024	-0.0528436	2.1229e-08	FALSE	FALSE
PITHD1	0.0547958	0.0719252	0.0376664	2.12381e-08	FALSE	TRUE
FAM127B	-0.0601544	-0.0414236	-0.0788853	2.24145e-08	FALSE	FALSE
HSPA14	0.0525648	0.0686912	0.0364384	2.24302e-08	FALSE	TRUE
CPSF6	0.0406131	0.0568914	0.0243348	2.28471e-08	FALSE	TRUE
PRPF38A	0.0456325	0.0601149	0.03115	2.35341e-08	FALSE	TRUE
VASP	0.045239	0.0639323	0.0265457	2.3581e-08	FALSE	TRUE
BCAP31	0.0580729	0.0767435	0.0394024	2.36352e-08	FALSE	TRUE
JOSD2	-0.0561258	-0.0384343	-0.0738172	2.40583e-08	FALSE	FALSE
MT-CO1	-0.130861	-0.086837	-0.174885	2.41713e-08	FALSE	FALSE
APP	0.0465535	0.0637066	0.0294003	2.56735e-08	FALSE	TRUE
EIF4G2	0.0620119	0.0810168	0.0430069	2.57422e-08	FALSE	TRUE
ANP32A	0.0490062	0.0649038	0.0331085	2.69693e-08	FALSE	TRUE
PSAT1	0.0731803	0.0965578	0.0498028	2.69693e-08	FALSE	TRUE
MED27	0.0275034	0.0387808	0.016226	2.78079e-08	FALSE	TRUE
DDOST	0.0271905	0.0462059	0.00817508	3.01061e-08	FALSE	TRUE
KAT5	0.0311256	0.0446704	0.0175808	3.08253e-08	FALSE	TRUE
NCAPH	0.0417064	0.0553906	0.0280223	3.14487e-08	FALSE	TRUE
TIPRL	0.0474305	0.0643566	0.0305044	3.23363e-08	FALSE	TRUE
TERF2IP	0.0393519	0.0551148	0.0235889	3.24173e-08	FALSE	TRUE
UGP2	0.0401652	0.0570654	0.0232651	3.28298e-08	FALSE	TRUE
RARRES3	-0.0579603	-0.0410247	-0.074896	3.40047e-08	FALSE	FALSE
MRPL16	0.0488505	0.065421	0.03228	3.42632e-08	FALSE	TRUE
PLEKHB2	0.0518944	0.0697727	0.0340161	3.42632e-08	FALSE	TRUE
TSR2	0.0506825	0.0666714	0.0346937	3.58268e-08	FALSE	TRUE
MRPS7	0.0539387	0.0705793	0.037298	3.60651e-08	FALSE	TRUE
MARCH7	0.0357454	0.0483383	0.0231525	3.79608e-08	FALSE	TRUE
PTP4A1	0.056151	0.0755198	0.0367823	3.84175e-08	FALSE	TRUE
LAMA5	-0.0463858	-0.0323912	-0.0603803	3.84957e-08	FALSE	FALSE
MRPL45	0.0389907	0.0540728	0.0239086	3.8671e-08	FALSE	TRUE
S100A4	-0.132285	-0.0913001	-0.173271	3.88255e-08	FALSE	FALSE
CAPG	0.0627782	0.0840365	0.0415199	4.04646e-08	FALSE	TRUE
CCDC82	0.0376408	0.0530027	0.022279	4.07976e-08	FALSE	TRUE
SPINT2	-0.0658763	-0.0420341	-0.0897185	4.08075e-08	FALSE	FALSE
TUBG1	0.0594909	0.0779124	0.0410694	4.13617e-08	FALSE	TRUE
CD99	-0.067005	-0.0460066	-0.0880033	4.35574e-08	FALSE	FALSE
ARPC4	0.0570715	0.0748088	0.0393342	4.42429e-08	FALSE	TRUE
HSDL2	0.0405017	0.0537775	0.0272259	4.42429e-08	FALSE	TRUE
RAB5A	0.0491943	0.0663441	0.0320446	4.45241e-08	FALSE	TRUE
STX5	0.0459213	0.0634265	0.0284161	4.5211e-08	FALSE	TRUE
EBP	0.0586018	0.0773006	0.0399031	4.67246e-08	FALSE	TRUE
SHISA4	-0.0423124	-0.0293826	-0.0552421	4.68175e-08	FALSE	FALSE
RAB11A	0.0509733	0.0688797	0.0330669	4.77454e-08	FALSE	TRUE
SYPL1	0.0436602	0.0638508	0.0234695	4.81802e-08	FALSE	TRUE
TAF1A	0.0164171	0.0237016	0.00913263	4.86716e-08	FALSE	TRUE
NECAP2	0.0281677	0.0437134	0.0126219	5.04604e-08	FALSE	TRUE
NMD3	0.0315616	0.0436757	0.0194475	5.04604e-08	FALSE	TRUE
PLIN2	0.047106	0.0664438	0.0277682	5.04604e-08	FALSE	TRUE
CDKN3	0.0537826	0.0838103	0.0237549	5.28254e-08	FALSE	TRUE
SHCBP1	0.0412707	0.0568448	0.0256966	5.36706e-08	FALSE	TRUE
PRCP	0.0306032	0.0454164	0.01579	5.39278e-08	FALSE	TRUE
RPL27A	-0.0451763	-0.0310606	-0.059292	5.41634e-08	FALSE	FALSE
WBSCR16	0.0366561	0.0498132	0.0234989	5.41634e-08	FALSE	TRUE
FAM50A	0.0476475	0.0672657	0.0280294	5.44427e-08	FALSE	TRUE
TACC3	0.0544293	0.0736096	0.035249	5.48995e-08	FALSE	TRUE
HSPBP1	0.0396792	0.0554908	0.0238677	5.60897e-08	FALSE	TRUE
TXLNG	0.0359266	0.0485839	0.0232693	5.65434e-08	FALSE	TRUE
RAB5C	0.0539099	0.0712398	0.0365801	5.66863e-08	FALSE	TRUE
JTB	-0.0554655	-0.0380945	-0.0728364	5.67076e-08	FALSE	FALSE
ASNS	0.0278116	0.0388964	0.0167267	5.80732e-08	FALSE	TRUE
PSMG2	0.0466776	0.0635288	0.0298263	5.85776e-08	FALSE	TRUE
DDX55	0.0400347	0.0540611	0.0260083	5.86588e-08	FALSE	TRUE
RNMTL1	0.026771	0.0375755	0.0159664	5.8791e-08	FALSE	TRUE
MORF4L1	0.0573187	0.0760594	0.038578	5.97663e-08	FALSE	TRUE
GCLM	0.0477779	0.0691984	0.0263575	6.0119e-08	FALSE	TRUE
EIF3E	0.0799065	0.10527	0.0545428	6.04037e-08	FALSE	TRUE
PLK1	0.0742707	0.0995958	0.0489456	6.04037e-08	FALSE	TRUE
DBF4	0.0641497	0.0848137	0.0434857	6.08139e-08	FALSE	TRUE
OAT	0.0454336	0.0613178	0.0295495	6.2152e-08	FALSE	TRUE
HAUS1	0.0438022	0.0588551	0.0287493	6.24331e-08	FALSE	TRUE
POLR1C	0.0342125	0.0477191	0.0207058	6.47278e-08	FALSE	TRUE
RAD51AP1	0.0527366	0.0702416	0.0352317	6.55298e-08	FALSE	TRUE
RCC1	0.0477568	0.0632419	0.0322717	6.55876e-08	FALSE	TRUE
TSR1	0.0479743	0.0637064	0.0322422	6.65783e-08	FALSE	TRUE
AIFM2	0.0302176	0.0436789	0.0167563	6.83947e-08	FALSE	TRUE
SSSCA1	0.0504131	0.0693754	0.0314508	6.89845e-08	FALSE	TRUE
ACTR10	0.0336604	0.0506373	0.0166835	6.9815e-08	FALSE	TRUE
AASDHPPT	0.039417	0.0552912	0.0235429	7.1318e-08	FALSE	TRUE
TMEM109	0.0441893	0.0612245	0.027154	7.30158e-08	FALSE	TRUE
BAG2	0.0583689	0.0766522	0.0400856	7.30848e-08	FALSE	TRUE
CDK2	0.0380789	0.051496	0.0246617	7.42243e-08	FALSE	TRUE
CGRRF1	0.0222928	0.0371193	0.00746626	7.43912e-08	FALSE	TRUE
TXNDC12	0.0442651	0.0625273	0.026003	7.73864e-08	FALSE	TRUE
SRSF10	0.0530202	0.0704488	0.0355915	7.7535e-08	FALSE	TRUE
CDCA2	0.0273091	0.0392508	0.0153673	7.77261e-08	FALSE	TRUE
FAM98A	0.0256003	0.0367874	0.0144132	7.78549e-08	FALSE	TRUE
EDF1	0.0549422	0.0726565	0.0372279	7.97532e-08	FALSE	TRUE
PAF1	0.0384014	0.0519359	0.0248669	8.13862e-08	FALSE	TRUE
GPS1	0.0473223	0.0635273	0.0311172	8.20758e-08	FALSE	TRUE
PPP2R2A	0.0386093	0.0546663	0.0225523	8.34483e-08	FALSE	TRUE
SORBS2	-0.047515	-0.0330916	-0.0619383	8.38092e-08	FALSE	FALSE
EIF2B1	0.0457531	0.0612128	0.0302934	8.72267e-08	FALSE	TRUE
ATAD1	0.0253067	0.0376698	0.0129437	8.85404e-08	FALSE	TRUE
SPG20	0.0267538	0.0398633	0.0136443	9.14803e-08	FALSE	TRUE
CDC25C	0.0240143	0.0329109	0.0151177	9.17899e-08	FALSE	TRUE
FTL	-0.0892907	-0.0609768	-0.117605	9.17899e-08	FALSE	FALSE
CYP1B1	-0.0674365	-0.0464881	-0.0883849	9.3334e-08	FALSE	FALSE
NENF	-0.0561195	-0.0383131	-0.0739258	9.39005e-08	FALSE	FALSE
MANF	0.0650098	0.0909423	0.0390773	9.392e-08	FALSE	TRUE
CALCOCO2	0.0422711	0.0577961	0.0267462	9.57952e-08	FALSE	TRUE
LIG1	0.0268506	0.0377176	0.0159837	9.57952e-08	FALSE	TRUE
NIT2	0.034083	0.0510775	0.0170886	9.71725e-08	FALSE	TRUE
FXYD5	0.0598435	0.0789183	0.0407686	9.77725e-08	FALSE	TRUE
MSN	0.0537739	0.0720099	0.035538	9.92448e-08	FALSE	TRUE
PPP1R12A	0.0455686	0.0614705	0.0296666	1.00325e-07	FALSE	TRUE
HEG1	-0.0532835	-0.0367007	-0.0698663	1.00477e-07	FALSE	FALSE
C14orf119	0.0522623	0.0701221	0.0344025	1.03931e-07	FALSE	TRUE
ZDHHC12	-0.0590216	-0.0401638	-0.0778793	1.05314e-07	FALSE	FALSE
POLR2J	-0.0559964	-0.0379135	-0.0740792	1.14891e-07	FALSE	FALSE
GGH	0.0512472	0.0685694	0.033925	1.16128e-07	FALSE	TRUE
PEX3	0.0175428	0.0242483	0.0108374	1.16371e-07	FALSE	TRUE
PMPCB	0.028405	0.0425969	0.014213	1.16626e-07	FALSE	TRUE
PRDX3	0.0569083	0.0751503	0.0386663	1.19013e-07	FALSE	TRUE
SVIL	-0.0494951	-0.0333527	-0.0656375	1.22365e-07	FALSE	FALSE
GLIPR1	0.043604	0.060727	0.0264809	1.2312e-07	FALSE	TRUE
RPL34	-0.0427988	-0.0291119	-0.0564858	1.2312e-07	FALSE	FALSE
DARS	0.0438596	0.0607448	0.0269745	1.25714e-07	FALSE	TRUE
RPL37A	-0.0384144	-0.0261176	-0.0507112	1.27212e-07	FALSE	FALSE
SUCLA2	0.0357534	0.0478312	0.0236755	1.30473e-07	FALSE	TRUE
VIM	0.102763	0.135951	0.0695744	1.31572e-07	FALSE	TRUE
RTN3	0.0417074	0.0597934	0.0236214	1.368e-07	FALSE	TRUE
CTH	0.015366	0.0218931	0.00883885	1.36952e-07	FALSE	TRUE
ATG4B	0.0297845	0.0415114	0.0180575	1.3716e-07	FALSE	TRUE
U2SURP	0.0433938	0.0593069	0.0274806	1.391e-07	FALSE	TRUE
RNF6	0.0336275	0.0469421	0.0203129	1.40135e-07	FALSE	TRUE
TPT1	-0.0576372	-0.0390488	-0.0762256	1.4405e-07	FALSE	FALSE
WDR1	0.0577316	0.0765632	0.0389	1.46948e-07	FALSE	TRUE
PPIC	-0.0474639	-0.0324051	-0.0625227	1.49408e-07	FALSE	FALSE
PPIG	0.0449496	0.0611103	0.0287888	1.49653e-07	FALSE	TRUE
IGFBP6	-0.0780113	-0.0529974	-0.103025	1.52182e-07	FALSE	FALSE
PGRMC1	0.0460392	0.0630517	0.0290266	1.52182e-07	FALSE	TRUE
TUBB6	0.0597433	0.0792549	0.0402318	1.58603e-07	FALSE	TRUE
RIT1	0.0283821	0.0389958	0.0177684	1.58828e-07	FALSE	TRUE
KIAA0101	0.0694275	0.101449	0.037406	1.59223e-07	FALSE	TRUE
AHNAK2	-0.0345284	-0.0238118	-0.045245	1.59334e-07	FALSE	FALSE
RFC5	0.0418092	0.0563907	0.0272278	1.60992e-07	FALSE	TRUE
RFC3	0.0451204	0.0599772	0.0302635	1.61831e-07	FALSE	TRUE
NINJ1	-0.0541297	-0.0363116	-0.0719479	1.62322e-07	FALSE	FALSE
CCDC43	0.0301486	0.0428319	0.0174654	1.64254e-07	FALSE	TRUE
MT-ND4	-0.123263	-0.0834324	-0.163094	1.72789e-07	FALSE	FALSE
CALM1	0.0612411	0.0810316	0.0414506	1.73335e-07	FALSE	TRUE
MIS18A	0.0401023	0.0544895	0.025715	1.73335e-07	FALSE	TRUE
UBE2V2	0.0500537	0.0673674	0.0327401	1.73335e-07	FALSE	TRUE
EED	0.0338594	0.0469902	0.0207286	1.75755e-07	FALSE	TRUE
PMPCA	0.0329911	0.045315	0.0206671	1.75755e-07	FALSE	TRUE
PRPS2	0.052131	0.069046	0.0352159	1.88707e-07	FALSE	TRUE
TSN	0.0415136	0.0575249	0.0255022	1.89883e-07	FALSE	TRUE
ALYREF	0.0490428	0.0648931	0.0331924	1.92854e-07	FALSE	TRUE
UAP1	0.0587248	0.0778322	0.0396174	1.92854e-07	FALSE	TRUE
RP11-350J20.12	-0.0690508	-0.0466336	-0.0914679	1.93207e-07	FALSE	FALSE
NUP93	0.0185031	0.0302247	0.00678149	1.95362e-07	FALSE	TRUE
FAM118B	0.0260419	0.0382946	0.0137892	1.95697e-07	FALSE	TRUE
WSB1	0.0390927	0.0557296	0.0224558	1.96233e-07	FALSE	TRUE
CREB3L1	-0.0609817	-0.0412321	-0.0807313	2.01541e-07	FALSE	FALSE
ZBTB8OS	0.0454094	0.0612315	0.0295873	2.01704e-07	FALSE	TRUE
NFYC	0.0431778	0.0579362	0.0284194	2.02918e-07	FALSE	TRUE
C6orf1	-0.0597319	-0.0374436	-0.0820202	2.04717e-07	FALSE	FALSE
NAP1L1	0.0601515	0.0800739	0.0402291	2.08819e-07	FALSE	TRUE
TRPT1	-0.0492527	-0.0323949	-0.0661105	2.13239e-07	FALSE	FALSE
FIBP	-0.0541121	-0.036451	-0.0717732	2.239e-07	FALSE	FALSE
POLR3F	0.0274191	0.0380292	0.0168089	2.2615e-07	FALSE	TRUE
FOPNL	0.0490366	0.0655218	0.0325514	2.26421e-07	FALSE	TRUE
NDUFC1	-0.0535932	-0.0358738	-0.0713126	2.27632e-07	FALSE	FALSE
NDUFS3	0.0431435	0.0596397	0.0266472	2.28551e-07	FALSE	TRUE
GOT2	0.0408019	0.0564031	0.0252007	2.34176e-07	FALSE	TRUE
TMCO1	0.0555532	0.0740098	0.0370965	2.35388e-07	FALSE	TRUE
SRSF4	0.0492635	0.066037	0.03249	2.3788e-07	FALSE	TRUE
TRAF2	0.0287015	0.0419113	0.0154917	2.39705e-07	FALSE	TRUE
PPM1G	0.0610672	0.0809762	0.0411582	2.40459e-07	FALSE	TRUE
TBCB	0.0534675	0.0710725	0.0358625	2.43857e-07	FALSE	TRUE
CKAP2	0.0745927	0.0991072	0.0500781	2.56156e-07	FALSE	TRUE
RBMX2	0.0382152	0.0536581	0.0227724	2.56156e-07	FALSE	TRUE
MRPL46	0.0352853	0.048521	0.0220496	2.58707e-07	FALSE	TRUE
C3orf38	0.0282464	0.0400429	0.0164499	2.64408e-07	FALSE	TRUE
DPP7	-0.0424552	-0.0247047	-0.0602058	2.64408e-07	FALSE	FALSE
SRP72	0.0496664	0.0671711	0.0321616	2.68191e-07	FALSE	TRUE
DNAJC9	0.046779	0.067386	0.0261719	2.69201e-07	FALSE	TRUE
KCTD5	0.0400765	0.0544972	0.0256557	2.71153e-07	FALSE	TRUE
SMC3	0.0538788	0.0720763	0.0356813	2.72352e-07	FALSE	TRUE
DERL2	0.0455139	0.0626053	0.0284225	2.74186e-07	FALSE	TRUE
GSKIP	0.0302543	0.0425709	0.0179378	2.75077e-07	FALSE	TRUE
RINT1	0.0129668	0.0208913	0.00504237	2.79451e-07	FALSE	TRUE
CMSS1	0.057482	0.0775333	0.0374308	2.82221e-07	FALSE	TRUE
PAIP2	0.0530319	0.070923	0.0351408	2.84484e-07	FALSE	TRUE
SERPINH1	0.0404077	0.0600606	0.0207549	2.86306e-07	FALSE	TRUE
RHOA	0.048959	0.0650608	0.0328571	2.89311e-07	FALSE	TRUE
ACOT7	0.0501074	0.0687711	0.0314437	2.93788e-07	FALSE	TRUE
FRG1	0.0410088	0.0574868	0.0245309	2.96635e-07	FALSE	TRUE
C9orf3	-0.0642277	-0.0429695	-0.0854858	2.97052e-07	FALSE	FALSE
ACIN1	0.0395513	0.0548386	0.0242641	2.97076e-07	FALSE	TRUE
MTFR1	0.0377914	0.0516392	0.0239436	2.97739e-07	FALSE	TRUE
SMN1	0.0151322	0.0212065	0.00905784	2.97739e-07	FALSE	TRUE
ABHD17B	0.0182639	0.0272698	0.00925809	3.10152e-07	FALSE	TRUE
MIEN1	-0.0497917	-0.0322915	-0.0672919	3.13093e-07	FALSE	FALSE
PHAX	0.0406364	0.0563959	0.0248769	3.13367e-07	FALSE	TRUE
PRPF40A	0.0352553	0.0518117	0.0186989	3.18675e-07	FALSE	TRUE
TMEM256	-0.0566527	-0.0379371	-0.0753682	3.31658e-07	FALSE	FALSE
LAMTOR1	-0.0518995	-0.0337834	-0.0700157	3.36587e-07	FALSE	FALSE
MNAT1	0.0397297	0.0555375	0.0239219	3.41084e-07	FALSE	TRUE
BLMH	0.0271147	0.0381694	0.01606	3.5292e-07	FALSE	TRUE
CFL1	0.0533992	0.0710239	0.0357744	3.5779e-07	FALSE	TRUE
SRFBP1	0.0231235	0.0324424	0.0138045	3.5779e-07	FALSE	TRUE
CHKA	0.0411672	0.0580353	0.0242991	3.63904e-07	FALSE	TRUE
HLA-E	0.0471548	0.0684906	0.025819	3.63904e-07	FALSE	TRUE
MAP2K1	0.0468329	0.0637173	0.0299484	3.67077e-07	FALSE	TRUE
CDKN2AIP	0.0289576	0.0409913	0.0169239	3.68998e-07	FALSE	TRUE
TADA3	-0.0497208	-0.0324674	-0.0669741	3.70339e-07	FALSE	FALSE
HES1	-0.0974031	-0.0596349	-0.135171	3.72606e-07	FALSE	FALSE
PSMB4	0.0514846	0.068495	0.0344742	3.82439e-07	FALSE	TRUE
BTF3L4	0.0487755	0.0668343	0.0307167	3.85485e-07	FALSE	TRUE
USP30-AS1	-0.0119146	-0.00758475	-0.0162445	3.88397e-07	FALSE	FALSE
RPN1	0.0449907	0.0616077	0.0283737	3.91108e-07	FALSE	TRUE
SPRY2	-0.0532117	-0.0341721	-0.0722514	3.91108e-07	FALSE	FALSE
HSD17B11	0.0469994	0.0666212	0.0273776	3.98334e-07	FALSE	TRUE
ABCF2	0.0364272	0.0522407	0.0206137	4.17824e-07	FALSE	TRUE
SASS6	0.0251929	0.0364748	0.0139109	4.17824e-07	FALSE	TRUE
TBCE	0.0195487	0.0286405	0.010457	4.19193e-07	FALSE	TRUE
PLEC	-0.0541248	-0.0332553	-0.0749943	4.26795e-07	FALSE	FALSE
ESF1	0.0445159	0.0603715	0.0286603	4.41566e-07	FALSE	TRUE
SKA2	0.050749	0.0702906	0.0312075	4.53991e-07	FALSE	TRUE
TMEM70	0.0428202	0.0582603	0.02738	4.5682e-07	FALSE	TRUE
TWF2	0.0399896	0.0551807	0.0247985	4.64467e-07	FALSE	TRUE
BCL2L12	0.054538	0.0727554	0.0363206	4.71553e-07	FALSE	TRUE
LAMTOR4	-0.0527078	-0.0351162	-0.0702994	4.7897e-07	FALSE	FALSE
SDHAF2	0.0451169	0.0605221	0.0297117	4.7897e-07	FALSE	TRUE
ECHS1	0.0514769	0.0691021	0.0338516	4.81204e-07	FALSE	TRUE
RPS14	-0.0403808	-0.0269066	-0.053855	5.0871e-07	FALSE	FALSE
TPMT	0.0250075	0.0364019	0.0136132	5.08758e-07	FALSE	TRUE
GPN2	0.0194665	0.0302407	0.00869237	5.08843e-07	FALSE	TRUE
TRBC2	-0.0582499	-0.0385916	-0.0779082	5.19683e-07	FALSE	FALSE
HEBP2	-0.0514913	-0.033943	-0.0690397	5.19977e-07	FALSE	FALSE
SMIM20	-0.04795	-0.0316692	-0.0642307	5.29251e-07	FALSE	FALSE
OSTF1	0.035975	0.0494674	0.0224827	5.40877e-07	FALSE	TRUE
NAGK	0.0293608	0.042069	0.0166527	5.45172e-07	FALSE	TRUE
ASUN	0.0221131	0.0327671	0.011459	5.4573e-07	FALSE	TRUE
DDX46	0.05823	0.077752	0.038708	5.49378e-07	FALSE	TRUE
SH3BGRL3	-0.0657834	-0.043773	-0.0877937	5.56329e-07	FALSE	FALSE
ZNF467	-0.0127429	-0.00828166	-0.0172042	5.82134e-07	FALSE	FALSE
MPV17L2	0.0380379	0.0518036	0.0242723	5.86079e-07	FALSE	TRUE
TMX1	0.044935	0.0622955	0.0275746	5.87438e-07	FALSE	TRUE
C1orf109	0.0339657	0.0469566	0.0209748	5.89885e-07	FALSE	TRUE
RANGAP1	0.0446252	0.0602455	0.0290049	5.89885e-07	FALSE	TRUE
ITFG1	-0.0389032	-0.0254444	-0.0523619	5.92403e-07	FALSE	FALSE
MRPL19	0.0403728	0.0563687	0.0243769	5.99503e-07	FALSE	TRUE
MTO1	0.0221227	0.0317456	0.0124998	6.01461e-07	FALSE	TRUE
LSM3	0.0505384	0.0700903	0.0309864	6.07693e-07	FALSE	TRUE
MPG	-0.0555388	-0.0356789	-0.0753986	6.12031e-07	FALSE	FALSE
NSMCE2	0.0143381	0.0207805	0.00789559	6.25561e-07	FALSE	TRUE
CDK5RAP1	0.02536	0.0363419	0.0143781	6.28997e-07	FALSE	TRUE
SPTSSA	0.0396844	0.0570136	0.0223552	6.38416e-07	FALSE	TRUE
BLOC1S1	-0.0538993	-0.0353596	-0.072439	6.54632e-07	FALSE	FALSE
USP15	0.0249067	0.0363187	0.0134947	6.55387e-07	FALSE	TRUE
RTCA	0.0454082	0.0629194	0.027897	6.76576e-07	FALSE	TRUE
NGFRAP1	-0.0628921	-0.0416195	-0.0841647	6.80053e-07	FALSE	FALSE
KLF4	-0.0624264	-0.0417571	-0.0830957	7.19485e-07	FALSE	FALSE
C4orf48	-0.0577763	-0.0382542	-0.0772985	7.21095e-07	FALSE	FALSE
SCLT1	0.0389282	0.0535092	0.0243471	7.39275e-07	FALSE	TRUE
INTS12	0.0265366	0.0379084	0.0151647	7.40881e-07	FALSE	TRUE
PRPF18	0.0291175	0.0419433	0.0162918	7.67732e-07	FALSE	TRUE
DBNL	0.0418143	0.0584704	0.0251582	7.7611e-07	FALSE	TRUE
GLUD1	0.0412756	0.0576646	0.0248867	7.76984e-07	FALSE	TRUE
SUMO1	-0.051197	-0.033643	-0.068751	7.77963e-07	FALSE	FALSE
ARHGDIA	0.0560093	0.0752015	0.0368171	7.90586e-07	FALSE	TRUE
CCDC34	0.0510405	0.068902	0.033179	7.9289e-07	FALSE	TRUE
ADIRF	-0.116315	-0.0770108	-0.15562	7.98182e-07	FALSE	FALSE
BRMS1	0.0476513	0.0638036	0.031499	8.07789e-07	FALSE	TRUE
EXOSC1	0.0420068	0.0596939	0.0243198	8.07789e-07	FALSE	TRUE
GPKOW	0.0235338	0.0335121	0.0135556	8.32293e-07	FALSE	TRUE
WDR18	0.0305428	0.0455032	0.0155823	8.3258e-07	FALSE	TRUE
SARNP	0.0183999	0.0268068	0.00999306	8.41609e-07	FALSE	TRUE
IDS	-0.0532483	-0.0345541	-0.0719424	8.65828e-07	FALSE	FALSE
YTHDF2	0.0485118	0.0660279	0.0309956	8.6889e-07	FALSE	TRUE
AREG	-0.11666	-0.076336	-0.156985	8.85716e-07	FALSE	FALSE
COPS5	0.0385477	0.0552794	0.0218161	8.92362e-07	FALSE	TRUE
EIF2B4	0.0363338	0.0493217	0.0233459	8.95233e-07	FALSE	TRUE
HMCES	0.0301975	0.0434685	0.0169264	8.95233e-07	FALSE	TRUE
SBNO1	0.0450512	0.0618143	0.0282881	8.9574e-07	FALSE	TRUE
PPID	0.0405918	0.0564527	0.0247309	9.07686e-07	FALSE	TRUE
NDUFA10	0.0334005	0.0486949	0.0181061	9.10296e-07	FALSE	TRUE
MCTS1	0.0557267	0.0760809	0.0353725	9.2418e-07	FALSE	TRUE
OSGEP	0.0415774	0.0570437	0.026111	9.38457e-07	FALSE	TRUE
GOLT1B	0.0419721	0.0596141	0.0243301	9.46104e-07	FALSE	TRUE
PPHLN1	0.0453792	0.0608134	0.029945	9.46104e-07	FALSE	TRUE
HSD17B4	0.0157192	0.0233891	0.00804932	9.62392e-07	FALSE	TRUE
PYGL	0.0400667	0.0567482	0.0233852	9.64661e-07	FALSE	TRUE
SSR1	0.0506611	0.0691543	0.0321679	1.00272e-06	FALSE	TRUE
SKA3	0.0475164	0.0640084	0.0310244	1.02245e-06	FALSE	TRUE
TAP1	-0.0529625	-0.0348854	-0.0710396	1.02245e-06	FALSE	FALSE
SNX1	0.028329	0.0392142	0.0174438	1.0452e-06	FALSE	TRUE
E2F6	0.0286191	0.0404617	0.0167765	1.07625e-06	FALSE	TRUE
WAPL	0.0415497	0.0563285	0.0267709	1.1066e-06	FALSE	TRUE
ARMT1	0.026339	0.0363869	0.0162912	1.11494e-06	FALSE	TRUE
MLF1	0.0378739	0.0528916	0.0228562	1.11494e-06	FALSE	TRUE
TIMP2	-0.046939	-0.0266464	-0.0672316	1.11494e-06	FALSE	FALSE
GBE1	0.0339457	0.0484417	0.0194497	1.11802e-06	FALSE	TRUE
RPL39	-0.0441456	-0.0290316	-0.0592596	1.13387e-06	FALSE	FALSE
DHCR7	0.032697	0.0468767	0.0185172	1.14124e-06	FALSE	TRUE
MRPL33	-0.0540832	-0.0346971	-0.0734692	1.15988e-06	FALSE	FALSE
COMMD1	0.0368356	0.05135	0.0223213	1.16519e-06	FALSE	TRUE
ST13	0.0424296	0.0606691	0.0241901	1.17023e-06	FALSE	TRUE
RPP21	0.0454824	0.0616388	0.0293261	1.17042e-06	FALSE	TRUE
MRPL37	0.0508265	0.068319	0.033334	1.17145e-06	FALSE	TRUE
NOP2	0.0285475	0.0414947	0.0156003	1.17993e-06	FALSE	TRUE
ALDH2	0.0234041	0.0344794	0.0123287	1.2287e-06	FALSE	TRUE
DESI2	0.0443071	0.0602875	0.0283266	1.24569e-06	FALSE	TRUE
KLHL5	-0.0602662	-0.0392652	-0.0812672	1.2526e-06	FALSE	FALSE
POR	0.0215238	0.0321721	0.0108755	1.27676e-06	FALSE	TRUE
API5	0.0335893	0.0472812	0.0198974	1.27905e-06	FALSE	TRUE
MRPS18A	0.0297589	0.0467512	0.0127665	1.2808e-06	FALSE	TRUE
C15orf48	-0.0631674	-0.0421211	-0.0842136	1.3387e-06	FALSE	FALSE
COX7C	-0.0422758	-0.0277226	-0.056829	1.34109e-06	FALSE	FALSE
TIPIN	0.0250336	0.0378933	0.0121738	1.35533e-06	FALSE	TRUE
POC5	0.0167337	0.025058	0.00840945	1.35895e-06	FALSE	TRUE
CSTF2T	0.0184715	0.0289024	0.00804047	1.38742e-06	FALSE	TRUE
HMMR	0.0178779	0.0256123	0.0101435	1.42802e-06	FALSE	TRUE
PTMS	-0.0601995	-0.0392538	-0.0811453	1.44866e-06	FALSE	FALSE
TAX1BP3	-0.0478291	-0.0286511	-0.067007	1.45353e-06	FALSE	FALSE
VAMP7	0.0456792	0.0613618	0.0299965	1.46317e-06	FALSE	TRUE
SUPT16H	0.0456543	0.061601	0.0297076	1.48845e-06	FALSE	TRUE
MRPL1	0.0462012	0.0632202	0.0291822	1.4909e-06	FALSE	TRUE
C11orf54	0.0178588	0.0257226	0.0099951	1.52331e-06	FALSE	TRUE
CCAR1	0.0408811	0.0566363	0.0251259	1.5292e-06	FALSE	TRUE
ELAC2	0.0342301	0.0481265	0.0203337	1.5684e-06	FALSE	TRUE
GIPC1	0.0536529	0.0727601	0.0345456	1.57858e-06	FALSE	TRUE
SRSF1	0.047603	0.0643452	0.0308608	1.58145e-06	FALSE	TRUE
MLEC	0.041945	0.058853	0.0250369	1.58484e-06	FALSE	TRUE
RBM18	0.0354718	0.0510334	0.0199101	1.59662e-06	FALSE	TRUE
SNRNP48	0.030272	0.0429843	0.0175597	1.61171e-06	FALSE	TRUE
ALDH7A1	0.0324736	0.0451114	0.0198357	1.62609e-06	FALSE	TRUE
ABT1	0.0447774	0.0606659	0.0288889	1.66589e-06	FALSE	TRUE
CFP	-0.0295189	-0.019482	-0.0395557	1.66988e-06	FALSE	FALSE
GTF2B	0.0262081	0.0366437	0.0157724	1.67827e-06	FALSE	TRUE
EPB41L2	0.0359486	0.049346	0.0225512	1.69177e-06	FALSE	TRUE
DDX27	0.0454342	0.0619109	0.0289575	1.71688e-06	FALSE	TRUE
DOHH	0.0389792	0.0540517	0.0239066	1.73431e-06	FALSE	TRUE
S100A10	-0.0684207	-0.0446619	-0.0921794	1.73743e-06	FALSE	FALSE
RBM39	0.0531832	0.0718913	0.0344751	1.74651e-06	FALSE	TRUE
PLIN3	0.0468758	0.0678389	0.0259126	1.74868e-06	FALSE	TRUE
ANAPC7	0.0362432	0.0497695	0.0227168	1.76335e-06	FALSE	TRUE
TRIM11	0.0274983	0.0386938	0.0163028	1.7714e-06	FALSE	TRUE
RBM7	0.0331895	0.0504601	0.015919	1.77412e-06	FALSE	TRUE
MAPK7	0.0216502	0.0309325	0.0123679	1.78348e-06	TRUE	FALSE
RPS28	-0.0347789	-0.0226822	-0.0468755	1.80351e-06	FALSE	FALSE
FABP5	0.0699608	0.0961073	0.0438142	1.81917e-06	FALSE	TRUE
MYO6	0.0337008	0.0462877	0.0211138	1.86579e-06	FALSE	TRUE
ROCK1	0.0439905	0.0600624	0.0279187	1.86977e-06	FALSE	TRUE
S100A16	-0.072721	-0.0473463	-0.0980958	1.86977e-06	FALSE	FALSE
STX18	0.027073	0.0402858	0.0138602	1.86977e-06	FALSE	TRUE
HNRNPLL	0.0278532	0.0411586	0.0145479	1.87304e-06	FALSE	TRUE
PPP6C	0.0435761	0.05933	0.0278223	1.88119e-06	FALSE	TRUE
FKBP3	0.0510362	0.0691729	0.0328994	1.88732e-06	FALSE	TRUE
ATP6V0D1	0.0290604	0.0431578	0.0149629	1.8919e-06	FALSE	TRUE
PRR7	-0.0411922	-0.0246254	-0.0577591	1.89446e-06	FALSE	FALSE
ZC3H13	0.0271922	0.0403321	0.0140523	1.92549e-06	FALSE	TRUE
DCAF7	0.044378	0.0611116	0.0276445	1.93122e-06	FALSE	TRUE
ADI1	0.0532589	0.0718359	0.0346819	1.93633e-06	FALSE	TRUE
NSUN2	0.0310012	0.0437568	0.0182456	2.00579e-06	FALSE	TRUE
ZCCHC17	0.0477443	0.0644473	0.0310413	2.02259e-06	FALSE	TRUE
KPNA1	0.0355046	0.0484193	0.0225899	2.0394e-06	FALSE	TRUE
GEM	0.0318277	0.0451593	0.0184962	2.10907e-06	FALSE	TRUE
CNOT2	0.0294643	0.0436186	0.01531	2.11001e-06	FALSE	TRUE
CNN3	0.062355	0.0841951	0.0405148	2.15103e-06	FALSE	TRUE
CLIC3	-0.0459885	-0.0298111	-0.062166	2.20226e-06	FALSE	FALSE
ATAD3A	0.0497108	0.0671919	0.0322296	2.25027e-06	FALSE	TRUE
RSL24D1	0.0610792	0.0822695	0.039889	2.32417e-06	FALSE	TRUE
EFTUD2	0.0353199	0.049785	0.0208548	2.33406e-06	FALSE	TRUE
CENPI	0.0280401	0.038528	0.0175522	2.35206e-06	FALSE	TRUE
TCEB1	0.0508509	0.0687039	0.0329979	2.35206e-06	FALSE	TRUE
EIF3J	0.0545957	0.0744122	0.0347793	2.45687e-06	FALSE	TRUE
NCBP2	0.045088	0.0625775	0.0275985	2.4709e-06	FALSE	TRUE
GTSE1	0.0568463	0.0788003	0.0348923	2.50266e-06	FALSE	TRUE
CDC42EP3	-0.0623877	-0.0389544	-0.0858211	2.55892e-06	FALSE	FALSE
USP10	0.0322126	0.0466957	0.0177294	2.57874e-06	FALSE	TRUE
ELP4	0.0135245	0.0204941	0.00655481	2.61213e-06	FALSE	TRUE
CENPW	0.0363282	0.0550772	0.0175793	2.64423e-06	FALSE	TRUE
SSU72	-0.0508358	-0.0326621	-0.0690094	2.6827e-06	FALSE	FALSE
HPCAL1	-0.0653662	-0.0412784	-0.0894539	2.70157e-06	FALSE	FALSE
EIF3H	0.0633094	0.0856551	0.0409638	2.71086e-06	FALSE	TRUE
COX14	-0.0507871	-0.0326428	-0.0689315	2.72057e-06	FALSE	FALSE
HGSNAT	-0.0297758	-0.0193912	-0.0401603	2.72582e-06	FALSE	FALSE
RAD21	0.0631195	0.0854666	0.0407724	2.76504e-06	FALSE	TRUE
GTPBP10	0.0208716	0.0289052	0.0128379	2.77649e-06	FALSE	TRUE
C1D	0.0389912	0.0549122	0.0230703	2.79089e-06	FALSE	TRUE
TAF1B	0.0284528	0.0398123	0.0170933	2.79089e-06	FALSE	TRUE
SLIRP	0.0551284	0.0749775	0.0352793	2.79459e-06	FALSE	TRUE
FAM200A	0.0105028	0.016902	0.00410354	2.80964e-06	FALSE	TRUE
ARHGDIB	0.0730526	0.101656	0.044449	2.86066e-06	FALSE	TRUE
FANCI	0.040065	0.054589	0.025541	2.95441e-06	FALSE	TRUE
NDFIP2	0.0269983	0.0418575	0.0121392	2.97377e-06	FALSE	TRUE
SC5D	0.0127328	0.0233501	0.00211546	3.01611e-06	FALSE	TRUE
DDA1	0.0534975	0.0729391	0.034056	3.04354e-06	FALSE	TRUE
LAMP2	0.0330367	0.0496612	0.0164123	3.0494e-06	FALSE	TRUE
TUBD1	0.010737	0.0166014	0.0048726	3.05939e-06	FALSE	TRUE
TRAPPC13	0.0176268	0.0258672	0.00938645	3.08395e-06	FALSE	TRUE
SAR1B	0.0365397	0.0526907	0.0203886	3.09497e-06	FALSE	TRUE
BLVRA	0.0306332	0.0448823	0.016384	3.16786e-06	FALSE	TRUE
SPA17	0.0257733	0.0378247	0.0137218	3.18687e-06	FALSE	TRUE
ADSS	0.0436384	0.0598234	0.0274535	3.19105e-06	FALSE	TRUE
GNAI1	0.0226805	0.0324803	0.0128808	3.19105e-06	FALSE	TRUE
PCGF6	0.0345227	0.0495915	0.0194538	3.21837e-06	FALSE	TRUE
MRPL4	0.0455462	0.0633062	0.0277862	3.24017e-06	FALSE	TRUE
LUC7L2	0.0398112	0.0559514	0.0236709	3.33496e-06	FALSE	TRUE
DCTN6	0.0115095	0.0267213	-0.00370231	3.35635e-06	FALSE	FALSE
AZIN1	0.0446456	0.060964	0.0283272	3.36304e-06	FALSE	TRUE
CALU	0.0551805	0.0758685	0.0344925	3.36304e-06	FALSE	TRUE
MT-CO3	-0.113649	-0.0720502	-0.155248	3.3761e-06	FALSE	FALSE
SNHG18	-0.0334535	-0.0222789	-0.044628	3.38468e-06	FALSE	FALSE
RP3-473L9.4	-0.00334517	-0.00132085	-0.0053695	3.40067e-06	FALSE	FALSE
SCCPDH	0.0434877	0.0600406	0.0269348	3.40826e-06	FALSE	TRUE
ACAD9	0.0154895	0.0246783	0.0063008	3.45476e-06	FALSE	TRUE
PARVA	0.0174181	0.0325554	0.00228087	3.50629e-06	FALSE	TRUE
TOE1	0.0221098	0.0320586	0.0121609	3.50629e-06	FALSE	TRUE
INTS7	0.0236277	0.034319	0.0129365	3.52255e-06	FALSE	TRUE
SEH1L	0.0422493	0.0583113	0.0261873	3.65605e-06	FALSE	TRUE
SRPK1	0.0508412	0.0689741	0.0327083	3.67665e-06	FALSE	TRUE
CTSL	0.0334901	0.0518223	0.015158	3.68459e-06	FALSE	TRUE
SDAD1	0.0393329	0.0544207	0.0242451	3.72219e-06	FALSE	TRUE
CYC1	0.0520677	0.0708045	0.0333308	3.74311e-06	FALSE	TRUE
DNAJC2	0.0375507	0.0530123	0.022089	3.75925e-06	FALSE	TRUE
BTBD7	0.0219107	0.0343146	0.00950682	3.78263e-06	FALSE	TRUE
SGOL1	0.057396	0.0780148	0.0367773	3.78263e-06	FALSE	TRUE
SIRT6	0.0171914	0.0291723	0.00521042	3.82709e-06	FALSE	TRUE
VAMP8	-0.0578686	-0.0367463	-0.0789909	3.84517e-06	FALSE	FALSE
PITRM1	0.0304086	0.0426761	0.0181412	3.93595e-06	FALSE	TRUE
GMPPB	0.0371384	0.0510275	0.0232494	3.97375e-06	FALSE	TRUE
UBE2D1	0.038058	0.0558789	0.020237	4.05182e-06	FALSE	TRUE
ABCE1	0.0474072	0.0644077	0.0304066	4.05646e-06	FALSE	TRUE
PSMD5	0.0284307	0.0415276	0.0153338	4.05646e-06	FALSE	TRUE
MRPS31	0.0217325	0.032188	0.011277	4.05707e-06	FALSE	TRUE
CENPT	0.0308434	0.0423995	0.0192873	4.09281e-06	FALSE	TRUE
UROS	-0.0499787	-0.0317837	-0.0681736	4.09281e-06	FALSE	FALSE
UBLCP1	0.0231766	0.03753	0.00882329	4.12094e-06	FALSE	TRUE
EXOSC2	0.0347053	0.0485484	0.0208622	4.23938e-06	FALSE	TRUE
MB21D1	0.0313497	0.0457997	0.0168997	4.23938e-06	FALSE	TRUE
RRAS	-0.0498665	-0.031709	-0.0680241	4.23938e-06	FALSE	FALSE
GFM1	0.0204251	0.0304625	0.0103878	4.24128e-06	FALSE	TRUE
ARMC1	0.0302058	0.0447846	0.0156271	4.29309e-06	FALSE	TRUE
ZNF35	0.0143664	0.0217544	0.00697844	4.30514e-06	FALSE	TRUE
AKIRIN1	0.0456204	0.0620598	0.0291811	4.33225e-06	FALSE	TRUE
RPS20	-0.0426807	-0.027371	-0.0579904	4.33533e-06	FALSE	FALSE
TPR	0.0431283	0.0604464	0.0258101	4.35377e-06	FALSE	TRUE
UHRF1	0.0470193	0.0647381	0.0293005	4.39462e-06	FALSE	TRUE
GAS6	-0.0675614	-0.0432555	-0.0918673	4.44511e-06	FALSE	FALSE
TCEB2	-0.0442285	-0.0282447	-0.0602123	4.61483e-06	FALSE	FALSE
TRAPPC2P1	0.0306641	0.0438687	0.0174595	4.63267e-06	FALSE	TRUE
LEO1	0.0173773	0.0252686	0.00948605	4.66276e-06	FALSE	TRUE
CDC40	0.016649	0.0264726	0.0068255	4.69285e-06	FALSE	TRUE
HAUS3	0.0198324	0.0291526	0.0105122	4.72331e-06	FALSE	TRUE
FAM188A	0.0284893	0.0396686	0.0173099	4.76717e-06	FALSE	TRUE
ELOVL1	0.0480702	0.0653279	0.0308126	4.80206e-06	FALSE	TRUE
MT-ATP6	-0.108114	-0.068889	-0.147339	4.901e-06	FALSE	FALSE
ZMAT5	0.0297238	0.042335	0.0171126	4.90163e-06	FALSE	TRUE
FKBPL	0.024947	0.0351156	0.0147783	5.04329e-06	FALSE	TRUE
PHF5A	0.0465125	0.0639605	0.0290644	5.16685e-06	FALSE	TRUE
VAPB	0.0398334	0.0547287	0.0249382	5.16685e-06	FALSE	TRUE
SLC31A1	0.0231597	0.0352179	0.0111015	5.29716e-06	FALSE	TRUE
PANK4	0.0134529	0.0195865	0.00731933	5.34512e-06	FALSE	TRUE
APOL6	-0.0235572	-0.0153073	-0.0318072	5.4955e-06	FALSE	FALSE
PGD	0.0317176	0.0475217	0.0159135	5.54674e-06	FALSE	TRUE
THOC2	0.0389417	0.0549743	0.022909	5.60811e-06	FALSE	TRUE
THOC5	0.0264982	0.0384367	0.0145597	5.65319e-06	FALSE	TRUE
AP1M1	0.0452116	0.0615229	0.0289003	5.68136e-06	FALSE	TRUE
TPRKB	0.0439629	0.0603665	0.0275593	5.74104e-06	FALSE	TRUE
MAP1S	0.0318344	0.0459107	0.017758	5.75053e-06	FALSE	TRUE
RAB23	0.0274759	0.0413397	0.0136122	5.81672e-06	FALSE	TRUE
TMEM69	0.0373549	0.0535102	0.0211997	5.8576e-06	FALSE	TRUE
EIF3B	0.0453425	0.0618953	0.0287898	6.04973e-06	FALSE	TRUE
IDI1	0.0491171	0.0683051	0.029929	6.0729e-06	FALSE	TRUE
NDUFV1	0.0432899	0.0592292	0.0273506	6.10757e-06	FALSE	TRUE
KIF11	0.0443159	0.0608911	0.0277407	6.12875e-06	FALSE	TRUE
CNBP	0.0483757	0.0664281	0.0303233	6.29602e-06	FALSE	TRUE
PRKCSH	0.0428599	0.0590259	0.0266939	6.29602e-06	FALSE	TRUE
ROMO1	-0.0412718	-0.0257835	-0.0567602	6.29875e-06	FALSE	FALSE
ZRANB2	0.0426527	0.0590051	0.0263002	6.29875e-06	FALSE	TRUE
CHPF	-0.0426096	-0.0263833	-0.0588358	6.3255e-06	FALSE	FALSE
NUP54	0.04449	0.0610244	0.0279556	6.36756e-06	FALSE	TRUE
ZNF143	0.0174159	0.0252578	0.00957396	6.36756e-06	FALSE	TRUE
UQCRFS1	0.0482463	0.066576	0.0299165	6.39959e-06	FALSE	TRUE
SORD	0.0282094	0.0410654	0.0153534	6.5763e-06	FALSE	TRUE
YIF1B	0.0350967	0.050723	0.0194704	6.59244e-06	FALSE	TRUE
NDEL1	0.0160128	0.0295442	0.00248133	6.62618e-06	FALSE	TRUE
TMEM97	0.0432027	0.0597402	0.0266652	6.63277e-06	FALSE	TRUE
FSTL3	-0.0353342	-0.0228142	-0.0478542	6.77683e-06	FALSE	FALSE
MRPS18C	0.0488116	0.0666541	0.0309692	6.83945e-06	FALSE	TRUE
TATDN1	0.0205481	0.0353538	0.00574236	6.84843e-06	FALSE	TRUE
CARD19	-0.0543196	-0.0344568	-0.0741823	6.86008e-06	FALSE	FALSE
GLUL	0.0413173	0.0587164	0.0239183	6.94834e-06	FALSE	TRUE
NQO1	0.0271563	0.0511921	0.00312051	6.96865e-06	FALSE	TRUE
RAB31	-0.0453527	-0.0289516	-0.0617538	6.98035e-06	FALSE	FALSE
RIOK2	0.018202	0.0269299	0.00947409	6.98035e-06	FALSE	TRUE
FOXRED1	0.0188872	0.029549	0.00822546	7.06916e-06	FALSE	TRUE
PPL	-0.0139214	-0.00779743	-0.0200453	7.09062e-06	FALSE	FALSE
TNPO1	0.0379432	0.0533789	0.0225075	7.09267e-06	FALSE	TRUE
UCHL5	0.0368529	0.0522401	0.0214658	7.32882e-06	FALSE	TRUE
KRT7	-0.0836544	-0.0530531	-0.114256	7.32888e-06	FALSE	FALSE
PEA15	0.0225738	0.0428902	0.00225737	7.44109e-06	FALSE	TRUE
METAP1	0.0349799	0.0485743	0.0213855	7.45397e-06	FALSE	TRUE
MSH2	0.0277841	0.0399209	0.0156472	7.48832e-06	FALSE	TRUE
ATXN10	0.0361697	0.0527487	0.0195907	7.56186e-06	FALSE	TRUE
DYRK3	0.0104448	0.0155198	0.00536981	7.5763e-06	FALSE	TRUE
CWC27	0.0343408	0.0488593	0.0198223	7.68817e-06	FALSE	TRUE
RMRP	-0.0255505	-0.0163583	-0.0347427	7.68817e-06	FALSE	FALSE
LINC00152	-0.0652607	-0.0403532	-0.0901682	7.75867e-06	FALSE	FALSE
MUL1	0.0300209	0.0418383	0.0182035	7.75867e-06	FALSE	TRUE
PBX1	-0.0311776	-0.0203812	-0.041974	7.80552e-06	FALSE	FALSE
SRRM1	0.0491701	0.0673913	0.0309489	7.89587e-06	FALSE	TRUE
TAMM41	0.0136518	0.0198573	0.00744636	8.22935e-06	FALSE	TRUE
TBL3	0.0251728	0.0349657	0.0153798	8.37814e-06	FALSE	TRUE
TTC38	0.0258045	0.0358735	0.0157354	8.37814e-06	FALSE	TRUE
CENPE	0.0437697	0.0617898	0.0257496	8.4047e-06	FALSE	TRUE
OTUB1	0.0406378	0.0572797	0.023996	8.4047e-06	FALSE	TRUE
INCENP	0.0106956	0.016417	0.00497424	8.53622e-06	FALSE	TRUE
SLTM	0.0452483	0.0620313	0.0284654	8.67884e-06	FALSE	TRUE
CENPM	0.0432536	0.0616734	0.0248338	8.68026e-06	FALSE	TRUE
COQ10B	0.0207746	0.0346054	0.00694382	8.74192e-06	FALSE	TRUE
ARPC1A	-0.0643408	-0.0405989	-0.0880827	8.75575e-06	FALSE	FALSE
KLC1	0.0275153	0.0420051	0.0130255	8.83129e-06	FALSE	TRUE
NEXN	0.0447444	0.0625019	0.0269869	8.89558e-06	FALSE	TRUE
EMP1	-0.0488605	-0.0228204	-0.0749007	9.10324e-06	FALSE	FALSE
TTC27	0.0118988	0.0181798	0.00561781	9.10918e-06	FALSE	TRUE
FBXO28	0.0329056	0.0458625	0.0199486	9.20317e-06	FALSE	TRUE
PPP4R3A	0.0362558	0.0503406	0.022171	9.35171e-06	FALSE	TRUE
IGFBP4	-0.107398	-0.0672082	-0.147588	9.54877e-06	FALSE	FALSE
RDH11	0.0351669	0.0501867	0.020147	9.55153e-06	FALSE	TRUE
KISS1	0.12412	0.171862	0.0763766	9.57464e-06	FALSE	TRUE
STT3A	0.0267506	0.0418281	0.0116731	9.57464e-06	FALSE	TRUE
MYL6	0.0613713	0.0840572	0.0386855	9.70078e-06	FALSE	TRUE
RNF8	0.036014	0.0523666	0.0196614	9.70078e-06	FALSE	TRUE
ULBP2	0.0201212	0.0290997	0.0111427	9.75736e-06	FALSE	TRUE
DYNLRB1	-0.0438919	-0.0271282	-0.0606556	9.79338e-06	FALSE	FALSE
SCML1	0.0523205	0.0721615	0.0324796	9.81681e-06	FALSE	TRUE
BAK1	0.0392999	0.0558927	0.022707	9.84165e-06	FALSE	TRUE
NOC4L	0.0231057	0.0343127	0.0118987	9.94654e-06	FALSE	TRUE
SUPT5H	0.0349806	0.0502489	0.0197122	9.94654e-06	FALSE	TRUE
EXOSC7	0.0244677	0.0387403	0.0101951	1.01622e-05	FALSE	TRUE
ATP6AP2	0.0310886	0.0489036	0.0132735	1.02744e-05	FALSE	TRUE
HADHB	0.0276343	0.0410434	0.0142252	1.0312e-05	FALSE	TRUE
CD163L1	-0.0509061	-0.0306886	-0.0711236	1.06203e-05	FALSE	FALSE
AFF4	-0.04053	-0.0244475	-0.0566125	1.08637e-05	FALSE	FALSE
NDUFS5	0.0459596	0.0634168	0.0285024	1.08772e-05	FALSE	TRUE
PINX1	0.0252412	0.0365103	0.0139721	1.10634e-05	FALSE	TRUE
DDX18	0.0490367	0.0671646	0.0309088	1.10858e-05	FALSE	TRUE
FAM64A	0.0565899	0.0781175	0.0350622	1.1136e-05	FALSE	TRUE
NVL	0.025962	0.0370453	0.0148787	1.1381e-05	FALSE	TRUE
OCIAD1	0.0278568	0.045931	0.00978254	1.14177e-05	FALSE	TRUE
AP3B1	0.0291837	0.0419412	0.0164263	1.16313e-05	FALSE	TRUE
RP11-351D16.3	0.00681071	0.0101517	0.00346973	1.18532e-05	FALSE	TRUE
DAZAP1	0.0482391	0.0666566	0.0298216	1.19902e-05	FALSE	TRUE
BRF2	0.0101372	0.0152884	0.00498599	1.20264e-05	FALSE	TRUE
SHMT1	0.0221119	0.031372	0.0128517	1.22732e-05	FALSE	TRUE
NRDC	0.0354671	0.0518134	0.0191208	1.22879e-05	FALSE	TRUE
ABCF3	0.0186898	0.0290846	0.00829501	1.23272e-05	FALSE	TRUE
GCDH	0.0165672	0.0268687	0.00626573	1.24166e-05	FALSE	TRUE
IQSEC2	-0.030361	-0.0192024	-0.0415197	1.25272e-05	FALSE	FALSE
POLR2H	0.0462529	0.0634566	0.0290493	1.25626e-05	FALSE	TRUE
PTRF	0.0536103	0.0740112	0.0332094	1.25653e-05	FALSE	TRUE
IDH3A	0.0335101	0.0473095	0.0197107	1.25963e-05	FALSE	TRUE
CASP6	0.0191574	0.0314023	0.00691245	1.2738e-05	FALSE	TRUE
RNF213	-0.0365584	-0.0224365	-0.0506803	1.28606e-05	FALSE	FALSE
SEPT11	0.0415126	0.0574466	0.0255787	1.30674e-05	FALSE	TRUE
PRIM1	0.0274189	0.0384539	0.0163839	1.35376e-05	FALSE	TRUE
DNAJB1	0.0522865	0.0718457	0.0327273	1.35743e-05	FALSE	TRUE
CAPNS1	-0.0452152	-0.0280084	-0.0624221	1.41714e-05	FALSE	FALSE
ARL3	0.0354063	0.0518903	0.0189222	1.43472e-05	FALSE	TRUE
UBA3	0.0326874	0.0465372	0.0188376	1.43944e-05	FALSE	TRUE
ERP29	0.0350974	0.0543866	0.0158082	1.45071e-05	FALSE	TRUE
NDUFS1	0.0253688	0.0373377	0.0134	1.46156e-05	FALSE	TRUE
PLP2	-0.0550444	-0.0342367	-0.0758521	1.47023e-05	FALSE	FALSE
ETS1	0.03629	0.0506106	0.0219694	1.5072e-05	FALSE	TRUE
METTL3	0.0215248	0.0321224	0.0109271	1.50733e-05	FALSE	TRUE
DLAT	0.0346235	0.0488649	0.0203821	1.52225e-05	FALSE	TRUE
NUDT21	0.0333969	0.0495183	0.0172755	1.52446e-05	FALSE	TRUE
ARFGAP3	0.0222476	0.0336252	0.0108701	1.52909e-05	FALSE	TRUE
TMED5	0.0399782	0.0562067	0.0237496	1.53434e-05	FALSE	TRUE
MAPK12	0.0248869	0.0345924	0.0151814	1.53641e-05	TRUE	FALSE
NSRP1	0.0356155	0.0536862	0.0175449	1.57146e-05	FALSE	TRUE
YBX1	0.0561621	0.0774946	0.0348297	1.5912e-05	FALSE	TRUE
NDUFAF1	0.02005	0.0291998	0.0109001	1.6127e-05	FALSE	TRUE
HAUS2	0.0344007	0.0480254	0.0207759	1.61275e-05	FALSE	TRUE
GRIPAP1	0.0120375	0.0230591	0.00101592	1.63029e-05	FALSE	TRUE
CSTB	-0.0485236	-0.0302188	-0.0668283	1.63233e-05	FALSE	FALSE
PRKAG1	0.0253786	0.0411414	0.00961573	1.65258e-05	FALSE	TRUE
FLNB	-0.0470752	-0.0282423	-0.0659081	1.65381e-05	FALSE	FALSE
RPS11	0.040067	0.0551933	0.0249407	1.66157e-05	FALSE	TRUE
ATP5SL	0.0355727	0.0510448	0.0201005	1.66788e-05	FALSE	TRUE
CENPK	0.0490961	0.0682181	0.029974	1.68181e-05	FALSE	TRUE
UBA5	0.0232348	0.0331846	0.013285	1.68342e-05	FALSE	TRUE
TBL2	0.0181962	0.0314565	0.00493593	1.68934e-05	FALSE	TRUE
G2E3	0.0271879	0.0419074	0.0124684	1.70368e-05	FALSE	TRUE
FAF1	0.0386697	0.0552013	0.0221381	1.70498e-05	FALSE	TRUE
DUS3L	0.0142138	0.0236307	0.0047969	1.70821e-05	FALSE	TRUE
BTF3	0.0429967	0.0593064	0.026687	1.71225e-05	FALSE	TRUE
TNFSF10	-0.0333168	-0.0214997	-0.0451339	1.74717e-05	FALSE	FALSE
CEMIP	-0.026968	-0.0177258	-0.0362102	1.75308e-05	FALSE	FALSE
TWISTNB	0.0342425	0.0502759	0.0182091	1.77114e-05	FALSE	TRUE
TRIM38	0.0130909	0.0251029	0.00107876	1.77863e-05	FALSE	TRUE
SELK	0.0491776	0.0683363	0.0300189	1.77901e-05	FALSE	TRUE
HMGN5	0.0208639	0.0301154	0.0116124	1.79549e-05	FALSE	TRUE
FDFT1	0.0189863	0.0353301	0.0026425	1.80028e-05	FALSE	TRUE
TBC1D31	0.0172823	0.0259922	0.0085724	1.84295e-05	FALSE	TRUE
DIAPH3	0.0405632	0.056508	0.0246185	1.84798e-05	FALSE	TRUE
USP1	0.052716	0.0727865	0.0326455	1.85366e-05	FALSE	TRUE
FN3KRP	0.0233795	0.0369476	0.00981139	1.85633e-05	FALSE	TRUE
BSG	0.0492494	0.0698705	0.0286283	1.85947e-05	FALSE	TRUE
CCDC174	0.0234453	0.035135	0.0117557	1.89815e-05	FALSE	TRUE
SACM1L	0.0193891	0.0308338	0.00794447	1.90601e-05	FALSE	TRUE
CETN3	0.0313271	0.0484689	0.0141853	1.91457e-05	FALSE	TRUE
FIG4	0.0107277	0.0166233	0.00483214	1.94055e-05	FALSE	TRUE
DIS3	0.0211601	0.0330672	0.00925298	1.95176e-05	FALSE	TRUE
LLPH	0.046316	0.0651458	0.0274863	1.97007e-05	FALSE	TRUE
SPDL1	0.0537001	0.0744864	0.0329137	1.97071e-05	FALSE	TRUE
C12orf65	0.0421166	0.0588506	0.0253826	1.97934e-05	FALSE	TRUE
IRS1	-0.0451291	-0.0263421	-0.0639162	1.98021e-05	FALSE	FALSE
MAP7D1	0.0431651	0.059834	0.0264962	1.99808e-05	FALSE	TRUE
DNM2	0.0348177	0.0499346	0.0197008	1.99882e-05	FALSE	TRUE
DMAP1	0.0199127	0.0306576	0.00916771	2.02065e-05	FALSE	TRUE
PLXNA1	-0.038132	-0.0236595	-0.0526044	2.02497e-05	FALSE	FALSE
RRP1	0.0339985	0.0488212	0.0191759	2.03422e-05	FALSE	TRUE
SCAMP3	0.0309194	0.0479551	0.0138836	2.03595e-05	FALSE	TRUE
NDUFB2	-0.0506187	-0.0308367	-0.0704007	2.05495e-05	FALSE	FALSE
RNF113A	0.0242329	0.0361612	0.0123046	2.05495e-05	FALSE	TRUE
MTMR14	0.0269261	0.0416099	0.0122423	2.07105e-05	FALSE	TRUE
DHRS7B	0.0221689	0.0354599	0.00887785	2.07917e-05	FALSE	TRUE
C7orf73	-0.0472918	-0.0292424	-0.0653412	2.08775e-05	FALSE	FALSE
CPVL	0.0129816	0.0184971	0.00746602	2.10424e-05	FALSE	TRUE
BZW2	0.0303954	0.046939	0.0138518	2.10538e-05	FALSE	TRUE
COL18A1	-0.0323383	-0.020254	-0.0444226	2.10538e-05	FALSE	FALSE
MCUR1	0.0393574	0.0566543	0.0220605	2.12779e-05	FALSE	TRUE
SSR2	0.0473343	0.0680069	0.0266617	2.12822e-05	FALSE	TRUE
NSL1	0.0206298	0.0338323	0.00742727	2.14182e-05	FALSE	TRUE
RAD51	0.0205659	0.0296372	0.0114947	2.18085e-05	FALSE	TRUE
LAMB3	0.0514309	0.0721632	0.0306986	2.20124e-05	FALSE	TRUE
ENOPH1	0.0460104	0.0635088	0.028512	2.22334e-05	FALSE	TRUE
NDUFA1	-0.0437687	-0.0262665	-0.061271	2.22617e-05	FALSE	FALSE
UBE2S	0.0974591	0.138823	0.0560954	2.26252e-05	FALSE	TRUE
RNF4	0.0394221	0.0549818	0.0238624	2.30276e-05	FALSE	TRUE
CKAP2L	0.0363984	0.0513133	0.0214835	2.31051e-05	FALSE	TRUE
CXCR4	0.030625	0.0437407	0.0175092	2.31994e-05	FALSE	TRUE
SMARCE1	0.0256135	0.0412722	0.00995478	2.33458e-05	FALSE	TRUE
CAT	0.015775	0.0263175	0.00523237	2.3449e-05	FALSE	TRUE
RABGGTB	0.0436887	0.0633996	0.0239777	2.35033e-05	FALSE	TRUE
GRB2	0.0378398	0.0540698	0.0216098	2.35818e-05	FALSE	TRUE
HM13	0.0507844	0.0704399	0.0311289	2.36936e-05	FALSE	TRUE
DCTN1	0.0253104	0.0390434	0.0115774	2.3981e-05	FALSE	TRUE
PIH1D1	0.0402712	0.0576257	0.0229167	2.40931e-05	FALSE	TRUE
ATP6V1E1	0.0317476	0.0476479	0.0158472	2.46751e-05	FALSE	TRUE
GPRC5A	-0.0655256	-0.0402939	-0.0907574	2.49317e-05	FALSE	FALSE
ERGIC2	0.0300355	0.0480698	0.0120012	2.49764e-05	FALSE	TRUE
AAR2	0.0214496	0.0332841	0.0096151	2.55111e-05	FALSE	TRUE
CAPRIN1	0.0386954	0.0535083	0.0238826	2.60889e-05	FALSE	TRUE
NLE1	0.0207167	0.0332204	0.00821296	2.62669e-05	FALSE	TRUE
PLCG2	0.0221279	0.0324917	0.011764	2.62683e-05	FALSE	TRUE
KPNB1	0.0459123	0.0644161	0.0274085	2.63766e-05	FALSE	TRUE
YARS2	0.0157972	0.0245975	0.00699696	2.63931e-05	FALSE	TRUE
RRP15	0.0473704	0.0655606	0.0291802	2.66005e-05	FALSE	TRUE
PLEKHF2	0.0253032	0.0381674	0.012439	2.69566e-05	FALSE	TRUE
RPH3AL	-0.0364552	-0.0212357	-0.0516747	2.73433e-05	FALSE	FALSE
DECR1	0.0233289	0.0381748	0.00848288	2.74043e-05	FALSE	TRUE
AMIGO2	-0.0409613	-0.0254764	-0.0564461	2.75577e-05	FALSE	FALSE
CLPP	0.0452695	0.0630096	0.0275293	2.76909e-05	FALSE	TRUE
EME1	0.0115266	0.0174035	0.00564965	2.77389e-05	FALSE	TRUE
FERMT2	0.0341184	0.0483489	0.019888	2.82857e-05	FALSE	TRUE
UGCG	-0.0533501	-0.0327069	-0.0739933	2.82857e-05	FALSE	FALSE
PPWD1	0.021182	0.0309328	0.0114312	2.83052e-05	FALSE	TRUE
HYI	0.0476479	0.0662455	0.0290502	2.84493e-05	FALSE	TRUE
NCAPG2	0.0312678	0.0457458	0.0167898	2.85807e-05	FALSE	TRUE
NAA35	0.0186167	0.03053	0.00670331	2.88588e-05	FALSE	TRUE
RFC2	0.0441431	0.0620299	0.0262564	2.88698e-05	FALSE	TRUE
RARRES2	-0.0469367	-0.0291453	-0.0647281	2.88965e-05	FALSE	FALSE
PRIM2	0.0310236	0.0440778	0.0179694	2.96559e-05	FALSE	TRUE
CDK5RAP3	0.0316496	0.04583	0.0174692	2.9883e-05	FALSE	TRUE
SUPT3H	0.0181687	0.0275874	0.00875013	3.03161e-05	FALSE	TRUE
CTB-50L17.10	0.0224558	0.0351144	0.00979708	3.03272e-05	FALSE	TRUE
PCNP	0.0430677	0.0597885	0.026347	3.06569e-05	FALSE	TRUE
PAPSS1	0.023027	0.0330696	0.0129845	3.07237e-05	FALSE	TRUE
PTBP1	0.044006	0.061103	0.026909	3.10768e-05	FALSE	TRUE
PPP3CB	0.0335665	0.0482231	0.0189099	3.11389e-05	FALSE	TRUE
SEPW1	-0.0411812	-0.0233144	-0.059048	3.11899e-05	FALSE	FALSE
PVRL2	0.0314147	0.0506069	0.0122225	3.14389e-05	FALSE	TRUE
FDXR	0.0130584	0.0203775	0.00573937	3.15657e-05	FALSE	TRUE
WDR92	0.0138896	0.0221926	0.00558667	3.23246e-05	FALSE	TRUE
ARHGEF1	0.0273408	0.0408675	0.0138141	3.29626e-05	FALSE	TRUE
GTF2F2	0.0325101	0.0509924	0.0140278	3.2964e-05	FALSE	TRUE
NR4A2	-0.0398422	-0.0222016	-0.0574829	3.3441e-05	FALSE	FALSE
CKS2	0.110116	0.153127	0.0671046	3.36033e-05	FALSE	TRUE
NDUFA6	0.0414398	0.0592328	0.0236469	3.36061e-05	FALSE	TRUE
GPATCH4	0.0474791	0.0661704	0.0287878	3.38955e-05	FALSE	TRUE
RPE	0.011815	0.0228994	0.00073056	3.41178e-05	FALSE	TRUE
MZT1	0.0562304	0.0792684	0.0331924	3.47659e-05	FALSE	TRUE
UMPS	0.022288	0.0332633	0.0113127	3.4804e-05	FALSE	TRUE
PPP2R1B	0.0227478	0.0334316	0.0120639	3.49052e-05	FALSE	TRUE
EXOSC5	0.039246	0.0564774	0.0220147	3.51483e-05	FALSE	TRUE
TMEM167B	0.0135533	0.0253907	0.00171596	3.51797e-05	FALSE	TRUE
VPS37B	0.029122	0.0450438	0.0132001	3.54314e-05	FALSE	TRUE
C5orf24	-0.0416737	-0.0238446	-0.0595028	3.55985e-05	FALSE	FALSE
C5orf15	0.00126304	0.0182643	-0.0157383	3.57861e-05	FALSE	FALSE
NCL	0.0504007	0.0713917	0.0294098	3.58122e-05	FALSE	TRUE
TRMT11	0.0198116	0.0289752	0.010648	3.62412e-05	FALSE	TRUE
NOB1	0.0377779	0.0540427	0.0215132	3.6888e-05	FALSE	TRUE
SNHG8	-0.0571081	-0.0343936	-0.0798225	3.70018e-05	FALSE	FALSE
PHPT1	-0.0470397	-0.0286182	-0.0654612	3.71845e-05	FALSE	FALSE
BRD2	0.039349	0.0584463	0.0202517	3.75569e-05	FALSE	TRUE
ZC3HC1	0.0163854	0.0253937	0.00737707	3.7587e-05	FALSE	TRUE
TDP1	0.020439	0.0348938	0.00598426	3.76703e-05	FALSE	TRUE
ATP5EP2	-0.0405975	-0.0246481	-0.0565468	3.86022e-05	FALSE	FALSE
TUBE1	0.0155033	0.0246219	0.00638466	3.89344e-05	FALSE	TRUE
PSIP1	0.0322492	0.0473593	0.017139	3.90427e-05	FALSE	TRUE
POC1A	0.0425274	0.0591167	0.0259381	3.91292e-05	FALSE	TRUE
ORC6	0.0396448	0.0564468	0.0228429	3.92343e-05	FALSE	TRUE
PSRC1	0.0485513	0.0685165	0.028586	3.94159e-05	FALSE	TRUE
RNF14	0.0228007	0.0362218	0.00937967	3.97422e-05	FALSE	TRUE
MED31	0.0293308	0.046972	0.0116896	4.00759e-05	FALSE	TRUE
NOC2L	0.0336445	0.0511335	0.0161556	4.02707e-05	FALSE	TRUE
MITD1	0.0208282	0.0354839	0.00617241	4.0384e-05	FALSE	TRUE
RPL37	-0.0343322	-0.0208654	-0.047799	4.09137e-05	FALSE	FALSE
SS18	0.0379757	0.0533803	0.0225711	4.09798e-05	FALSE	TRUE
SMYD3	0.020911	0.0332414	0.00858068	4.12646e-05	FALSE	TRUE
PPT1	0.0293401	0.0454104	0.0132697	4.13361e-05	FALSE	TRUE
FAM127A	-0.0451821	-0.0271541	-0.0632102	4.2208e-05	FALSE	FALSE
COL8A1	0.0527348	0.0742716	0.031198	4.25303e-05	FALSE	TRUE
TROAP	0.0392022	0.0606876	0.0177168	4.26956e-05	FALSE	TRUE
ALDH18A1	0.0251511	0.0381301	0.0121722	4.27197e-05	FALSE	TRUE
AK6	0.043948	0.0612231	0.0266728	4.29127e-05	FALSE	TRUE
SF3A1	0.0235047	0.037742	0.00926734	4.299e-05	FALSE	TRUE
SLC7A6OS	0.0226363	0.0347494	0.0105232	4.299e-05	FALSE	TRUE
ANKRD28	-0.0454157	-0.0258053	-0.065026	4.33912e-05	FALSE	FALSE
SRSF2	0.0482005	0.0699605	0.0264405	4.34547e-05	FALSE	TRUE
TBK1	0.0102288	0.0214745	-0.00101693	4.34547e-05	FALSE	FALSE
NEDD1	0.0282215	0.0417501	0.0146929	4.41687e-05	FALSE	TRUE
DPAGT1	0.0188762	0.0312006	0.00655168	4.41836e-05	FALSE	TRUE
CEP85	0.0136095	0.0219715	0.00524757	4.50663e-05	FALSE	TRUE
ARFGAP1	0.019288	0.0314988	0.00707724	4.53837e-05	FALSE	TRUE
GLMN	0.020794	0.0300767	0.0115114	4.57187e-05	FALSE	TRUE
MMADHC	0.0427533	0.0596027	0.0259039	4.62265e-05	FALSE	TRUE
CAPZA2	0.0393376	0.0587025	0.0199727	4.68134e-05	FALSE	TRUE
BLVRB	0.015335	0.0354583	-0.00478824	4.68209e-05	FALSE	FALSE
LAMC1	-0.0297568	-0.0160703	-0.0434433	4.71375e-05	FALSE	FALSE
NDUFB1	-0.0457	-0.0274555	-0.0639445	4.75137e-05	FALSE	FALSE
NUDT9	0.0145229	0.0237642	0.00528161	4.75137e-05	FALSE	TRUE
S100A11	-0.0470387	-0.0284657	-0.0656117	4.75464e-05	FALSE	FALSE
SDHD	0.0413862	0.0576585	0.0251139	4.75464e-05	FALSE	TRUE
ZNF780A	0.0114297	0.0177601	0.0050992	4.77201e-05	FALSE	TRUE
NOP14	0.0250879	0.0406787	0.00949705	4.83415e-05	FALSE	TRUE
GORAB	0.0161723	0.024325	0.00801967	4.85173e-05	FALSE	TRUE
AP1M2	0.0443879	0.0688206	0.0199552	4.86399e-05	FALSE	TRUE
MTMR2	0.0379611	0.0539904	0.0219317	4.94935e-05	FALSE	TRUE
NUP62	0.0423124	0.0595069	0.0251179	4.95966e-05	FALSE	TRUE
SLC9A3R2	-0.0690712	-0.041283	-0.0968594	4.97525e-05	FALSE	FALSE
RPL12	-0.0402644	-0.0243317	-0.0561971	4.97553e-05	FALSE	FALSE
CSNK2A1	0.0357173	0.0518865	0.0195481	5.00079e-05	FALSE	TRUE
KRT80	-0.039598	-0.023975	-0.055221	5.00244e-05	FALSE	FALSE
MUC1	-0.022096	-0.0138439	-0.0303481	5.03465e-05	FALSE	FALSE
NDUFB8	0.0388494	0.0564212	0.0212776	5.06694e-05	FALSE	TRUE
OIP5	0.0328684	0.0474066	0.0183301	5.08354e-05	FALSE	TRUE
MTMR6	0.0228351	0.0333115	0.0123587	5.08878e-05	FALSE	TRUE
NUP35	0.0155707	0.0243685	0.00677286	5.14472e-05	FALSE	TRUE
BTBD1	0.0247847	0.0354122	0.0141571	5.1893e-05	FALSE	TRUE
CCBL2	0.0153762	0.0237975	0.0069549	5.24862e-05	FALSE	TRUE
EPS15L1	0.0277858	0.0390276	0.0165439	5.2864e-05	FALSE	TRUE
MCMBP	0.0262649	0.0425946	0.00993524	5.2876e-05	FALSE	TRUE
GABPB1	0.0283966	0.0425363	0.0142569	5.31194e-05	FALSE	TRUE
MT-CYB	-0.094801	-0.0569274	-0.132675	5.35301e-05	FALSE	FALSE
VSTM2L	-0.0337011	-0.020588	-0.0468142	5.37109e-05	FALSE	FALSE
WDR89	0.0120161	0.0196667	0.00436545	5.38969e-05	FALSE	TRUE
KIAA1586	0.0212324	0.0312835	0.0111814	5.49648e-05	FALSE	TRUE
CASP4	0.0246172	0.0376377	0.0115967	5.50219e-05	FALSE	TRUE
TERF1	0.0233829	0.0347547	0.012011	5.54332e-05	FALSE	TRUE
VCPKMT	0.0162067	0.0249839	0.00742956	5.54332e-05	FALSE	TRUE
ZSCAN12	0.012682	0.0188161	0.00654783	5.54332e-05	FALSE	TRUE
MIR222HG	-0.0302397	-0.0157861	-0.0446934	5.56752e-05	FALSE	FALSE
KTN1	-0.0435624	-0.0253403	-0.0617845	5.58015e-05	FALSE	FALSE
GNB2L1	0.062714	0.0877943	0.0376338	5.59623e-05	FALSE	TRUE
AP006621.5	-0.022692	-0.013977	-0.031407	5.67619e-05	FALSE	FALSE
FAM20C	-0.0376276	-0.022595	-0.0526602	5.67619e-05	FALSE	FALSE
DDX41	0.0277105	0.0415397	0.0138814	5.70906e-05	FALSE	TRUE
RNF20	0.0169968	0.0258415	0.00815204	5.70906e-05	FALSE	TRUE
SYF2	0.0365722	0.0557249	0.0174195	5.70906e-05	FALSE	TRUE
TRUB2	0.0191487	0.0312986	0.00699875	5.76923e-05	FALSE	TRUE
ARL14EP	0.0271732	0.040595	0.0137514	5.77158e-05	FALSE	TRUE
SARAF	-0.0452601	-0.0260688	-0.0644513	5.77671e-05	FALSE	FALSE
LINC01184	-0.034103	-0.0200801	-0.0481259	5.85223e-05	FALSE	FALSE
POLR3C	0.0225579	0.0334328	0.0116829	5.864e-05	FALSE	TRUE
DDIAS	0.0239948	0.0354018	0.0125878	5.91366e-05	FALSE	TRUE
NDFIP1	0.0138281	0.03211	-0.00445371	5.98327e-05	FALSE	FALSE
ZNRD1	0.0249357	0.0413704	0.00850102	6.04192e-05	FALSE	TRUE
POP5	0.0406146	0.0568874	0.0243418	6.09274e-05	FALSE	TRUE
RNF138	0.0361327	0.051458	0.0208073	6.13465e-05	FALSE	TRUE
REEP5	0.0445972	0.0625063	0.0266881	6.16234e-05	FALSE	TRUE
DLST	0.0315116	0.0452858	0.0177374	6.19468e-05	FALSE	TRUE
CFL2	0.0437789	0.0612658	0.026292	6.19914e-05	FALSE	TRUE
AIDA	0.0377963	0.0534639	0.0221287	6.21628e-05	FALSE	TRUE
LINC00116	-0.0463264	-0.0277479	-0.0649049	6.22845e-05	FALSE	FALSE
ORC4	0.0205465	0.0326961	0.00839685	6.26802e-05	FALSE	TRUE
EIF3F	0.0565234	0.0791844	0.0338624	6.2941e-05	FALSE	TRUE
SLC25A36	0.0100907	0.0230402	-0.00285879	6.30808e-05	FALSE	FALSE
FIS1	-0.0444222	-0.0259145	-0.0629298	6.36874e-05	FALSE	FALSE
COX11	0.0413024	0.0578112	0.0247935	6.38744e-05	FALSE	TRUE
TRIP13	0.0340147	0.048189	0.0198403	6.47752e-05	FALSE	TRUE
STX12	0.018172	0.0291714	0.00717271	6.51791e-05	FALSE	TRUE
YWHAZ	-0.0452664	-0.0271133	-0.0634195	6.60955e-05	FALSE	FALSE
ARFIP1	0.0277716	0.0403502	0.0151931	6.63574e-05	FALSE	TRUE
SEC22B	0.042237	0.0597888	0.0246853	6.83913e-05	FALSE	TRUE
UTP23	0.0247522	0.038594	0.0109105	6.83913e-05	FALSE	TRUE
SPTLC2	0.0247182	0.0363091	0.0131273	6.89123e-05	FALSE	TRUE
ERI1	0.023211	0.0347429	0.0116791	6.89281e-05	FALSE	TRUE
KRTAP2-3	0.059938	0.0893272	0.0305488	6.92191e-05	FALSE	TRUE
FBXO21	0.026945	0.0401327	0.0137574	7.01655e-05	FALSE	TRUE
POLR2J3	-0.0415953	-0.0242871	-0.0589036	7.06519e-05	FALSE	FALSE
DCTPP1	0.0469088	0.0658239	0.0279938	7.06735e-05	FALSE	TRUE
MAGED2	0.0357884	0.0552337	0.0163432	7.06735e-05	FALSE	TRUE
OLA1	0.0424736	0.0597875	0.0251598	7.06735e-05	FALSE	TRUE
POLR2K	0.0406039	0.0590657	0.0221421	7.06735e-05	FALSE	TRUE
ZSCAN26	0.0143812	0.0224539	0.00630841	7.06891e-05	FALSE	TRUE
WDR43	0.0438068	0.0618899	0.0257237	7.09311e-05	FALSE	TRUE
STMN3	-0.031058	-0.0172427	-0.0448733	7.12309e-05	FALSE	FALSE
LINC01003	-0.0319686	-0.0186698	-0.0452674	7.15182e-05	FALSE	FALSE
SGOL2	0.0502542	0.0707811	0.0297273	7.15182e-05	FALSE	TRUE
CEP70	0.0155347	0.0255982	0.00547117	7.17622e-05	FALSE	TRUE
H2AFZ	0.0627917	0.090786	0.0347974	7.17622e-05	FALSE	TRUE
NOTCH2	-0.0360443	-0.0213802	-0.0507084	7.31662e-05	FALSE	FALSE
EMP2	0.0239806	0.0398351	0.00812616	7.33175e-05	FALSE	TRUE
DDX24	0.0443753	0.0621529	0.0265977	7.33275e-05	FALSE	TRUE
PDCD6IP	0.0293751	0.0443925	0.0143577	7.38796e-05	FALSE	TRUE
GAPDH	0.0646193	0.0906857	0.038553	7.56801e-05	FALSE	TRUE
TMEM147	-0.0431702	-0.0254442	-0.0608962	7.82586e-05	FALSE	FALSE
SUV39H2	0.0309025	0.0447143	0.0170907	7.83528e-05	FALSE	TRUE
ANAPC10	0.0308772	0.0459166	0.0158377	7.83991e-05	FALSE	TRUE
TMEM184A	-0.0129092	-0.0079003	-0.0179181	7.85111e-05	FALSE	FALSE
DUS2	0.0104395	0.0162011	0.00467799	7.88467e-05	FALSE	TRUE
TTC9C	0.0198446	0.0337415	0.00594769	7.88467e-05	FALSE	TRUE
YIPF6	0.0119042	0.0283974	-0.00458901	7.91928e-05	FALSE	FALSE
TTLL12	0.0205679	0.0328185	0.00831729	7.9215e-05	FALSE	TRUE
HSD17B7	0.0141054	0.0206642	0.00754673	7.94813e-05	FALSE	TRUE
IMPA1	0.0192572	0.0300782	0.00843628	7.94813e-05	FALSE	TRUE
TGDS	0.0129831	0.0197932	0.00617304	7.95081e-05	FALSE	TRUE
ANXA8	-0.0122877	-0.00632362	-0.0182517	8.10316e-05	FALSE	FALSE
CHCHD2	0.0375477	0.0528484	0.022247	8.10338e-05	FALSE	TRUE
HEXA	0.0129726	0.0248462	0.00109896	8.29078e-05	FALSE	TRUE
TADA2A	0.0101841	0.0176916	0.00267662	8.32367e-05	FALSE	TRUE
ZNHIT1	-0.0446597	-0.0261039	-0.0632155	8.41988e-05	FALSE	FALSE
MAPK8IP1	0.0182845	0.0268986	0.00967049	8.45905e-05	TRUE	FALSE
PTGES	-0.0526851	-0.0256882	-0.079682	8.53013e-05	FALSE	FALSE
NOXA1	-0.00931131	-0.0050858	-0.0135368	8.5346e-05	FALSE	FALSE
SLC25A24	0.0392087	0.0563814	0.022036	8.62116e-05	FALSE	TRUE
MED8	0.0391677	0.0559394	0.0223961	8.64521e-05	FALSE	TRUE
TBC1D23	0.0252759	0.0375804	0.0129714	8.64521e-05	FALSE	TRUE
ARV1	0.0106748	0.019511	0.00183872	8.66318e-05	FALSE	TRUE
PIF1	-0.0127716	-0.00126184	-0.0242813	8.67302e-05	FALSE	FALSE
MVP	0.00789631	0.0193732	-0.00358055	8.74378e-05	FALSE	FALSE
ZCRB1	-0.0434376	-0.0248	-0.0620752	8.8813e-05	FALSE	FALSE
SMIM14	-0.0283437	-0.0160027	-0.0406848	8.88779e-05	FALSE	FALSE
HMGCR	0.0201347	0.0287348	0.0115346	8.98606e-05	FALSE	TRUE
SQSTM1	0.0432255	0.0757333	0.0107178	9.04473e-05	FALSE	TRUE
HIGD2A	-0.0425671	-0.0252112	-0.0599229	9.17452e-05	FALSE	FALSE
GOSR1	0.0253541	0.0376794	0.0130287	9.24984e-05	FALSE	TRUE
CCDC58	0.0184046	0.029719	0.00709024	9.31124e-05	FALSE	TRUE
RPUSD4	0.0203652	0.0311862	0.00954433	9.36749e-05	FALSE	TRUE
HOOK2	-0.022239	-0.0118019	-0.032676	9.38228e-05	FALSE	FALSE
SUGP1	0.0188225	0.0275897	0.0100554	9.38479e-05	FALSE	TRUE
GRPEL2	0.0162531	0.0259512	0.00655489	9.49713e-05	FALSE	TRUE
FAT3	0.0228505	0.0330558	0.0126453	9.58649e-05	FALSE	TRUE
TOMM20	0.0335033	0.0518778	0.0151289	9.63295e-05	FALSE	TRUE
MRPL35	0.0346	0.050919	0.018281	9.85376e-05	FALSE	TRUE
PFKM	0.0112133	0.0202479	0.00217861	9.86835e-05	FALSE	TRUE
ARID4A	0.0141401	0.024077	0.00420331	0.000100594	FALSE	TRUE
CCNC	0.0365246	0.0527028	0.0203465	0.000100594	FALSE	TRUE
CRYZL1	0.0266535	0.0395946	0.0137125	0.000100632	FALSE	TRUE
TMEM39A	0.0160893	0.0249467	0.00723196	0.000100822	FALSE	TRUE
ZDHHC24	-0.0265876	-0.0159153	-0.0372598	0.000100822	FALSE	FALSE
ATG4C	0.0173974	0.0261284	0.00866633	0.000102654	FALSE	TRUE
CCDC77	0.0126868	0.0195947	0.00577887	0.000102654	FALSE	TRUE
YWHAH	0.0388709	0.061021	0.0167207	0.000103033	FALSE	TRUE
SSRP1	0.0432922	0.0625381	0.0240463	0.000103759	FALSE	TRUE
FBXO3	0.0142996	0.0250547	0.00354444	0.000104037	FALSE	TRUE
SRPRA	0.0298267	0.0456648	0.0139886	0.000104727	FALSE	TRUE
POLR3D	0.0209455	0.031968	0.00992314	0.000106235	FALSE	TRUE
UBE2D3	0.040892	0.0583115	0.0234725	0.000106431	FALSE	TRUE
TAF1D	0.0314964	0.0527498	0.0102429	0.000107216	FALSE	TRUE
UBQLN1	0.0368469	0.0527891	0.0209048	0.000107836	FALSE	TRUE
MT2A	-0.068131	-0.0401835	-0.0960785	0.00010803	FALSE	FALSE
TSEN34	0.0401969	0.0566306	0.0237631	0.000108473	FALSE	TRUE
TUBA4A	0.0297854	0.0452873	0.0142835	0.000108502	FALSE	TRUE
DNAJC17	0.0122209	0.0185223	0.00591954	0.000109413	FALSE	TRUE
ADAM10	-0.0295359	-0.0152803	-0.0437915	0.000110048	FALSE	FALSE
SUPV3L1	0.0212578	0.0317265	0.010789	0.000110102	FALSE	TRUE
TMEM11	0.0372943	0.0530879	0.0215006	0.00011077	FALSE	TRUE
ACTR2	0.0361833	0.0531544	0.0192121	0.000114584	FALSE	TRUE
BDNF-AS	-0.0214037	-0.0123731	-0.0304343	0.000115173	FALSE	FALSE
TARS	0.0485836	0.0685358	0.0286313	0.000115346	FALSE	TRUE
CD3EAP	0.0379869	0.0559157	0.0200582	0.000117532	FALSE	TRUE
SH3KBP1	0.0341631	0.0546185	0.0137076	0.000118854	FALSE	TRUE
RPL23A	-0.0310126	-0.0182238	-0.0438015	0.000120505	FALSE	FALSE
ARG2	0.00970791	0.0148515	0.00456432	0.000122011	FALSE	TRUE
GLTP	0.0422209	0.0600333	0.0244085	0.000122382	FALSE	TRUE
SNX6	0.0397595	0.0562446	0.0232745	0.000122649	FALSE	TRUE
CCDC59	0.0397737	0.0567096	0.0228379	0.000122834	FALSE	TRUE
GEMIN6	0.0249174	0.0395873	0.0102474	0.000126082	FALSE	TRUE
CSF1	-0.0291596	-0.0169174	-0.0414018	0.000128792	FALSE	FALSE
TCHP	0.0293559	0.0433264	0.0153854	0.000129322	FALSE	TRUE
C5orf56	-0.0194041	-0.011601	-0.0272071	0.000131258	FALSE	FALSE
NEU1	0.0261359	0.0438165	0.00845533	0.000131729	FALSE	TRUE
CNEP1R1	0.0120333	0.0203568	0.00370984	0.000132057	FALSE	TRUE
CEP44	0.00408591	0.011922	-0.00375021	0.00013368	FALSE	FALSE
RP11-798G7.6	0.00196707	0.00519343	-0.00125929	0.000133809	FALSE	FALSE
CLK3	0.0232499	0.0350213	0.0114785	0.000133973	FALSE	TRUE
ILK	0.0418408	0.0592619	0.0244197	0.000133973	FALSE	TRUE
OSTM1	0.0175163	0.0286178	0.00641479	0.000135371	FALSE	TRUE
C4orf3	-0.0479168	-0.0279679	-0.0678657	0.000135556	FALSE	FALSE
PNPLA8	0.0198994	0.0333469	0.00645196	0.000135556	FALSE	TRUE
SCO1	0.0299609	0.0438364	0.0160855	0.000135556	FALSE	TRUE
CCL20	NA	NA	NA	0.000136934	FALSE	TRUE
HSPA1B	0.0295272	0.04434	0.0147144	0.000137819	FALSE	TRUE
GSTP1	0.0481686	0.0697666	0.0265706	0.000141969	FALSE	TRUE
AIP	0.0327034	0.0475558	0.0178509	0.000142906	FALSE	TRUE
UTP15	0.0157802	0.0239102	0.00765014	0.000143144	FALSE	TRUE
TPP2	0.0197473	0.029403	0.0100916	0.000147141	FALSE	TRUE
MBIP	0.0200949	0.0314047	0.0087851	0.000147527	FALSE	TRUE
ADIPOR1	-0.039422	-0.022975	-0.055869	0.000147752	FALSE	FALSE
CNOT3	0.0268867	0.0406861	0.0130873	0.000148027	FALSE	TRUE
EMC7	0.0210963	0.0391194	0.00307311	0.0001497	FALSE	TRUE
UTP3	0.0215978	0.032444	0.0107516	0.0001497	FALSE	TRUE
HTATSF1	0.0361937	0.0519082	0.0204792	0.000151597	FALSE	TRUE
BNIP2	0.0353427	0.0509442	0.0197412	0.000153175	FALSE	TRUE
BLOC1S5	0.01824	0.0288119	0.00766813	0.000153534	FALSE	TRUE
YY1AP1	0.0274165	0.040933	0.0138999	0.000153536	FALSE	TRUE
PRR11	0.0417435	0.0593257	0.0241612	0.000153768	FALSE	TRUE
KPNA3	0.0316155	0.0455719	0.0176592	0.00015402	FALSE	TRUE
AZI2	0.0381418	0.0543991	0.0218844	0.000154556	FALSE	TRUE
SPG21	-0.0391892	-0.0214961	-0.0568823	0.000155662	FALSE	FALSE
SUV39H1	0.0285112	0.0411044	0.0159181	0.000155718	FALSE	TRUE
COPG1	0.0231548	0.0343464	0.0119632	0.000155827	FALSE	TRUE
NSUN5	0.00992012	0.0236025	-0.00376224	0.000155867	FALSE	FALSE
PLA2G16	-0.0418956	-0.0234816	-0.0603096	0.000156755	FALSE	FALSE
BNIP1	0.0289244	0.0417247	0.0161242	0.00015693	FALSE	TRUE
CUTA	0.0442888	0.0641114	0.0244662	0.000157335	FALSE	TRUE
SF3A2	0.0389693	0.0565989	0.0213397	0.000161518	FALSE	TRUE
FEZ2	0.0345297	0.0530238	0.0160357	0.0001616	FALSE	TRUE
ATG4A	0.0205606	0.0300529	0.0110683	0.00016265	FALSE	TRUE
TSG101	0.0383715	0.0551061	0.0216368	0.000164766	FALSE	TRUE
NFKBIB	0.0261224	0.0394909	0.012754	0.000165076	FALSE	TRUE
CKS1B	0.0733563	0.105529	0.0411838	0.000165359	FALSE	TRUE
KAZALD1	-0.0265686	-0.0151835	-0.0379536	0.000165579	FALSE	FALSE
CD47	-0.0280847	-0.00778139	-0.048388	0.000166888	FALSE	FALSE
VTA1	0.0239679	0.0365941	0.0113417	0.000166888	FALSE	TRUE
LRWD1	0.0217009	0.0334999	0.00990182	0.000168092	FALSE	TRUE
ALAS1	0.0277788	0.041077	0.0144806	0.000171288	FALSE	TRUE
TMEM55B	0.0270853	0.0424983	0.0116722	0.0001713	FALSE	TRUE
GEMIN2	0.0175164	0.027645	0.00738773	0.000171313	FALSE	TRUE
ITPA	0.0333816	0.0501076	0.0166556	0.000172754	FALSE	TRUE
TACC1	0.0358929	0.052484	0.0193019	0.000177212	FALSE	TRUE
RP11-44F21.5	-0.0146144	-0.0079403	-0.0212884	0.000179787	FALSE	FALSE
TSNAX	0.0287186	0.0430108	0.0144263	0.000180744	FALSE	TRUE
NELFCD	0.0320434	0.0477808	0.016306	0.000181674	FALSE	TRUE
ASPM	0.0457319	0.0662635	0.0252004	0.000182087	FALSE	TRUE
DAPK3	0.0305853	0.0472985	0.0138721	0.000184464	FALSE	TRUE
RARS2	0.0251423	0.0359808	0.0143039	0.00018507	FALSE	TRUE
TXNL4B	0.0155406	0.0237195	0.00736174	0.000185138	FALSE	TRUE
P2RY6	-0.0140958	-0.00824966	-0.0199419	0.000185274	FALSE	FALSE
MCM2	0.0181441	0.029393	0.0068953	0.000185626	FALSE	TRUE
MPRIP-AS1	0.00763154	0.0117732	0.00348983	0.000185958	FALSE	TRUE
COL5A1	-0.0246569	-0.0145576	-0.0347562	0.0001864	FALSE	FALSE
SART3	0.0118572	0.0226843	0.00103016	0.000186782	FALSE	TRUE
TFF2	-0.0195045	-0.0107338	-0.0282752	0.000186884	FALSE	FALSE
MED7	0.0210218	0.0308458	0.0111978	0.000187605	FALSE	TRUE
MTHFD2	0.0297924	0.0489377	0.0106471	0.000188011	FALSE	TRUE
NAMPT	0.0533036	0.0784445	0.0281627	0.00018831	FALSE	TRUE
TMEM57	0.0146371	0.023822	0.00545229	0.000188432	FALSE	TRUE
MIR4458HG	-0.0474792	-0.0270078	-0.0679506	0.000189506	FALSE	FALSE
TRMT1	0.028761	0.0426122	0.0149098	0.000189846	FALSE	TRUE
RPL22	0.0423814	0.0609185	0.0238443	0.000189918	FALSE	TRUE
PPP2R5D	0.0305821	0.0454922	0.015672	0.000191395	FALSE	TRUE
TOX4	0.0244568	0.0388837	0.0100299	0.000193369	FALSE	TRUE
CLN5	0.0088112	0.0157644	0.00185804	0.000194099	FALSE	TRUE
MGME1	0.0245531	0.0392485	0.0098577	0.00019419	FALSE	TRUE
S100A3	-0.0289248	-0.0130373	-0.0448124	0.000194957	FALSE	FALSE
VPS29	0.041794	0.0595624	0.0240256	0.000195156	FALSE	TRUE
CETN2	0.0296316	0.0464696	0.0127936	0.000195553	FALSE	TRUE
ZNF582	0.0108268	0.0162256	0.005428	0.000200309	FALSE	TRUE
TCOF1	0.0385027	0.0547691	0.0222363	0.000201799	FALSE	TRUE
GSTT2B	0.0211415	0.0308606	0.0114225	0.000202894	FALSE	TRUE
INO80E	0.0189243	0.0343223	0.00352629	0.000203129	FALSE	TRUE
PSMD9	0.0397539	0.0565153	0.0229925	0.000204242	FALSE	TRUE
KCTD10	0.02486	0.0370141	0.0127059	0.000205562	FALSE	TRUE
GPSM2	0.040061	0.0578135	0.0223085	0.000208336	FALSE	TRUE
CPSF2	0.0236749	0.0370415	0.0103082	0.000208818	FALSE	TRUE
NDUFA5	0.0420699	0.0600116	0.0241281	0.000208818	FALSE	TRUE
IGFBP2	-0.00172963	0.000311496	-0.00377076	0.000209006	FALSE	FALSE
PRDX5	-0.0473279	-0.0272295	-0.0674263	0.000209247	FALSE	FALSE
MRPL48	0.0316285	0.0486096	0.0146475	0.000209651	FALSE	TRUE
SLC16A5	-0.0114922	-0.00662387	-0.0163605	0.000210438	FALSE	FALSE
CDCA4	0.0526493	0.074905	0.0303936	0.000210882	FALSE	TRUE
MOB1A	0.0385787	0.0549442	0.0222132	0.000212158	FALSE	TRUE
ECT2	0.0371189	0.0547643	0.0194736	0.000214403	FALSE	TRUE
C12orf45	0.0305195	0.0475641	0.0134749	0.00021444	FALSE	TRUE
CENPA	0.0626331	0.0910177	0.0342486	0.000220204	FALSE	TRUE
LAGE3	-0.0476258	-0.0271526	-0.068099	0.000222126	FALSE	FALSE
MED17	0.00172076	0.0162955	-0.0128539	0.000222621	FALSE	FALSE
SAMHD1	0.0210806	0.032377	0.00978416	0.000223062	FALSE	TRUE
TNFRSF21	-0.0509823	-0.0288924	-0.0730722	0.000223469	FALSE	FALSE
DPYSL2	-0.0449769	-0.0252532	-0.0647006	0.000226794	FALSE	FALSE
KLF5	0.0252244	0.0383752	0.0120736	0.000227603	FALSE	TRUE
DNAJB5	0.00881299	0.0152496	0.00237636	0.000227648	FALSE	TRUE
CANT1	0.0299736	0.046114	0.0138332	0.000227858	FALSE	TRUE
PIGU	0.0170569	0.0257336	0.00838016	0.000228059	FALSE	TRUE
TRIP11	0.00781988	0.0189976	-0.00335786	0.000228575	FALSE	FALSE
ELMSAN1	-0.0311991	-0.0165669	-0.0458312	0.000229446	FALSE	FALSE
DLGAP1-AS1	-0.0233175	-0.0135004	-0.0331346	0.000231264	FALSE	FALSE
PEBP1	0.0488875	0.069806	0.0279689	0.000231391	FALSE	TRUE
PRPSAP1	0.0164238	0.0311835	0.00166399	0.000231391	FALSE	TRUE
ATOX1	-0.0441294	-0.0245642	-0.0636946	0.000232303	FALSE	FALSE
SGTA	0.0403471	0.0575139	0.0231804	0.000235024	FALSE	TRUE
KIF18B	0.0274982	0.0396919	0.0153046	0.000235194	FALSE	TRUE
FAT4	-0.0132012	-0.00671256	-0.0196898	0.000240596	FALSE	FALSE
TOPORS	0.0238802	0.0368515	0.0109089	0.000241801	FALSE	TRUE
CWF19L2	0.0176926	0.0280425	0.00734281	0.00024311	FALSE	TRUE
C5orf34	0.00709487	0.0114704	0.00271932	0.000244921	FALSE	TRUE
FKBP14	0.0180579	0.0270292	0.00908654	0.000246313	FALSE	TRUE
TPRG1L	0.0117645	0.0205089	0.00301997	0.000246556	FALSE	TRUE
CABYR	0.00511917	0.00818729	0.00205104	0.000247117	FALSE	TRUE
CBX1	0.0442466	0.0631871	0.0253061	0.000248192	FALSE	TRUE
H3F3A	0.0472676	0.0675425	0.0269928	0.000249305	FALSE	TRUE
ORC1	0.0158645	0.0233183	0.00841065	0.000249305	FALSE	TRUE
ABCD3	0.023249	0.0363801	0.0101179	0.000252698	FALSE	TRUE
SGK223	-0.0272164	-0.0154165	-0.0390163	0.000252807	FALSE	FALSE
SNRPF	0.0409769	0.0600619	0.0218919	0.000252807	FALSE	TRUE
COG4	0.0140019	0.0216277	0.006376	0.000254637	FALSE	TRUE
ADPRHL2	0.0341287	0.0502018	0.0180557	0.000256139	FALSE	TRUE
POMP	0.0423187	0.060542	0.0240954	0.000256397	FALSE	TRUE
UGDH	0.0309883	0.0485194	0.0134573	0.000260695	FALSE	TRUE
RGL3	-0.0114721	-0.00666601	-0.0162782	0.00026179	FALSE	FALSE
TRAFD1	0.0123806	0.0213374	0.00342375	0.000261978	FALSE	TRUE
TRAIP	0.0162227	0.0238989	0.00854651	0.000261978	FALSE	TRUE
CDT1	0.0321194	0.0488899	0.0153489	0.000268518	FALSE	TRUE
FNBP4	0.0243632	0.0388591	0.0098674	0.000270254	FALSE	TRUE
NAA10	0.0424464	0.0607616	0.0241312	0.000270587	FALSE	TRUE
FAM3C	-0.045573	-0.0258798	-0.0652661	0.000273679	FALSE	FALSE
RBM14	0.0322975	0.0463613	0.0182337	0.000275838	FALSE	TRUE
RBCK1	-0.0489897	-0.0274949	-0.0704845	0.000276133	FALSE	FALSE
TM2D2	0.0203413	0.034697	0.00598563	0.000276598	FALSE	TRUE
MRPL40	0.0367563	0.052809	0.0207037	0.000277467	FALSE	TRUE
GID8	0.0358236	0.0512328	0.0204144	0.000279576	FALSE	TRUE
CTC-338M12.5	-0.0231802	-0.0120572	-0.0343032	0.000283064	FALSE	FALSE
FIGNL1	0.0190849	0.029649	0.00852083	0.00028428	FALSE	TRUE
ERAL1	0.0338208	0.0486148	0.0190268	0.000285024	FALSE	TRUE
COX19	0.037377	0.0539283	0.0208256	0.000285416	FALSE	TRUE
CLPX	0.0181736	0.028426	0.00792117	0.000285945	FALSE	TRUE
KRT81	-0.123909	-0.0707759	-0.177042	0.000287339	FALSE	FALSE
DDX52	0.0336945	0.048414	0.018975	0.000291382	FALSE	TRUE
POLR1E	0.0175712	0.0308954	0.00424706	0.000292595	FALSE	TRUE
ERLIN1	0.0129629	0.0265377	-0.000611834	0.000297647	FALSE	FALSE
HTRA2	0.0188286	0.0339115	0.00374572	0.000297647	FALSE	TRUE
SUCLG2	0.0270128	0.0419102	0.0121153	0.000297647	FALSE	TRUE
PAFAH1B3	0.0415873	0.0596399	0.0235348	0.000297666	FALSE	TRUE
CAPZA1	0.0512493	0.0746347	0.0278639	0.000299079	FALSE	TRUE
CDCA7L	0.0493889	0.0707931	0.0279847	0.000299079	FALSE	TRUE
MED6	0.0276337	0.0411092	0.0141581	0.000299378	FALSE	TRUE
ACADM	0.0239121	0.0382546	0.00956967	0.000299713	FALSE	TRUE
STAM	0.0248556	0.0368627	0.0128486	0.000301103	FALSE	TRUE
ALKBH1	0.0143677	0.0212662	0.00746922	0.000308627	FALSE	TRUE
LUZP1	0.0333985	0.0491156	0.0176814	0.000308627	FALSE	TRUE
TRIP4	0.0125885	0.019585	0.00559194	0.000308951	FALSE	TRUE
RAMP1	-0.0382295	-0.0214728	-0.0549863	0.000309586	FALSE	FALSE
CAST	-0.0416433	-0.0233472	-0.0599395	0.000309591	FALSE	FALSE
LUC7L3	0.0330068	0.050071	0.0159426	0.000310624	FALSE	TRUE
ZNF326	0.0274165	0.0410864	0.0137466	0.000312016	FALSE	TRUE
ISG15	-0.0934235	-0.0523553	-0.134492	0.000314781	FALSE	FALSE
RIC8A	0.0379442	0.0547946	0.0210938	0.000314781	FALSE	TRUE
LINS1	0.000846055	0.00522208	-0.00352997	0.000315502	FALSE	FALSE
SPPL2A	0.00813405	0.0225948	-0.00632666	0.00031963	FALSE	FALSE
NKRF	0.0187221	0.0276585	0.00978578	0.000324176	FALSE	TRUE
RAB10	0.026802	0.0441398	0.00946414	0.000327355	FALSE	TRUE
TMEM206	0.0201932	0.0296817	0.0107047	0.000327355	FALSE	TRUE
TOM1	0.0135903	0.0218962	0.00528437	0.000330778	FALSE	TRUE
RP11-347P5.1	-0.0145842	-0.00576448	-0.023404	0.000332862	FALSE	FALSE
MTERF3	0.019475	0.0296867	0.00926337	0.00033358	FALSE	TRUE
OTUD6B	0.0238191	0.0345041	0.0131341	0.00033358	FALSE	TRUE
CNST	0.0151863	0.0224707	0.00790201	0.000334939	FALSE	TRUE
SYP	0.00958218	0.0151913	0.00397304	0.000334939	FALSE	TRUE
RPS16	-0.0277587	-0.0156946	-0.0398229	0.000335169	FALSE	FALSE
PSENEN	0.0217274	0.0408857	0.00256914	0.000342925	FALSE	TRUE
MMP1	0.0167705	0.0274939	0.00604708	0.000346444	FALSE	TRUE
C10orf88	0.0175245	0.0261197	0.00892935	0.000347039	FALSE	TRUE
C1orf123	0.0230243	0.0384407	0.00760796	0.000347443	FALSE	TRUE
RP11-211G23.2	-0.0140266	-0.00802407	-0.0200292	0.000348743	FALSE	FALSE
MT-ND1	-0.0744048	-0.0361741	-0.112635	0.000348836	FALSE	FALSE
FLII	0.0349202	0.0508398	0.0190007	0.000349805	FALSE	TRUE
RNF25	0.0140305	0.0213073	0.00675368	0.000350503	FALSE	TRUE
CRTAP	-0.0374463	-0.0204718	-0.0544207	0.000353078	FALSE	FALSE
ARPC1B	-0.0566355	-0.0318284	-0.0814426	0.000353452	FALSE	FALSE
IGBP1	0.0223668	0.0396107	0.00512282	0.000353452	FALSE	TRUE
ZNF394	0.0159874	0.026694	0.00528076	0.000357809	FALSE	TRUE
TIGAR	0.0186904	0.0287284	0.00865238	0.000365018	FALSE	TRUE
TCF19	0.0341709	0.0590199	0.00932189	0.000365373	FALSE	TRUE
TMEM121	-0.0106446	-0.00360721	-0.0176819	0.000365373	FALSE	FALSE
ITGB4	-0.0315913	-0.0182519	-0.0449306	0.000366023	FALSE	FALSE
CALHM2	-0.0226003	-0.0127286	-0.0324721	0.000366069	FALSE	FALSE
ZBED5-AS1	-0.0398729	-0.0223043	-0.0574415	0.000366069	FALSE	FALSE
S100P	-0.0174001	-0.00969039	-0.0251099	0.000368028	FALSE	FALSE
ZSCAN16	0.00888847	0.0149219	0.00285508	0.000369165	FALSE	TRUE
MPDU1	0.0301275	0.0453168	0.0149381	0.000369996	FALSE	TRUE
HIBCH	0.0169815	0.025401	0.00856208	0.000372753	FALSE	TRUE
MED4	0.0316915	0.0467486	0.0166345	0.000372753	FALSE	TRUE
CH17-360D5.2	-0.0256037	-0.0134713	-0.0377361	0.000372778	FALSE	FALSE
DCK	0.0246231	0.0415624	0.00768383	0.000373392	FALSE	TRUE
TNS3	-0.0267875	-0.0153504	-0.0382247	0.000373392	FALSE	FALSE
DNAJB6	0.0443188	0.0639798	0.0246578	0.000373464	FALSE	TRUE
NOL10	0.0245826	0.0377762	0.011389	0.000376083	FALSE	TRUE
[truncated: 15,089 more rows]
